# Supplementary material for: MSnLib: efficient generation of open multi-stage fragmentation mass spectral libraries
Source: Nat Methods. 2025 Sep 15;22(10):2028–31. doi: 10.1038/s41592-025-02813-0 (PMC12510872; doi:10.1038/s41592-025-02813-0)
Supplement: Supplementary file 4 — Compounds included in the seven compound libraries [file 41592_2025_2813_MOESM4_ESM.tsv]

inchikey	split_inchikey	canonical_smiles	isomeric_smiles	compound_name	synonyms	monoisotopic_mass	logp	polarity	library	unique_sample_id
BGVLELSCIHASRV-QPEQYQDCSA-N	BGVLELSCIHASRV	CCN1C(=CC(C)=O)Sc2c1cc(OC)cc2	CCN1/C(=C/C(C)=O)Sc2c1cc(OC)cc2	TG003	['TG003', 'TG-003', '719277-26-6', '300801-52-9', '(Z)-1-(3-Ethyl-5-methoxy-2,3-dihydrobenzothiazol-2-ylidene)propan-2-one', 'KPC5K8BPP7', '(1Z)-1-(3-ethyl-5-methoxy-1,3-benzothiazol-2-ylidene)propan-2-one', '(Z)-1-(3-ethyl-5-methoxybenzo[d]thiazol-2(3H)-ylidene)propan-2-one', 'UNII-KPC5K8BPP7', 'CHEMBL408982', '(1Z)-1-(3-Ethyl-5-methoxy-2(3H)-benzothiazolylidene)-2-propanone', 'Cdc2-Like Kinase …	249.08235	2.10657	positive	mcebio	pluskal_mce_1D1_A1_id
SWMDAPWAQQTBOG-UHFFFAOYSA-N	SWMDAPWAQQTBOG	COc1c2c(C(=O)C(=O)N3CCN(C(=O)c4ccccc4)CC3)cn(COP(=O)(O)O)c2c(-n2cnc(C)n2)nc1	COc1c2c(C(=O)C(=O)N3CCN(C(=O)c4ccccc4)CC3)cn(COP(=O)(O)O)c2c(-n2cnc(C)n2)nc1	Fostemsavir	['Fostemsavir', '864953-29-7', 'BMS-663068', 'BMS 663068', 'BMS-663068 free acid', 'Fostemsavir [USAN]', 'Fostemsavir(BMS-663068)', '97IQ273H4L', '864953-29-7(free base)', 'Fostemsavir (USAN)', '[3-[2-(4-benzoylpiperazin-1-yl)-2-oxoacetyl]-4-methoxy-7-(3-methyl-1,2,4-triazol-1-yl)pyrrolo[2,3-c]pyridin-1-yl]methyl dihydrogen phosphate', 'BMS663068', 'Piperazine, 1-benzoyl-4-((4-methoxy-7-(3-methyl…	583.158047	-0.0768499999999993	both	mcebio	pluskal_mce_1D1_A1_id
PZUSGRHVYDQLHR-UHFFFAOYSA-N	PZUSGRHVYDQLHR	N#Cc1c(C#N)nc2-c3cc(F)c(F)cc3C(=O)c2n1	N#Cc1c(C#N)nc2-c3cc(F)c(F)cc3C(=O)c2n1	NQO1 substrate	['NQO1 substrate', '2304503-05-5', 'NQO1 substrate 1', '6,7-Difluoro-9-oxoindeno[1,2-b]pyrazine-2,3-dicarbonitrile', 'CHEMBL4573425', 'AKOS040740861', 'MS-23781', 'HY-114315', 'CS-0082073', 'NQO1 substrate', 'NQO1 substrate', '2304503-05-5']	268.019667	1.1107	negative	mcebio	pluskal_mce_1D1_A1_id
FTSDLONCFCQDGA-UHFFFAOYSA-N	FTSDLONCFCQDGA	CNS(=O)(=O)c1ccccc1Nc1nc(Nc2c(OC)cc(N3CCN(C)CC3)cc2)ncc1Br	CNS(=O)(=O)c1ccccc1Nc1nc(Nc2c(OC)cc(N3CCN(C)CC3)cc2)ncc1Br	ALK inhibitor 1	['ALK inhibitor 1', '761436-81-1', '2-[[5-bromo-2-[2-methoxy-4-(4-methylpiperazin-1-yl)anilino]pyrimidin-4-yl]amino]-N-methylbenzenesulfonamide', 'SCHEMBL282266', 'DTXSID30647725', 'BCP28167', 'AKOS030526894', 'CS-0788', 'NCGC00378862-01', 'HY-15357', 'MS-30201', 'F84839', 'A923189', '2-((5-Bromo-2-((2-methoxy-4-(4-methylpiperazin-1-yl)phenyl)amino)pyrimidin-4-yl)amino)-N-methylbenzenesulfonamide…	561.115771	0.9213300000000008	both	mcebio	pluskal_mce_1D1_A1_id
KPFZCKDPBMGECB-WGDLNXRISA-N	KPFZCKDPBMGECB	O=C1C(=Cc2cccs2)CCC1=Cc1cccs1	O=C1/C(=C/c2cccs2)CC/C1=C\c1cccs1	CCT007093	['CCT007093', '176957-55-4', '(2E,5E)-2,5-Bis(2-thienylmethylene)-cyclopentanone', '2,5-Bis(2-thienylmethylene)-cyclopentanone', 'MFCD00121546', '(2E,5E)-2,5-bis(thiophen-2-ylmethylene)cyclopentanone', '(2E,5E)-2,5-bis[(thiophen-2-yl)methylidene]cyclopentan-1-one', 'CCT 007093', 'PPM1D Phosphatase Inhibitor', 'CHEMBL255342', 'SCHEMBL23345445', 'HMS1434P09', 'EX-A1312', 'CCG-44406', 's7485', 'AKOS…	272.032957	4.5300800000000025	positive	mcebio	pluskal_mce_1D1_A1_id
RYFZBPVMVYTEKZ-KBPBESRZSA-N	RYFZBPVMVYTEKZ	O=C1NC(Cc2c[nH]c3ccccc23)C(=O)N2CCCC12	O=C1N[C@@H](Cc2c[nH]c3ccccc23)C(=O)N2CCC[C@@H]12	Brevianamide F	['Brevianamide F', '38136-70-8', 'Cyclo-L-Trp-L-Pro', 'L-prolyl-L-tryptophan anhydride', 'cyclo-(Trp-Pro)', 'Cyclo(L-Pro-L-Trp)', 'Cyclo-L-tryptophyl-L-proline', '(3S,8aS)-3-((1H-Indol-3-yl)methyl)hexahydropyrrolo[1,2-a]pyrazine-1,4-dione', '(3s,8as)-3-(1h-Indol-3-Ylmethyl)hexahydropyrrolo[1,2-A]pyrazine-1,4-Dione', 'cyclo-L-tryptophanyl-L-proline', '76XZ426FPP', 'CHEBI:64530', 'tryptophan-prolin…	283.132077	0.7166699999999993	missing	mcebio	pluskal_mce_1D1_A1_id
XDLYKKIQACFMJG-UHFFFAOYSA-N	XDLYKKIQACFMJG	COc1ncc(-c2cc3c(C)nc(N)nc3n(C3CCC(OCCO)CC3)c2=O)cc1	COc1ncc(-c2cc3c(C)nc(N)nc3n(C3CCC(OCCO)CC3)c2=O)cc1	PF-04691502	['PF-04691502', '1013101-36-4', 'PF 04691502', '2-amino-8-((1r,4r)-4-(2-hydroxyethoxy)cyclohexyl)-6-(6-methoxypyridin-3-yl)-4-methylpyrido[2,3-d]pyrimidin-7(8H)-one', 'PF04691502', 'PF-4691502', '4W39NS61KI', 'CHEMBL1234354', '2-Amino-8-[4-(2-hydroxyethoxy)cyclohexyl]-6-(6-methoxypyridin-3-yl)-4-methylpyrido[2,3-d]pyrimidin-7-one', '2-Amino-8-[trans-4-(2-Hydroxyethoxy)cyclohexyl]-6-(6-Methoxypyri…	425.206304	1.43904	both	mcebio	pluskal_mce_1D1_A1_id
JEGHXKRHKHPBJD-UHFFFAOYSA-N	JEGHXKRHKHPBJD	CS(=O)(=O)N1CCc2c(-c3cnc(N)nc3)nc(N3CCOCC3)nc21	CS(=O)(=O)N1CCc2c(-c3cnc(N)nc3)nc(N3CCOCC3)nc21	CH5132799	['CH5132799', '1007207-67-1', 'CH-5132799', '5-(7-(methylsulfonyl)-2-morpholino-6,7-dihydro-5H-pyrrolo[2,3-d]pyrimidin-4-yl)pyrimidin-2-amine', 'izorlisib', 'CH 5132799', 'CHEMBL1684984', 'CH5132799 (PA-799)', 'JCL936W835', 'PA799', 'PA-799', '5-(7-Methanesulfonyl-2-Morpholin-4-Yl-6,7-Dihydro-5h-Pyrrolo[2,3-D]pyrimidin-4-Yl)-Pyrimidin-2-Ylamine', '(5-(7-Methylsulfonyl-2-(morpholin-4-yl)-6,7-dihyd…	377.127008	-1.9020599999999963	positive	mcebio	pluskal_mce_1D1_A1_id
PCMHOSYCWRRHTG-UHFFFAOYSA-N	PCMHOSYCWRRHTG	COc1nc(N2CCC3(CCCN(Cc4c[nH]c5ccccc45)C3=O)CC2)ncc1	COc1nc(N2CCC3(CCCN(Cc4c[nH]c5ccccc45)C3=O)CC2)ncc1	IPSU	['IPSU', '1373765-19-5', '2,9-Diazaspiro[5.5]undecan-1-one, 2-(1H-indol-3-ylMethyl)-9-(4-Methoxy-2-pyriMidinyl)-', 'CHEMBL2435402', '2-(1H-indol-3-ylmethyl)-9-(4-methoxypyrimidin-2-yl)-2,9-diazaspiro[5.5]undecan-1-one', 'PCMHOSYCWRRHTG-UHFFFAOYSA-N', 'SCHEMBL2134885', 'BCP30190', 'EX-A7238', 'YEC76519', 'BDBM50441375', 'AKOS027470240', 'CS-6432', '2-((1H-indol-3-yl)methyl)-9-(4-methoxypyrimidin-2…	405.216475	2.049549999999999	positive	mcebio	pluskal_mce_1D1_A1_id
KFRKRECSIYXARE-HMAPJEAMSA-N	KFRKRECSIYXARE	O=C(O)C(Cc1ccccc1[N+](=O)[O-])=NNc1nc(-c2cc(Cl)c(Cl)cc2)cs1	O=C(O)/C(Cc1ccccc1[N+](=O)[O-])=N\Nc1nc(-c2cc(Cl)c(Cl)cc2)cs1	4egi-1	['4egi-1', '315706-13-9', '(Z)-4EGI-1', 'H57REU3DHP', 'UNII-H57REU3DHP', 'CHEMBL254578', 'alpha-(2-(4-(3,4-Dichlorophenyl)-2-thiazolyl)hydrazinylidene)-2-nitrobenzenepropanoic acid', 'Benzenepropanoic acid, alpha-((4-(3,4-dichlorophenyl)-2-thiazolyl)hydrazono)-2-nitro-', '4EGI1', '4EGI 1', 'SCHEMBL3334288', '(2e)-2-{2-[4-(3,4-Dichlorophenyl)-1,3-Thiazol-2-Yl]hydrazinylidene}-3-(2-Nitrophenyl)prop…	449.995631	3.924350000000001	both	mcebio	pluskal_mce_1D1_A1_id
LHSBZAWDPSTOEY-UHFFFAOYSA-N	LHSBZAWDPSTOEY	Nc1c(S(=O)(=O)O)cc(Nc2cc(S(N)(=O)=O)ccc2)c2c1C(=O)c1ccccc1C2=O	Nc1c(S(=O)(=O)O)cc(Nc2cc(S(N)(=O)=O)ccc2)c2c1C(=O)c1ccccc1C2=O	NSC117079	['NSC117079', '500363-63-3', '1-amino-9,10-dioxo-4-(3-sulfamoylanilino)anthracene-2-sulfonic acid', 'NSC-117079', 'CHEMBL471225', '1-amino-9,10-dioxo-4-[(3-sulfamoylphenyl)amino]-9,10-dihydroanthracene-2-sulfonic acid', '1-amino-9,10-dioxo-4-(3-sulfamoylphenylamino)-9,10-dihydroanthracene-2-sulfonic acid', 'Probes1_000352', 'Probes2_000019', 'NCIStruc1_001556', 'NCIStruc2_001807', 'SCHEMBL2781947…	473.035142	0.105210000000002	both	mcebio	pluskal_mce_1D1_A2_id
CYVVJSKZRBZHAV-UNZYHPAISA-N	CYVVJSKZRBZHAV	O=C1C(=Cc2ccncc2)CCCC1=Cc1ccncc1	O=C1/C(=C/c2ccncc2)CCC/C1=C\c1ccncc1	SC66	['SC66', '871361-88-5', 'SC 66', '(2E,6E)-2,6-bis(pyridin-4-ylmethylene)cyclohexanone', 'MLS000729928', 'SC-66', '(2E,6E)-2,6-Bis(4-pyridinylmethylene)cyclohexanone', 'SMR000308205', '2,6-Bis(pyridin-4-ylmethylene)cyclohexan-1-one', 'C18H16N2O', '18977-41-8', 'SR-01000092925', '(2E,6E)-2,6-bis(4-pyridylmethylene)cyclohexanone', 'MLS004712005', 'CHEMBL1224755', 'SCHEMBL20609252', 'BDBM68089', 'cid…	276.126263	3.587180000000002	positive	mcebio	pluskal_mce_1D1_A2_id
ZGBAJMQHJDFTQJ-DEOSSOPVSA-N	ZGBAJMQHJDFTQJ	Cc1c(Nc2nccc(-c3cncnc3)n2)cc(NC(=O)c2cc(C(F)(F)F)c(CN3CCC(N(C)C)C3)cc2)cc1	Cc1c(Nc2nccc(-c3cncnc3)n2)cc(NC(=O)c2cc(C(F)(F)F)c(CN3CC[C@H](N(C)C)C3)cc2)cc1	Bafetinib	['Bafetinib', '859212-16-1', 'INNO-406', 'NS-187', 'INNO406', 'INNO 406', 'Bafetinib [USAN:INN]', 'UNII-NVW4Z03I9B', "(S)-N-(3-([4,5'-bipyrimidin]-2-ylamino)-4-methylphenyl)-4-((3-(dimethylamino)pyrrolidin-1-yl)methyl)-3-(trifluoromethyl)benzamide", 'CNS-9', 'NVW4Z03I9B', 'NS 187', 'CHEMBL206834', 'Bafetinib (USAN)', 'BAFETINIB [USAN]', "Benzamide, N-(3-((4,5'-bipyrimidin)-2-ylamino)-4-methylphen…	576.257292	3.651930000000003	both	mcebio	pluskal_mce_1D1_A2_id
IZAOBRWCUGOKNH-OAHLLOKOSA-N	IZAOBRWCUGOKNH	CC(c1c(CCCC(=O)O)cc(F)cc1)N(c1c(F)ccc(F)c1)S(=O)(=O)c1ccc(Cl)cc1	C[C@H](c1c(CCCC(=O)O)cc(F)cc1)N(c1c(F)ccc(F)c1)S(=O)(=O)c1ccc(Cl)cc1	BMS 299897	['BMS 299897', '290315-45-6', 'BMS-299897', 'CHEMBL247471', 'QK855F579S', '4-[2-[(1R)-1-(N-(4-chlorophenyl)sulfonyl-2,5-difluoroanilino)ethyl]-5-fluorophenyl]butanoic acid', 'Benzenebutanoic acid, 2-[(1R)-1-[[(4-chlorophenyl)sulfonyl](2,5-difluorophenyl)amino]ethyl]-5-fluoro-', '(R)-4-(2-(1-(4-chloro-N-(2,5-difluorophenyl)phenylsulfonamido)ethyl)-5-fluorophenyl)butanoic acid', '2-((1R)-1-((4-Chlo…	511.083191	5.5230600000000045	negative	mcebio	pluskal_mce_1D1_A2_id
HPHUVLMMVZITSG-UHFFFAOYSA-N	HPHUVLMMVZITSG	CCC(C(N)=O)N1CCCC1=O	CCC(C(N)=O)N1CCCC1=O	Etiracetam	['Etiracetam', '33996-58-6', '2-(2-oxopyrrolidin-1-yl)butanamide', 'UCB 6474', 'Etiracetam [INN]', 'UCB-6474', 'DTXSID5046510', '230447L0GL', 'NCGC00165970-01', 'DTXCID3026510', 'Etiracetamum', '(R)-Levetiracetam', 'Etiracetamum [INN-Latin]', 'CAS-33996-58-6', 'alpha-Ethyl-2-oxo-1-pyrrolidineacetamide', 'UNII-230447L0GL', 'Salbutamol Impurity P', '1-Pyrrolidineacetamide, alpha-ethyl-2-oxo-', '(+-…	170.105528	-0.1272999999999999	missing	mcebio	pluskal_mce_1D1_A2_id
RDJGLLICXDHJDY-UHFFFAOYSA-N	RDJGLLICXDHJDY	CC(C(=O)O)c1cc(Oc2ccccc2)ccc1	CC(C(=O)O)c1cc(Oc2ccccc2)ccc1	fenoprofen	['fenoprofen', '2-(3-Phenoxyphenyl)propanoic acid', '29679-58-1', '31879-05-7', 'Fenoprofenum', 'Nalfon', 'Fenoprofene', 'Fenoprofeno', '2-(3-Phenoxyphenyl)propionic acid', '(+/-)-Fenoprofen', '(+-)-m-Phenoxyhydratropic acid', 'alpha-Methyl-3-phenoxybenzeneacetic acid', '2-(m-phenoxyphenyl)propionic acid', '(+-)-2-(3-Phenoxyphenyl)propionic acid', 'alpha-(m-phenoxyphenyl)propionic acid', '3-Pheno…	242.094294	2.687470000000001	missing	mcebio	pluskal_mce_1D1_A2_id
RCYPVQCPYKNSTG-UHFFFAOYSA-N	RCYPVQCPYKNSTG	N#CC(c1nc(NCCc2cnccc2)ncc1)c1nc2ccccc2s1	N#CC(c1nc(NCCc2cnccc2)ncc1)c1nc2ccccc2s1	AS601245	['AS601245', '345987-15-7', 'AS-601245', '1,3-benzothiazol-2-yl(2-((2-(3-pyridinyl)ethyl)amino)-4-pyrimidinyl)acetonitrile', '2-(benzo[d]thiazol-2-yl)-2-(2-((2-(pyridin-3-yl)ethyl)amino)pyrimidin-4-yl)acetonitrile', '2-(1,3-benzothiazol-2-yl)-2-[2-(2-pyridin-3-ylethylamino)pyrimidin-4-yl]acetonitrile', 'Y9A2N9O85G', 'UNII-Y9A2N9O85G', '(2s)-1,3-Benzothiazol-2-Yl{2-[(2-Pyridin-3-Ylethyl)amino]pyri…	372.115716	2.818220000000001	both	mcebio	pluskal_mce_1D1_A2_id
SSZHESNDOMBSRV-UHFFFAOYSA-N	SSZHESNDOMBSRV	CCCCNc1nc(N)c2[nH]c(=O)n(Cc3cnc(OCCN(C)C)cc3)c2n1	CCCCNc1nc(N)c2[nH]c(=O)n(Cc3cnc(OCCN(C)C)cc3)c2n1	1059070-10-8	['1059070-10-8', 'DSR-6434', 'DSR 6434', '6-Amino-2-(butylamino)-9-[[6-[2-(dimethylamino)ethoxy]-3-pyridinyl]methyl]-7,9-dihydro-8H-purin-8-one', '8YBW739LJ0', 'CHEMBL2315158', '6-amino-2-(butylamino)-9-((6-(2-(dimethylamino)ethoxy)pyridin-3-yl)methyl)-7,9-dihydro-8h-purin-8-one', '6-Amino-2-(butylamino)-9-((6-(2-(dimethylamino)ethoxy)-3-pyridinyl)methyl)-7,9-dihydro-8H-purin-8-one', '8H-Purin-8-…	400.233522	0.4906300000000023	both	mcebio	pluskal_mce_1D1_A2_id
HRDQQHUKUIKFHT-UHFFFAOYSA-N	HRDQQHUKUIKFHT	Cc1cc(C)c(CNC(=O)c2c3c(C)cn(C(C)C)c3cc(-c3cnc(N4CCN(C)CC4)cc3)c2)c(=O)[nH]1	Cc1cc(C)c(CNC(=O)c2c3c(C)cn(C(C)C)c3cc(-c3cnc(N4CCN(C)CC4)cc3)c2)c(=O)[nH]1	GSK503	['GSK503', '1346572-63-1', 'GSK-503', 'N-((4,6-Dimethyl-2-oxo-1,2-dihydropyridin-3-yl)methyl)-1-isopropyl-3-methyl-6-(6-(4-methylpiperazin-1-yl)pyridin-3-yl)-1H-indole-4-carboxamide', 'N-[(4,6-dimethyl-2-oxo-1H-pyridin-3-yl)methyl]-3-methyl-6-[6-(4-methylpiperazin-1-yl)pyridin-3-yl]-1-propan-2-ylindole-4-carboxamide', 'GSK-503?EZH2 inhibitor', 'SCHEMBL2595868', 'CHEMBL3909511', 'EX-A613', 'HRDQQH…	526.305624	4.0168500000000025	positive	mcebio	pluskal_mce_1D1_A2_id
XGOYIMQSIKSOBS-UHFFFAOYSA-N	XGOYIMQSIKSOBS	Cc1c(C)c2c(cc1)c(=O)c1cccc(CC(=O)O)c1o2	Cc1c(C)c2c(cc1)c(=O)c1cccc(CC(=O)O)c1o2	Vadimezan	['Vadimezan', 'DMXAA', '117570-53-3', '5,6-Mexaa', '5,6-Dimethylxantheonone-4-acetic Acid', '2-(5,6-dimethyl-9-oxo-9H-xanthen-4-yl)acetic acid', 'DMXAA (Vadimezan)', 'AS-1404', 'ASA-404', '5,6-Dimethylxanthenone-4-acetic acid', 'ASA404', 'NSC-640488', 'Dimethyloxoxanthene acetic acid', '9H-Xanthene-4-acetic acid, 5,6-dimethyl-9-oxo-', 'Vadimezan [INN]', '5,6-dimethylxanthenoneacetic acid', '5,6-D…	282.089209	3.069060000000001	positive	mcebio	pluskal_mce_1D1_A2_id
JNUGFGAVPBYSHF-UHFFFAOYSA-N	JNUGFGAVPBYSHF	N#Cc1ccc(Cn2cncc2CN2CCN(c3cc(Cl)ccc3)C(=O)C2)cc1	N#Cc1ccc(Cn2cncc2CN2CCN(c3cc(Cl)ccc3)C(=O)C2)cc1	L-778123	['L-778123', '183499-57-2', 'L-778123 free base', '4-((5-((4-(3-chlorophenyl)-3-oxopiperazin-1-yl)methyl)-1H-imidazol-1-yl)methyl)benzonitrile', '4-[(5-{[4-(3-CHLOROPHENYL)-3-OXOPIPERAZIN-1-YL]METHYL}-1H-IMIDAZOL-1-YL)METHYL]BENZONITRILE', '31ZXM8ZKQ3', 'CHEMBL279433', '183499-57-2 (free base)', 'Benzonitrile, 4-((5-((4-(3-chlorophenyl)-3-oxo-1-piperazinyl)methyl)-1H-imidazol-1-yl)methyl)-', 'UNI…	405.135638	2.760540000000001	both	mcebio	pluskal_mce_1D1_A3_id
JMEYDSHPKCSIJC-UHFFFAOYSA-N	JMEYDSHPKCSIJC	CC(=O)N1CCN(CCOc2ccc(C3CCN(C4=Nn5c(nnc5C(F)(F)F)CC4)CC3)cc2)CC1	CC(=O)N1CCN(CCOc2ccc(C3CCN(C4=Nn5c(nnc5C(F)(F)F)CC4)CC3)cc2)CC1	AZD3514	['AZD3514', '1240299-33-5', 'AZD-3514', '1-(4-(2-(4-(1-(3-(Trifluoromethyl)-7,8-dihydro-[1,2,4]triazolo[4,3-b]pyridazin-6-yl)piperidin-4-yl)phenoxy)ethyl)piperazin-1-yl)ethanone', 'CS-1443', '127DSS8X7J', 'CHEMBL2346976', 'AZD 3514 [WHO-DD]', '1-[4-[2-[4-[1-[3-(trifluoromethyl)-7,8-dihydro-[1,2,4]triazolo[4,3-b]pyridazin-6-yl]piperidin-4-yl]phenoxy]ethyl]piperazin-1-yl]ethanone', 'Ethanone, 1-(4-…	519.256958	2.200659999999999	both	mcebio	pluskal_mce_1D1_A3_id
SQZJGTOZFRNWCX-UHFFFAOYSA-N	SQZJGTOZFRNWCX	O=C(OC(C(F)(F)F)C(F)(F)F)N1CCN(Cc2c(N3CCCC3)cc(C(F)(F)F)cc2)CC1	O=C(OC(C(F)(F)F)C(F)(F)F)N1CCN(Cc2c(N3CCCC3)cc(C(F)(F)F)cc2)CC1	ABX-1431	['ABX-1431', '1446817-84-0', '1,1,1,3,3,3-hexafluoropropan-2-yl 4-(2-(pyrrolidin-1-yl)-4-(trifluoromethyl)benzyl)piperazine-1-carboxylate', 'ELCUBRAGISTAT', 'ABX1431', 'FB39E94UXK', '1,1,1,3,3,3-hexafluoropropan-2-yl 4-[[2-pyrrolidin-1-yl-4-(trifluoromethyl)phenyl]methyl]piperazine-1-carboxylate', '1,1,1,3,3,3-Hexafluoropropan-2-yl-4-[[2-(pyrrolidin-1-yl)-4-(trifluoromethyl)phenyl]methyl]piperazi…	507.156831	4.562970000000004	positive	mcebio	pluskal_mce_1D1_A3_id
KBVFRXIGQQRMEF-UHFFFAOYSA-N	KBVFRXIGQQRMEF	c1ccc(NCc2ccc(CNc3ccccn3)cc2)nc1	c1ccc(NCc2ccc(CNc3ccccn3)cc2)nc1	55778-02-4	['55778-02-4', 'WZ811', 'WZ 811', 'WZ-811', "N,N'-(1,4-phenylenebis(methylene))bis(pyridin-2-amine)", 'N1,N4-Di-2-pyridinyl-1,4-benzenedimethanamine', 'N-[[4-[(pyridin-2-ylamino)methyl]phenyl]methyl]pyridin-2-amine', "N,N'-(1,4-Phenylenebis(methylene))-bis(pyridin-2-amine)", 'CHEMBL237830', 'C18H18N4', 'N-[(4-{[(Pyridin-2-yl)amino]methyl}phenyl)methyl]pyridin-2-amine', 'N-({4-[(PYRIDIN-2-YLAMINO)…	290.153147	2.830160000000001	positive	mcebio	pluskal_mce_1D1_A3_id
QEFAQIPZVLVERP-UHFFFAOYSA-N	QEFAQIPZVLVERP	NC(=O)Cc1c(N)c(C(=O)c2ccccc2)ccc1	NC(=O)Cc1c(N)c(C(=O)c2ccccc2)ccc1	Nepafenac	['Nepafenac', '78281-72-8', 'Nevanac', '2-(2-Amino-3-benzoylphenyl)acetamide', '2-Amino-3-benzoylbenzeneacetamide', 'Ilevro', 'AHR-9434', 'AL 6515', 'AL-6515', 'AHR 9434', 'Benzeneacetamide, 2-amino-3-benzoyl-', 'nepafenaco', 'nepafenacum', 'CHEBI:75922', 'UNII-0J9L7J6V8C', '0J9L7J6V8C', 'DTXSID0048638', 'DTXCID7028564', 'MFCD08067732', 'AHR 9434;AL 6515', 'NCGC00185741-01', 'NEPAFENAC (MART.)', …	254.105528	0.9828599999999996	missing	mcebio	pluskal_mce_1D1_A3_id
DVYASSBBADJRAS-UHFFFAOYSA-N	DVYASSBBADJRAS	COc1cc2c(cc1)CCCC2C(=O)N(Cc1ccc(N(C)C)cc1)c1ccc(C(C)C)cc1	COc1cc2c(cc1)CCCC2C(=O)N(Cc1ccc(N(C)C)cc1)c1ccc(C(C)C)cc1	W54011	['W54011', 'CHEMBL1628668', 'GTPL581', 'SCHEMBL1843335', 'DVYASSBBADJRAS-UHFFFAOYSA-N', 'EX-A7606', 'BDBM50462086', 'NCGC00387773-01', '405097-49-6', 'N-[(4-dimethylaminophenyl)methyl]-7-methoxy-N-(4-propan-2-ylphenyl)-1,2,3,4-tetrahydronaphthalene-1-carboxamide', 'Q27089210', 'N-[(4-dimethylaminophenyl)methyl]-N-(4-isopropylphenyl)-7-methoxy-1,2,3,4-tetrahydronaphthalen-1-carboxamide', 'N-[(4-Di…	456.277678	5.095430000000006	positive	mcebio	pluskal_mce_1D1_A3_id
RCOBKSKAZMVBHT-TVQRCGJNSA-N	RCOBKSKAZMVBHT	CC1NC(C)(C)COC1(O)c1cc(Cl)ccc1	C[C@@H]1NC(C)(C)CO[C@@]1(O)c1cc(Cl)ccc1	Radafaxine	['Radafaxine', '192374-14-4', '(S,S)-Hydroxy Bupropion', 'Radafaxine [INN]', '(2S,3S)-2-(3-Chlorophenyl)-3,5,5-trimethylmorpholin-2-ol', '2-Morpholinol, 2-(3-chlorophenyl)-3,5,5-trimethyl-, (2S,3S)-', 'CHEMBL1172928', 'GW 353162', '233600-52-7', 'Q47741214K', 'Hydroxybupropion (as (RS,RS)-cyclic Hemiketal)', 'UNII-Q47741214K', 's,s-hydroxybupropion', 'SCHEMBL48964', 'RCOBKSKAZMVBHT-TVQRCGJNSA-N',…	255.102606	2.21729	positive	mcebio	pluskal_mce_1D1_A3_id
ZNOVTXRBGFNYRX-ABLWVSNPSA-N	ZNOVTXRBGFNYRX	CN1c2c(nc(N)[nH]c2=O)NCC1CNc1ccc(C(=O)NC(CCC(=O)O)C(=O)O)cc1	CN1c2c(nc(N)[nH]c2=O)NCC1CNc1ccc(C(=O)N[C@@H](CCC(=O)O)C(=O)O)cc1	5-METHYLTETRAHYDROFOLIC ACID	['5-METHYLTETRAHYDROFOLIC ACID', '134-35-0', 'Prefolic A', 'Methyl folate', '(2S)-2-(4-(((2-Amino-5-methyl-4-oxo-3,4,5,6,7,8-hexahydropteridin-6-yl)methyl)amino)benzamido)pentanedioic acid', '5-Methyltetrahydrofolate', 'TYK22LML8F', 'n5-methyltetrahydrofolic acid', 'MEFOLIC ACID', 'n5-methyltetrahydrofolate', '5-methyl-tetrahydrofolate', 'N5-Methyltetrahydropteroylglutamate', '5-methyltetrahydrop…	459.186632	-0.9349599999999958	missing	mcebio	pluskal_mce_1D1_A3_id
SNEQASFEVWLKOJ-LUAWRHEFSA-N	SNEQASFEVWLKOJ	CC(=CC(=O)c1ccc(Cl)cc1)Nc1cc(O)ccc1	C/C(=C/C(=O)c1ccc(Cl)cc1)Nc1cc(O)ccc1	SMER18	['SMER18', '944153-47-3', '(Z)-1-(4-Chlorophenyl)-3-(3-hydroxyphenylamino)but-2-en-1-one', '(Z)-1-(4-chlorophenyl)-3-(3-hydroxyanilino)but-2-en-1-one', '(2Z)-1-(4-CHLOROPHENYL)-3-[(3-HYDROXYPHENYL)AMINO]BUT-2-EN-1-ONE', 'Cambridge id 5939808', 'CHEMBL1240890', 'AKOS030527028', 'CS-4932', 'HY-18672', 'MS-24110', 'BIM-0038025.P001', 'PK04_181106', 'F85271', 'SR-01000223933', 'SR-01000223933-1', 'SM…	287.071306	3.346470000000001	positive	mcebio	pluskal_mce_1D1_A3_id
WRLVHADVOGFZOZ-UHFFFAOYSA-N	WRLVHADVOGFZOZ	CCOc1ccccc1N=Nc1c(C)[nH]n(-c2nc(-c3ccccc3)cs2)c1=O	CCOc1ccccc1N=Nc1c(C)[nH]n(-c2nc(-c3ccccc3)cs2)c1=O	BAM7	['BAM7', '331244-89-4', 'BAM 7', '(E)-4-(2-(2-Ethoxyphenyl)hydrazono)-3-methyl-1-(4-phenylthiazol-2-yl)-1H-pyrazol-5(4H)-one', 'BAX Activator Molecule 7', 'BAM-7', 'CHEMBL3417395', '(E)-4-(2-(2-ethoxyphenyl)hydrazono)-5-methyl-2-(4-phenylthiazol-2-yl)-2,4-dihydro-3H-pyrazol-3-one', '3-Methyl-1-(4-phenyl-2-thiazolyl)-1H-pyrazole-4,5-dione 4-[2-(2-Ethoxyphenyl)hydrazone]', '(4E)-4-[2-(2-ethoxypheny…	405.125946	4.463140000000004	positive	mcebio	pluskal_mce_1D1_A3_id
AWUCVROLDVIAJX-GSVOUGTGSA-N	AWUCVROLDVIAJX	O=P(O)(O)OCC(O)CO	O=P(O)(O)OC[C@H](O)CO	sn-Glycerol 3-phosphate	['sn-Glycerol 3-phosphate', 'D-Glycerol 1-phosphate', '17989-41-2', '(R)-glycerol 1-phosphate', 'sn-Glycero-3-phosphate', 'sn-glycerol-3-phosphate', 'Glyceryl 1-phosphate, (R)-', '[R,(-)]-1-O-Phosphono-D-glycerol', 'UNII-370V52HE4B', 'Glycerol monophosphate', 'Glycerol, 1-(dihydrogen phosphate), d-', '370V52HE4B', 'Glycerol 3-phosphate', '[(2R)-2,3-dihydroxypropyl] dihydrogen phosphate', 'D-(glyc…	172.013675	-1.5511	missing	mcebio	pluskal_mce_1D1_A4_id
CQKBSRPVZZLCJE-UHFFFAOYSA-N	CQKBSRPVZZLCJE	COc1ncc2cc(C(=O)Nc3c(Cl)ccc(C(=O)NCc4cc(Cl)ccc4)c3)c(=O)[nH]c2n1	COc1ncc2cc(C(=O)Nc3c(Cl)ccc(C(=O)NCc4cc(Cl)ccc4)c3)c(=O)[nH]c2n1	Mirk-IN-1	['Mirk-IN-1', '1386979-55-0', 'Dyrk1B/1A-IN-9', 'TC-S 7004', 'CHEMBL3094448', 'N-(2-Chloro-5-(3-chlorobenzylcarbamoyl)phenyl)-2-methoxy-7-oxo-7,8-dihydropyrido[2,3-d]pyrimidine-6-carboxamide', 'N-[2-Chloro-5-[[[(3-chlorophenyl)methyl]amino]carbonyl]phenyl]-7,8-dihydro-2-methoxy-7-oxopyrido[2,3-d]pyrimidine-6-carboxamide', 'Dyrk1B/A-IN-1', 'SCHEMBL10446906', 'CQKBSRPVZZLCJE-UHFFFAOYSA-N', 'BDBM504…	497.065759	3.280120000000001	both	mcebio	pluskal_mce_1D1_A4_id
JBHLOPKIPKTRSU-UHFFFAOYSA-N	JBHLOPKIPKTRSU	COCCOc1nc(-c2cnc(Cl)cc2)nc2c1CN(C(=O)c1c3ccccn3cn1)CC2	COCCOc1nc(-c2cnc(Cl)cc2)nc2c1CN(C(=O)c1c3ccccn3cn1)CC2	THPP-1	['THPP-1', '1257051-63-0', '[2-(6-chloropyridin-3-yl)-4-(2-methoxyethoxy)-7,8-dihydro-5H-pyrido[4,3-d]pyrimidin-6-yl]-imidazo[1,5-a]pyridin-1-ylmethanone', 'CHEMBL2204538', '(2-(6-Chloropyridin-3-yl)-4-(2-methoxyethoxy)-7,8-dihydropyrido[4,3-d]pyrimidin-6(5H)-yl)(imidazo[1,5-a]pyridin-1-yl)methanone', 'SCHEMBL415756', 'EX-A4562', 'BDBM50401294', 'AKOS040759431', 'MS-28568', 'HY-117604', 'CS-00666…	464.136366	1.84263	positive	mcebio	pluskal_mce_1D1_A4_id
JGQSLTZPBLZNBX-UHFFFAOYSA-N	JGQSLTZPBLZNBX	CCN(C)C(=O)c1cc2c(cc1)c(C(=Nc1ccc(CN3CCCCC3)cc1)c1ccccc1)c(O)[nH]2	CCN(C)C(=O)c1cc2c(cc1)c(C(=Nc1ccc(CN3CCCCC3)cc1)c1ccccc1)c(O)[nH]2	BIBF0775	['BIBF0775', '334951-90-5', '(Z)-N-Ethyl-N-methyl-2-oxo-3-(phenyl((4-(piperidin-1-ylmethyl)phenyl)amino)methylene)indoline-6-carboxamide', 'CID 23507055', '(3Z)-N-ethyl-N-methyl-2-oxo-3-[phenyl-[4-(piperidin-1-ylmethyl)anilino]methylidene]-1H-indole-6-carboxamide', '1333112-80-3', 'N-Ethyl-N-methyl-2-oxo-3-(phenyl((4-(piperidin-1-ylmethyl)phenyl)amino)methylene)indoline-6-carboxamide', 'BIBF-0775…	494.268176	4.630120000000005	positive	mcebio	pluskal_mce_1D1_A4_id
VURLRACCOCGFDB-UHFFFAOYSA-N	VURLRACCOCGFDB	O=C(Nc1c(N2CCN(Cc3ccccn3)CC2)ccc(C(F)(F)F)c1)c1ccc(-c2ccncc2)o1	O=C(Nc1c(N2CCN(Cc3ccccn3)CC2)ccc(C(F)(F)F)c1)c1ccc(-c2ccncc2)o1	SPHINX31	['SPHINX31', '1818389-84-2', 'N-(2-(4-(pyridin-2-ylmethyl)piperazin-1-yl)-5-(trifluoromethyl)phenyl)-5-(pyridin-4-yl)furan-2-carboxamide', '5-pyridin-4-yl-N-[2-[4-(pyridin-2-ylmethyl)piperazin-1-yl]-5-(trifluoromethyl)phenyl]furan-2-carboxamide', '5-(4-pyridinyl)-N-[2-[4-(2-pyridinylmethyl)-1-piperazinyl]-5-(trifluoromethyl)phenyl]-2-furancarboxamide', 'SPHINX 31;SPHINX-31', 'CHEMBL5074274', 'SCH…	507.18821	4.024530000000003	positive	mcebio	pluskal_mce_1D1_A4_id
IYNDTACKOAXKBJ-UHFFFAOYSA-N	IYNDTACKOAXKBJ	OCCCNc1nccc(-c2nc(Nc3cc(Cl)ccc3)ncc2)c1	OCCCNc1nccc(-c2nc(Nc3cc(Cl)ccc3)ncc2)c1	164658-13-3	['164658-13-3', 'CGP60474', 'CGP-60474', '3-[[4-[2-[(3-Chlorophenyl)amino]-4-pyrimidinyl]-2-pyridinyl]amino]-1-propanol', 'CGP 60474', 'GNF-Pf-88', '1-propanol, 3-[[4-[2-[(3-chlorophenyl)amino]-4-pyrimidinyl]-2-pyridinyl]amino]-', '16IP6G5MLC', 'MLS000911536', '3-[[4-[2-(3-chloroanilino)pyrimidin-4-yl]pyridin-2-yl]amino]propan-1-ol', 'SMR000463552', '3-((4-(2-(3-Chlorophenylamino)pyrimidin-4-yl)p…	355.119988	2.208049999999999	both	mcebio	pluskal_mce_1D1_A4_id
UPKNGUQNXSMHBE-UHFFFAOYSA-N	UPKNGUQNXSMHBE	O=C(Nc1ccccc1)c1ccc(Nc2nnc(-c3ccc(O)cc3)c3ccccc23)cc1	O=C(Nc1ccccc1)c1ccc(Nc2nnc(-c3ccc(O)cc3)c3ccccc23)cc1	ARN272	['ARN272', '488793-85-7', 'ARN 272', '4-(4-(4-Hydroxyphenyl)phthalazin-1-ylamino)-N-phenylbenzamide', '4-((4-(4-hydroxyphenyl)phthalazin-1-yl)amino)-N-phenylbenzamide', '4-{[4-(4-hydroxyphenyl)phthalazin-1-yl]amino}-N-phenylbenzamide', '4-[[4-(4-hydroxyphenyl)-1-phthalazinyl]amino]-N-phenyl-benzamide', '4-[[4-(4-Hydroxyphenyl)phthalazin-1-yl]amino]-N-phenylbenzamide', 'SCHEMBL14128053', 'ARN-272;…	432.158626	3.5309100000000013	both	mcebio	pluskal_mce_1D1_A4_id
DTASTQAQBOZSRR-UHFFFAOYSA-N	DTASTQAQBOZSRR	CC(C)(C)c1cc(-c2ccc(F)cc2)nn2cc(C(=O)N3CCNC(=O)C3(C)C)nc12	CC(C)(C)c1cc(-c2ccc(F)cc2)nn2cc(C(=O)N3CCNC(=O)C3(C)C)nc12	1690172-25-8	['1690172-25-8', 'I-191', '4-(8-(tert-Butyl)-6-(4-fluorophenyl)imidazo[1,2-b]pyridazine-2-carbonyl)-3,3-dimethylpiperazin-2-one', '4-[8-tert-butyl-6-(4-fluorophenyl)imidazo[1,2-b]pyridazine-2-carbonyl]-3,3-dimethylpiperazin-2-one', '4-(8-(tert-Butyl)-6-(4-fluorophenyl)imidazo[1,2- b]pyridazine-2-carbonyl)-3,3-dimethylpiperazin-2-one', '4-(8-tert-Butyl-6-(4-fluorophenyl)imidazo[1,2-b]pyridazine-2-…	423.207053	2.47985	positive	mcebio	pluskal_mce_1D1_A4_id
OOGJQPCLVADCPB-HXUWFJFHSA-N	OOGJQPCLVADCPB	Cc1cc(C(CCN(C(C)C)C(C)C)c2ccccc2)c(O)cc1	Cc1cc([C@H](CCN(C(C)C)C(C)C)c2ccccc2)c(O)cc1	tolterodine	['tolterodine', '124937-51-5', '(+)-Tolterodine', 'Tolterodinum', 'Detrusitol', 'Kabi 2234', 'Tolterodine tartrate', 'R-(+)-Tolterodine', 'S-(-)-Tolterodine', 'Tolterodina', 'Kabi-2234', 'Urotrol', 'Tolterodine [INN]', 'Tolterodinum [INN-Latin]', 'UNII-WHE7A56U7K', '(R)-(+)-Tolterodine', 'Tolterodina [INN-Spanish]', 'WHE7A56U7K', 'Tolterodine L-Tartrate', 'PNU 200583', 'CHEBI:9622', 'DTXSID302368…	325.240565	4.714880000000005	positive	mcebio	pluskal_mce_1D1_A4_id
PTVUGLNOPRZQEY-AWEZNQCLSA-N	PTVUGLNOPRZQEY	CC(C)(CO)C(O)C(=O)NCCC(=O)Cc1ccccc1	CC(C)(CO)[C@@H](O)C(=O)NCCC(=O)Cc1ccccc1	1351758-37-6	['1351758-37-6', 'RR6', 'RR-6', 'CHEMBL5170521', '(2R)-2,4-dihydroxy-3,3-dimethyl-N-(3-oxo-4-phenylbutyl)butanamide', 'Ribozinoindole 1', 'Rbin 1', 'RR 6', 'BCP24767', 'BEC75837', '(R)-2,4-Dihydroxy-3,3-dimethyl-N-(3-oxo-4-phenylbutyl)butanamide', 'BDBM50600541', 'CS-5998', 'HY-18780', 'MS-24197', 'F77356', '1351758-37-6', 'RR6', '1351758-37-6']	293.162708	0.6291899999999995	both	mcebio	pluskal_mce_1D1_A4_id
KGWSQGUVJUGIPF-UHFFFAOYSA-N	KGWSQGUVJUGIPF	C=CS(=O)(=O)c1ccc(Nc2nc(OCC3CCCCC3)c3[nH]cnc3n2)cc1	C=CS(=O)(=O)c1ccc(Nc2nc(OCC3CCCCC3)c3[nH]cnc3n2)cc1	NU6300	['NU6300', '2070015-09-5', 'CHEMBL4518287', '6-(cyclohexylmethoxy)-N-(4-ethenylsulfonylphenyl)-7H-purin-2-amine', 'BCP23663', 'EX-A4172', 'VHD01509', 'BDBM50511933', 'AKOS040742320', 'CS-5147', 'NU 6300', 'NU-6300', 'HY-18930', 'MS-27152', 'CID 118704754', 'F85306', 'NU6300', 'NU6300', '2070015-09-5']	413.152161	2.21274	both	mcebio	pluskal_mce_1D1_A5_id
DKNZQPXIIHLUHU-UHFFFAOYSA-N	DKNZQPXIIHLUHU	CCN(C)S(=O)(=O)Nc1c(F)c(C(=O)c2c[nH]c3c2cc(-c2cnc(C4CC4)nc2)cn3)c(F)cc1	CCN(C)S(=O)(=O)Nc1c(F)c(C(=O)c2c[nH]c3c2cc(-c2cnc(C4CC4)nc2)cn3)c(F)cc1	PLX7904	['PLX7904', '1393465-84-3', 'PB04', 'PLX-7904', "N'-(3-{[5-(2-Cyclopropylpyrimidin-5-Yl)-1h-Pyrrolo[2,3-B]pyridin-3-Yl]carbonyl}-2,4-Difluorophenyl)-N-Ethyl-N-Methylsulfuric Diamide", 'PLX7904(PB04)', '5-(2-Cyclopropylpyrimidin-5-yl)-3-[3-[[ethyl(methyl)sulfamoyl]amino]-2,6-difluorobenzoyl]-1H-pyrrolo[2,3-b]pyridine', "Sulfamide, N'-[3-[[5-(2-cyclopropyl-5-pyrimidinyl)-1H-pyrrolo[2,3-b]pyridin-3-…	512.144216	2.6617200000000008	both	mcebio	pluskal_mce_1D1_A5_id
WKLZNTYMDOPBSE-UHFFFAOYSA-N	WKLZNTYMDOPBSE	Cc1cc(C)c(C2=NOC3C4CCC(C4)C23)c(C)c1	Cc1cc(C)c(C2=NOC3C4CCC(C4)C23)c(C)c1	SN 2	['SN 2', '823218-99-1', '5-mesityl-3-oxa-4-azatricyclo[5.2.1.0~2,6~]dec-4-ene', 'SN-2', 'MLS000700355', '5-(2,4,6-trimethylphenyl)-3-oxa-4-azatricyclo[5.2.1.02,6]dec-4-ene', '5-mesityl-3-oxa-4-azatricyclo[5.2.1.02,6]dec-4-ene', 'SMR000225039', '3a,4,5,6,7,7a-Hexahydro-3-(2,4,6-trimethylphenyl)-4,7-methano-1,2-benzisoxazole', 'AE-842/34023054', 'GTPL6402', 'CHEMBL1430530', 'BDBM46936', 'cid_118349…	255.162314	3.5420200000000026	positive	mcebio	pluskal_mce_1D1_A5_id
DPXJXGNXKOVBJV-YLOPQIBLSA-N	DPXJXGNXKOVBJV	CNC(C)C(=O)NC(C(=O)N1CCCC1C(=O)NC(C(=O)NCCCCCCNC(=O)C(NC(=O)C1CCCN1C(=O)C(NC(=O)C(C)NC)C1CCCCC1)C(c1ccccc1)c1ccccc1)C(c1ccccc1)c1ccccc1)C1CCCCC1	CN[C@@H](C)C(=O)N[C@H](C(=O)N1CCC[C@H]1C(=O)N[C@H](C(=O)NCCCCCCNC(=O)[C@@H](NC(=O)[C@@H]1CCCN1C(=O)[C@@H](NC(=O)[C@H](C)NC)C1CCCCC1)C(c1ccccc1)c1ccccc1)C(c1ccccc1)c1ccccc1)C1CCCCC1	1001600-56-1	['1001600-56-1', 'BV6', 'BV-6', '(2S)-1-[(2S)-2-cyclohexyl-2-[[(2S)-2-(methylamino)propanoyl]amino]acetyl]-N-[(2S)-1-[6-[[(2S)-2-[[(2S)-1-[(2S)-2-cyclohexyl-2-[[(2S)-2-(methylamino)propanoyl]amino]acetyl]pyrrolidine-2-carbonyl]amino]-3,3-diphenylpropanoyl]amino]hexylamino]-1-oxo-3,3-diphenylpropan-2-yl]pyrrolidine-2-carboxamide', 'BV-6 free', "(2S,2'S)-N,N'-((2S,2'S)-(Hexane-1,6-diylbis(azanediyl…	1204.74126	6.522160000000007	both	mcebio	pluskal_mce_1D1_A5_id
GXJRVWZNMZGWAQ-UHFFFAOYSA-N	GXJRVWZNMZGWAQ	Oc1ccccc1NCc1ccccn1	Oc1ccccc1NCc1ccccn1	102212-26-0	['102212-26-0', 'ARN2966', 'ARN-2966', '2-PMAP', 'Phenol, 2-[(2-pyridinylmethyl)amino]-', '2-(pyridin-2-ylmethylamino)phenol', '2-((pyridin-2-ylmethyl)amino)phenol', 'N-(2-Hydroxyphenyl)-N-(2-pyridylmethyl)amine', 'AGN-PC-0031SD', 'GTPL7530', 'SCHEMBL10886688', 'ARN2966(2-PMAP)?', 'CEA21226', 'MFCD24550644', 'AKOS022987680', '2-PMAP, >=98% (HPLC)', 'CS-3335', '2-{[(pyridin-2-yl)methyl]amino}pheno…	200.094963	1.5015699999999998	positive	mcebio	pluskal_mce_1D1_A5_id
PNAWUIKCVQSLFG-UHFFFAOYSA-N	PNAWUIKCVQSLFG	CC1(C)CCC(C)(C)c2c1cc(C(=O)Nc1cc(F)c(C(=O)O)c(F)c1)c(O)c2Cl	CC1(C)CCC(C)(C)c2c1cc(C(=O)Nc1cc(F)c(C(=O)O)c(F)c1)c(O)c2Cl	367273-07-2	['367273-07-2', 'AGN 195183', 'AGN-195183', 'IRX-5183', 'IRX5183', 'AGN195183', 'NRX195183', 'NRX-195183', 'VTP-195183', 'CHEMBL107430', 'RC87L028HU', 'VTP-5183', '4-(4-Chloro-3-hydroxy-5,5,8,8-tetramethyl-5,6,7,8-tetrahydronaphthalene-2-carboxamido)-2,6-difluorobenzoic acid', 'UNII-RC87L028HU', 'SCHEMBL5531052', 'BDBM50120065', 'AKOS027323480', 'CS-3203', 'DB05653', 'HY-16684', 'MS-27848', 'NS00…	437.120542	4.561440000000005	negative	mcebio	pluskal_mce_1D1_A5_id
QLGKMLRGKPKGKI-QWQCQAQZSA-N	QLGKMLRGKPKGKI	CCNC(=O)C1CCCN1C(=O)C(CCCN=C(N)N)NC(=O)C(CC(C)C)NC(=O)C(C)NC(=O)C(Cc1ccc(O)cc1)NC(=O)C(CO)NC(=O)C(Cc1c[nH]c2ccccc12)NC(=O)C(Cc1cnc[nH]1)NC(=O)C1CCC(=O)N1	CCNC(=O)[C@@H]1CCCN1C(=O)[C@H](CCCN=C(N)N)NC(=O)[C@H](CC(C)C)NC(=O)[C@@H](C)NC(=O)[C@H](Cc1ccc(O)cc1)NC(=O)[C@H](CO)NC(=O)[C@H](Cc1c[nH]c2ccccc12)NC(=O)[C@H](Cc1cnc[nH]1)NC(=O)[C@@H]1CCC(=O)N1	ALARELIN	['ALARELIN', 'ALARELIN ACETATE', '79561-22-1', 'Dalareline', 'Dalarelin', 'LHRH-A2', 'NJS328SUA7', 'ALARELIN [WHO-DD]', 'GTPL9342', 'CHEMBL3272561', 'SCHEMBL11315269', 'DTXSID40873497', 'TAP-127', 'AMY25366', 'HY-P0048', 'AKOS030213241', 'AKOS030260542', 'CCG-270649', 'NCGC00485985-01', 'AY-25205', 'WY-18481', 'CS-0015083', 'Glp-His-Trp-Ser-Tyr-D-Ala-Leu-Arg-Pro-NHEt', 'L-4513', 'A839717', '52435…	1166.598512	-3.5192600000000205	positive	mcebio	pluskal_mce_1D1_A5_id
VHGCDTVCOLNTBX-QGZVFWFLSA-N	VHGCDTVCOLNTBX	CNCCC(Oc1ccccc1C)c1ccccc1	CNCC[C@@H](Oc1ccccc1C)c1ccccc1	Atomoxetine	['Atomoxetine', '83015-26-3', 'Tomoxetine', '(-)-Tomoxetine', 'Tomoxetina', 'Tomoxetinum', 'Strattera', 'Tomoxetinum [Latin]', 'Tomoxetina [Spanish]', '(3R)-N-methyl-3-(2-methylphenoxy)-3-phenylpropan-1-amine', 'HSDB 7352', 'UNII-ASW034S0B8', 'ASW034S0B8', 'CHEBI:127342', 'methyl[(3R)-3-(2-methylphenoxy)-3-phenylpropyl]amine', 'DTXSID9044297', 'AD109 COMPONENT ATOMOXETINE', '(R)-Tomoxetine', 'AD-…	255.162314	3.152790000000002	positive	mcebio	pluskal_mce_1D1_A5_id
WPHKIQPVPYJNAX-UHFFFAOYSA-N	WPHKIQPVPYJNAX	Nc1c2c(-c3ccc(NC(=O)Nc4cc(F)ccc4)cc3)csc2c(-c2cn(CCO)nc2)cn1	Nc1c2c(-c3ccc(NC(=O)Nc4cc(F)ccc4)cc3)csc2c(-c2cn(CCO)nc2)cn1	ILORASERTIB	['ILORASERTIB', 'ABT-348', '1227939-82-3', 'Ilorasertib [USAN]', 'ABT 348', 'A-968660.0', 'ABT348', '1-[4-[4-amino-7-[1-(2-hydroxyethyl)pyrazol-4-yl]thieno[3,2-c]pyridin-3-yl]phenyl]-3-(3-fluorophenyl)urea', 'ABBOTT-968660', 'A-968660', 'Ilorasertib (USAN)', '6L5D03D975', '1-(4-(4-amino-7-(1-(2-hydroxyethyl)-1H-pyrazol-4-yl)thieno[3,2-c]pyridin-3-yl)phenyl)-3-(3-fluorophenyl)urea', "Urea, N-(4-(4…	488.143073	2.8541100000000013	both	mcebio	pluskal_mce_1D1_A5_id
VXLBSYHAEKDUSU-JXMROGBWSA-N	VXLBSYHAEKDUSU	NCC(=CF)CCc1ccc(F)cc1	NC/C(=C/F)CCc1ccc(F)cc1	Mofegiline	['Mofegiline', '119386-96-8', 'Mofegiline [INN]', '(2E)-2-(fluoromethylidene)-4-(4-fluorophenyl)butan-1-amine', '1FMJ6D8Y1B', '(E)-2-(Fluoromethylene)-4-(p-fluorophenyl)butylamine', 'CHEMBL489079', 'MDL-72,974', 'Mofegiline (free base)', 'MDL 72974', 'UNII-1FMJ6D8Y1B', '4-fluoro-beta-(fluoromethylene)benzenebutanamine', 'Benzenebutanamine, 4-fluoro-beta-(fluoromethylene)-, (E)-', 'MOFEGILINE [MI]…	197.101606	2.515690000000001	positive	mcebio	pluskal_mce_1D1_A5_id
STZYTFJPGGDRJD-FJJJPKKESA-N	STZYTFJPGGDRJD	C=CC1(C)CC(OC(=O)CSC2CC3CCC(C2)N3C)C2(C)C(C)CCC3(CCC(=O)C32)C(C)C1O	C=C[C@]1(C)C[C@@H](OC(=O)CSC2C[C@H]3CC[C@@H](C2)N3C)[C@]2(C)[C@H](C)CC[C@]3(CCC(=O)[C@H]32)[C@@H](C)[C@@H]1O	Retapamulin	['Retapamulin', '224452-66-8', 'Altabax', 'Altargo', 'SB-275833', 'SB 275833', 'SB275833', 'Rebapamulin', '4MG6O8991R', 'NSC-759885', '[(1S,2R,3S,4S,6R,7R,8R,14R)-4-ethenyl-3-hydroxy-2,4,7,14-tetramethyl-9-oxo-6-tricyclo[5.4.3.01,8]tetradecanyl] 2-[[(1R,5S)-8-methyl-8-azabicyclo[3.2.1]octan-3-yl]sulfanyl]acetate', 'Acetic acid, (((3-exo)-8-methyl-8-azabicyclo(3.2.1)oct-3-yl)thio)-, (3aS,4R,5S,6S,…	517.32258	5.251300000000007	positive	mcebio	pluskal_mce_1D1_A6_id
COKMIXFXJJXBQG-NRFANRHFSA-N	COKMIXFXJJXBQG	CCCCS(=O)(=O)NC(Cc1ccc(OCCCCC2CCNCC2)cc1)C(=O)O	CCCCS(=O)(=O)N[C@@H](Cc1ccc(OCCCCC2CCNCC2)cc1)C(=O)O	tirofiban	['tirofiban', '144494-65-5', 'Aggrastat', 'tirofibanum', 'Agrastat', 'N-(Butylsulfonyl)-O-(4-(4-piperidyl)butyl)-L-tyrosine', 'HSDB 7323', 'UNII-GGX234SI5H', 'GGX234SI5H', 'MK-383', 'Tirofiban (INN)', '(2S)-2-(butylsulfonylamino)-3-[4-(4-piperidin-4-ylbutoxy)phenyl]propanoic acid', 'CHEBI:9605', 'N-(butylsulfonyl)-O-(4-piperidin-4-ylbutyl)-L-tyrosine', '(S)-2-(butylsulfonamido)-3-(4-(4-(piperidin…	440.234493	2.43338	both	mcebio	pluskal_mce_1D1_A6_id
UFKLYTOEMRFKAD-UHFFFAOYSA-N	UFKLYTOEMRFKAD	COC1CCC(N2C(=O)CNc3ncc(-c4cnc(C(C)(C)O)cc4)nc32)CC1	COC1CCC(N2C(=O)CNc3ncc(-c4cnc(C(C)(C)O)cc4)nc32)CC1	cc-223	['cc-223', '1228013-30-6', 'Onatasertib', 'CC223', 'Onatasertib [USAN]', 'ATG-008', 'I8RA3543SY', '7-(6-(2-hydroxypropan-2-yl)pyridin-3-yl)-1-((1r,4r)-4-methoxycyclohexyl)-3,4-dihydropyrazino[2,3-b]pyrazin-2(1H)-one', 'CHEMBL3586404', 'CC 223', 'Onatasertib (USAN)', '3-[6-(2-hydroxypropan-2-yl)pyridin-3-yl]-5-(4-methoxycyclohexyl)-7,8-dihydropyrazino[2,3-b]pyrazin-6-one', '7-(6-(2-Hydroxypropan-2…	397.21139	1.28615	positive	mcebio	pluskal_mce_1D1_A6_id
IYFNEFQTYQPVOC-UHFFFAOYSA-N	IYFNEFQTYQPVOC	CCCOc1c(-c2nc3c(c(=O)[nH]2)n(C)nc3CCC)cc(S(=O)(=O)NCCC2CCCN2C)cc1	CCCOc1c(-c2nc3c(c(=O)[nH]2)n(C)nc3CCC)cc(S(=O)(=O)NCCC2CCCN2C)cc1	Udenafil	['Udenafil', '268203-93-6', 'Zydena', 'DA-8159', 'L5IB4XLY36', '3-(1-methyl-7-oxo-3-propyl-4H-pyrazolo[4,3-d]pyrimidin-5-yl)-N-[2-(1-methylpyrrolidin-2-yl)ethyl]-4-propoxybenzenesulfonamide', 'CID 6918523', '3-(1-methyl-7-oxo-3-propyl-4,7-dihydro-1H-pyrazolo(4,3-d)pyrimidin-5-yl)-N-{2-((2RS)- 1-methylpyrrolidin-2-yl)ethyl}-4-propoxybenzenesulfonamide', '3-(6,7-Dihydro-1-methyl-7-oxo-3-propyl-1H-p…	516.251875	2.29382	both	mcebio	pluskal_mce_1D1_A6_id
JODKFOVZURLVTG-UHFFFAOYSA-N	JODKFOVZURLVTG	O=C(CBr)N1CC([N+](=O)[O-])([N+](=O)[O-])C1	O=C(CBr)N1CC([N+](=O)[O-])([N+](=O)[O-])C1	RRX-001	['RRX-001', '925206-65-1', '2-Bromo-1-(3,3-dinitroazetidin-1-yl)ethanone', '2-BROMO-1-(3,3-DINITROAZETIDIN-1-YL)ETHAN-1-ONE', 'ABDNAZ', 'Radiosensitizer rrx-001', '7RPW6SU9SC', 'Ethanone, 2-bromo-1-(3,3-dinitro-1-azetidinyl)-', 'MFCD25976849', 'UNII-7RPW6SU9SC', 'Nibrozetone', 'NIBROZETONE [USAN]', 'C5H6BrN3O5', 'Rrx 001', 'RRx001', 'SCHEMBL2249018', 'CHEMBL3526802', 'RRX 001 [WHO-DD]', '1-bromoa…	266.949082	-0.5267999999999999	missing	mcebio	pluskal_mce_1D1_A6_id
VFIDUCMKNJIJTO-CJNGLKHVSA-N	VFIDUCMKNJIJTO	Cc1c2CCCc2c(OCC(O)C(C)NC(C)C)cc1	Cc1c2CCCc2c(OC[C@H](O)[C@@H](C)NC(C)C)cc1	Zenidolol	['Zenidolol', 'UNII-46OL1UC10R', '46OL1UC10R', '(+/-)-ICI-118551', 'ICI-118551', '2-Butanol, 1-((2,3-dihydro-7-methyl-1H-inden-4-yl)oxy)-3-((1-methylethyl)amino)-, (2R,3R)-rel-', '72795-26-7', 'Ici 118551', 'erythro-DL-1-(7-Methylindan-4-yloxy)-3-isopropylaminobutan-2-ol', 'Zenidolol (hydrochloride)', 'zenidolol [INN]', 'SCHEMBL14941581', 'DTXSID701033231', 'HY-100543', 'CS-0019688', 'Q27258947',…	277.204179	1.98338	positive	mcebio	pluskal_mce_1D1_A6_id
BFSRTTWIPACGMI-UHFFFAOYSA-N	BFSRTTWIPACGMI	C=CC(=O)Nc1cccc(Nc2nc(Nc3c(OC)cc(NC4CN(CCF)C4)cc3)ncc2C(F)(F)F)c1	C=CC(=O)Nc1cccc(Nc2nc(Nc3c(OC)cc(NC4CN(CCF)C4)cc3)ncc2C(F)(F)F)c1	CNX-2006	['CNX-2006', '1375465-09-0', 'cnx2006', 'N-(3-((2-((4-((1-(2-fluoroethyl)azetidin-3-yl)amino)-2-methoxyphenyl)amino)-5-(trifluoromethyl)pyrimidin-4-yl)amino)phenyl)acrylamide', 'N-[3-[[2-[4-[[1-(2-fluoroethyl)azetidin-3-yl]amino]-2-methoxyanilino]-5-(trifluoromethyl)pyrimidin-4-yl]amino]phenyl]prop-2-enamide', 'N-[3-[[2-[[4-[[1-(2-Fluoroethyl)-3-azetidinyl]amino]-2-methoxyphenyl]amino]-5-(trifluo…	545.216236	2.3805200000000006	both	mcebio	pluskal_mce_1D1_A6_id
IGUBBWJDMLCRIK-UHFFFAOYSA-N	IGUBBWJDMLCRIK	CNC(=O)c1ccccc1Nc1cc(Nc2c(OC)cc(N3CCOCC3)cc2)ncc1C(F)(F)F	CNC(=O)c1ccccc1Nc1cc(Nc2c(OC)cc(N3CCOCC3)cc2)ncc1C(F)(F)F	PND-1186	['PND-1186', '1061353-68-1', 'VS-4718', 'PND1186', 'PND 1186', 'SR2516', 'SR-2516', 'L2BD0MW4OL', '2-((2-((2-Methoxy-4-morpholinophenyl)amino)-5-(trifluoromethyl)pyridin-4-yl)amino)-N-methylbenzamide', 'Benzamide, 2-[[2-[[2-methoxy-4-(4-morpholinyl)phenyl]amino]-5-(trifluoromethyl)-4-pyridinyl]amino]-N-methyl-', 'SR 2516', 'VS 4718', '2-(2-(2-methoxy-4-morpholinophenylamino)-5-(trifluoromethyl)py…	501.198774	2.31752	both	mcebio	pluskal_mce_1D1_A6_id
AYMYWHCQALZEGT-ORCRQEGFSA-N	AYMYWHCQALZEGT	O=C(C=Cc1cc(O)c(O)cc1)c1c(O)cc(O)cc1	O=C(/C=C/c1cc(O)c(O)cc1)c1c(O)cc(O)cc1	butein	['butein', '487-52-5', "2',3,4,4'-Tetrahydroxychalcone", "2',4',3,4-Tetrahydroxychalcone", "3,4,2',4'-Tetrahydroxychalcone", 'AC1NQY7L', '(E)-1-(2,4-dihydroxyphenyl)-3-(3,4-dihydroxyphenyl)prop-2-en-1-one', 'UNII-4WVS5M0LGF', '4WVS5M0LGF', 'EINECS 207-659-5', 'CHEBI:3237', 'NSC-652892', '(2E)-1-(2,4-dihydroxyphenyl)-3-(3,4-dihydroxyphenyl)prop-2-en-1-one', 'CHEMBL128000', '2-Propen-1-one, 1-(2,4-…	272.068473	0.4460399999999999	missing	mcebio	pluskal_mce_1D1_A6_id
GISJHCLTIVIGLX-UHFFFAOYSA-N	GISJHCLTIVIGLX	O=C(Cc1c(F)cccc1F)Nc1nccc(OCc2ccc(Cl)cc2)c1	O=C(Cc1c(F)cccc1F)Nc1nccc(OCc2ccc(Cl)cc2)c1	CPDA	['CPDA', '1415834-63-7', 'Benzeneacetamide, N-[4-[(4-chlorophenyl)methoxy]-2-pyridinyl]-2,6-difluoro-', 'N-[4-[(4-chlorophenyl)methoxy]pyridin-2-yl]-2-(2,6-difluorophenyl)acetamide', 'CHEMBL2337808', 'SCHEMBL14156872', 'BCP32596', 'EX-A5032', 'MFCD29472572', 'AKOS027447209', 'N-[4-[(4-Chlorophenyl)methoxy]-2-pyridinyl]-2,6-difluoro-benzeneacetamide', 'CS-4991', 'NCGC00484076-01', 'BS-51583', 'HY-…	388.079012	3.820960000000002	positive	mcebio	pluskal_mce_1D1_A6_id
IBYCYJFUEJQSMK-UHFFFAOYSA-N	IBYCYJFUEJQSMK	CCN=C1Nc2c(cc(Cl)cc2)C(C)(c2ccccc2)O1	CCN=C1Nc2c(cc(Cl)cc2)C(C)(c2ccccc2)O1	Etifoxine	['Etifoxine', '21715-46-8', 'Etifoxin', 'HOE 36801', 'HOE 36-801', 'HOE-36801', 'X24X82MX4X', '6-chloro-N-ethyl-4-methyl-4-phenyl-3,1-benzoxazin-2-amine', '6-Chloro-N-ethyl-4-methyl-4-phenyl-4H-benzo[d][1,3]oxazin-2-amine', 'Etifoxinum [Latin]', 'Etifoxina [Spanish]', 'HOE36801', 'Etifoxinum [INN-Latin]', 'Etifoxina [INN-Spanish]', 'Etifoxinum', 'Etifoxina', 'BRN 0548223', 'Etifoxine (INN/BAN)', …	300.102941	3.931470000000002	positive	mcebio	pluskal_mce_1D1_A7_id
ZDRQMXCSSAPUMM-UHFFFAOYSA-N	ZDRQMXCSSAPUMM	O=Cc1cn(Cc2ccc(Cl)cc2)c2ccccc12	O=Cc1cn(Cc2ccc(Cl)cc2)c2ccccc12	Oncrasin-1	['Oncrasin-1', '75629-57-1', '1-(4-chlorobenzyl)-1H-indole-3-carbaldehyde', 'Oncrasin 1', '1-[(4-chlorophenyl)methyl]-1h-indole-3-carboxaldehyde', '1-[(4-Chlorophenyl)methyl]-1H-indole-3-carbaldehyde', 'C16H12ClNO', 'MFCD01051808', '1-(4-Chloro-benzyl)-1H-indole-3-carbaldehyde', '1-(4-Chlorobenzyl)-1H-indole-3-carboxaldehyde', '1-[(4-chlorophenyl)methyl]indole-3-carbaldehyde', 'Cambridge id 56016…	269.060742	3.6176600000000017	positive	mcebio	pluskal_mce_1D1_A7_id
AJLOJUFSIDSBNN-UHFFFAOYSA-N	AJLOJUFSIDSBNN	CNC(=O)CCc1cc(-c2ccc(-c3ccc(C(F)(F)F)cc3)cc2)nn1-c1ccc(N2CCNCC2)cc1	CNC(=O)CCc1cc(-c2ccc(-c3ccc(C(F)(F)F)cc3)cc2)nn1-c1ccc(N2CCNCC2)cc1	ILK-IN-2	['ILK-IN-2', '2070015-22-2', 'OSU-T315', 'N-methyl-3-[2-(4-piperazin-1-ylphenyl)-5-[4-[4-(trifluoromethyl)phenyl]phenyl]pyrazol-3-yl]propanamide', "N-Methyl-3-(1-(4-(piperazin-1-yl)phenyl)-3-(4'-(trifluoromethyl)-[1,1'-biphenyl]-4-yl)-1H-pyrazol-5-yl)propanamide", "N-methyl-3-{1-[4-(piperazin-1-yl)phenyl]-3-[4'-(trifluoromethyl)-[1,1'-biphenyl]-4-yl]-1H-pyrazol-5-yl}propanamide", 'BCP30839', 'VHD…	533.240245	3.8732200000000017	both	mcebio	pluskal_mce_1D1_A7_id
XTPOZVLRZZIEBW-SCFUHWHPSA-N	XTPOZVLRZZIEBW	Nc1ccc(CCNc2c3ncn(C4OC(CO)C(O)C4O)c3ncn2)cc1	Nc1ccc(CCNc2c3ncn([C@@H]4O[C@H](CO)[C@@H](O)[C@H]4O)c3ncn2)cc1	APNEA	['APNEA', '89705-21-5', 'n6-[2-(4-aminophenyl)ethyl]adenosine', 'N6-2-(4-AMINOPHENYL)ETHYL-ADENOSINE', 'N6-2-(4-Aminophenyl)ethyladenosine', 'CHEMBL1256714', 'N-[2-(4-aminophenyl)ethyl]adenosine', '(2R,3R,4S,5R)-2-[6-[2-(4-aminophenyl)ethylamino]purin-9-yl]-5-(hydroxymethyl)oxolane-3,4-diol', 'SMR000326823', 'N-[2-(4-Aminophenyl)ethyl]-adenosine', 'MLS000859964', 'MLS002153195', 'SCHEMBL1230660',…	386.170253	-1.5697499999999982	both	mcebio	pluskal_mce_1D1_A7_id
URSQNPPONHUJDL-UHFFFAOYSA-N	URSQNPPONHUJDL	O=C(Nc1ccc(S(=O)(=O)Nc2nccs2)cc1)C(c1ccccc1)c1ccccc1	O=C(Nc1ccc(S(=O)(=O)Nc2nccs2)cc1)C(c1ccccc1)c1ccccc1	313254-51-2	['313254-51-2', 'ICA-121431', 'ICA 121431', '2,2-diphenyl-N-[4-(1,3-thiazol-2-ylsulfamoyl)phenyl]acetamide', '2,2-diphenyl-N-(4-(N-(thiazol-2-yl)sulfamoyl)phenyl)acetamide', 'CHEMBL3617053', '2,2-DIPHENYL-N-[4-(THIAZOL-2-YLSULFAMOYL)-PHENYL]-ACETAMIDE', '2,2-diphenyl-~{N}-[4-(1,3-thiazol-2-ylsulfamoyl)phenyl]ethanamide', 'Oprea1_549338', 'Oprea1_750763', 'SCHEMBL15113469', 'BCP28611', 'BDBM501185…	449.086783	3.735850000000003	both	mcebio	pluskal_mce_1D1_A7_id
LKOFXMLMYKWELM-UHFFFAOYSA-N	LKOFXMLMYKWELM	CN1C(=O)c2ccccc2N(C)c2nc(Nc3cn(C4CCNCC4)nc3)ncc21	CN1C(=O)c2ccccc2N(C)c2nc(Nc3cn(C4CCNCC4)nc3)ncc21	XMD-17-51	['XMD-17-51', '1628614-50-5', '5,11-dimethyl-2-[(1-piperidin-4-ylpyrazol-4-yl)amino]pyrimido[4,5-b][1,4]benzodiazepin-6-one', '5,11-Dimethyl-2-((1-(piperidin-4-yl)-1H-pyrazol-4-yl)amino)-5H-benzo[e]pyrimido[5,4-b][1,4]diazepin-6(11H)-one', 'SCHEMBL16065790', 'XMD1751', 'BCP29865', 'EX-A3249', 'AKOS040745088', 'XMD 17 51; XMD1751', 'AC-35687', 'HY-117291', 'CS-0065200', 'S0177', 'XMD-17-51 (Triflu…	404.207307	0.7413400000000003	positive	mcebio	pluskal_mce_1D1_A7_id
YASYAEVZKXPYIZ-MRXNPFEDSA-N	YASYAEVZKXPYIZ	COCCOCCOc1cc(O)c(C2=NC(C)(C(=O)O)CS2)cc1	COCCOCCOc1cc(O)c(C2=N[C@@](C)(C(=O)O)CS2)cc1	SP-420	['SP-420', '911714-45-9', 'UNII-WBX54NZ436', 'WBX54NZ436', 'Sp420', '(4S)-2-[2-hydroxy-4-[2-(2-methoxyethoxy)ethoxy]phenyl]-4-methyl-5H-1,3-thiazole-4-carboxylic acid', '(4S)-2-{2-Hydroxy-4-[2-(2-methoxyethoxy)ethoxy]phenyl}-4-methyl-4,5-dihydro-1,3-thiazole-4-carboxylic acid', '(4S)-4,5-Dihydro-2-(2-hydroxy-4-(2-(2-methoxyethoxy)ethoxy)phenyl)-4-methyl-4-thiazolecarboxylic acid', '(S)-2-(2-hydro…	355.108958	0.7911700000000004	both	mcebio	pluskal_mce_1D1_A7_id
SRPXSILJHWNFMK-MEDUHNTESA-N	SRPXSILJHWNFMK	NC1CCC(c2cc(Cl)c(Cl)cc2)c2ccccc21	N[C@@H]1CC[C@@H](c2cc(Cl)c(Cl)cc2)c2ccccc21	Dasotraline	['Dasotraline', '675126-05-3', '(1R,4S)-trans-Norsertraline', '(1R,4S)-4-(3,4-Dichlorophenyl)-1,2,3,4-tetrahydronaphthalen-1-amine', 'Norsertraline, (1R,4S)-trans-', 'SEP-225289', '4D28EY0L5T', 'Dasotraline [USAN:INN]', 'UNII-4D28EY0L5T', 'DASOTRALINE [INN]', 'Dasotraline (USAN/INN)', 'DASOTRALINE [USAN]', 'DASOTRALINE [WHO-DD]', 'SCHEMBL263142', 'Dasotraline; SEP 225289', 'GTPL8308', 'CHEMBL3301…	291.058155	4.754770000000003	positive	mcebio	pluskal_mce_1D1_A7_id
MLRBBGFHILYDBK-UHFFFAOYSA-N	MLRBBGFHILYDBK	O=S(=O)(c1ccc(Br)s1)n1cccn1	O=S(=O)(c1ccc(Br)s1)n1cccn1	Qstatin	['Qstatin', '902688-24-8', '1-((5-Bromothiophen-2-yl)sulfonyl)-1H-pyrazole', '1-(5-bromothiophene-2-sulfonyl)-1h-pyrazole', '1-(5-bromanylthiophen-2-yl)sulfonylpyrazole', 'MLS000044947', '7Y3', 'Q-statin; Q statin', '1-(5-bromothiophen-2-yl)sulfonylpyrazole', 'CHEMBL1605637', 'SCHEMBL25349737', 'HMS2405J06', 'BCP32683', 'CLB68824', 'MFCD05117319', 'AKOS001788429', 'BS-17927', 'SMR000023054', 'HY-…	291.897582	1.83609	missing	mcebio	pluskal_mce_1D1_A7_id
SCJNYBYSTCRPAO-LXBQGUBHSA-N	SCJNYBYSTCRPAO	CN(C)CC=CC(=O)Nc1cnc(C(=O)NC2(C)CCCC(Nc3ncc(Cl)c(-c4c[nH]c5ccccc45)n3)C2)cc1	CN(C)C/C=C/C(=O)Nc1cnc(C(=O)N[C@@]2(C)CCC[C@@H](Nc3ncc(Cl)c(-c4c[nH]c5ccccc45)n3)C2)cc1	Mevociclib	['Mevociclib', '1816989-16-8', 'SY-1365', 'Mevociclib [INN]', 'CHEMBL4582951', '704LW082GI', 'SY1365', '1816989-16-8 (free base)', 'N-[(1S,3R)-3-[[5-chloro-4-(1H-indol-3-yl)pyrimidin-2-yl]amino]-1-methylcyclohexyl]-5-[[(E)-4-(dimethylamino)but-2-enoyl]amino]pyridine-2-carboxamide', 'N-[(1S,3R)-3-[[5-Chloro-4-(1H-indol-3-yl)-2-pyrimidinyl]amino]-1-methylcyclohexyl]-5-[[(2E)-4-(dimethylamino)-1-oxo…	586.25715	3.648430000000001	both	mcebio	pluskal_mce_1D1_A7_id
PKNYXWMTHFMHKD-UHFFFAOYSA-N	PKNYXWMTHFMHKD	CC(C)(Sc1ccc(CCN(CCCCC2CCCCC2)C(=O)NC2CCCCC2)cc1)C(=O)O	CC(C)(Sc1ccc(CCN(CCCCC2CCCCC2)C(=O)NC2CCCCC2)cc1)C(=O)O	GW7647	['GW7647', '265129-71-3', 'GW 7647', 'GW-7647', '2-[(4-{2-[(4-cyclohexylbutyl)(cyclohexylcarbamoyl)amino]ethyl}phenyl)sulfanyl]-2-methylpropanoic acid', '2-[[4-[2-[[(cyclohexylamino)carbonyl](4-cyclohexylbutyl)amino]ethyl]phenyl]thio]-2-methylpropanoic acid', 'NTL2A9CAZ7', 'CHEMBL21241', '2-((4-(2-(3-Cyclohexyl-1-(4-cyclohexylbutyl)ureido)ethyl)phenyl)thio)-2-methylpropanoic acid', 'CHEBI:70778',…	502.322914	7.116580000000007	both	mcebio	pluskal_mce_1D1_A8_id
QJHCTHPYUOXOGM-UHFFFAOYSA-N	QJHCTHPYUOXOGM	OC(CN1CCN(c2cc(Cl)ccc2)CC1)C(c1ccccc1)c1ccccc1	OC(CN1CCN(c2cc(Cl)ccc2)CC1)C(c1ccccc1)c1ccccc1	BRL-15572	['BRL-15572', '734517-40-9', 'BRL 15572', 'BRL15572', 'BRL-15,572', '3-[4-(3-chlorophenyl)piperazin-1-yl]-1,1-diphenylpropan-2-ol', 'CHEBI:64060', 'BRL-15572free', 'BRL-15572 free', 'LY8CZE6XUD', 'J878.866I', '4-(3-Chlorophenyl)-alpha-(diphenylmethyl)-1-piperazineethanol', '3-(4-(3-Chlorophenyl)piperazin-1-yl)-1,1-diphenylpropan-2-ol', '3-(4-(3-Chlorophenyl)-1-piperazinyl)-1,1-diphenyl-2-propanol…	406.181191	4.164970000000004	positive	mcebio	pluskal_mce_1D1_A8_id
NDEBZCZEAVMSQF-GOTSBHOMSA-N	NDEBZCZEAVMSQF	CNC(=O)OC1COc2c(cc(N3CCN(C4COC4)CC3)cc2)C1NC(=O)c1ccc(F)cc1	CNC(=O)O[C@H]1COc2c(cc(N3CCN(C4COC4)CC3)cc2)[C@@H]1NC(=O)c1ccc(F)cc1	1373215-15-6	['1373215-15-6', 'LY3000328', 'LY 3000328', 'LY-3000328', '1210T8CX6K', 'Z-FL-COCHO', 'UNII-1210T8CX6K', 'CHEMBL3342553', 'N-((3R,4S)-3,4-Dihydro-3-(((methylamino)carbonyl)oxy)-6-(4-(3-oxetanyl)-1-piperazinyl)-2H-1-benzopyran-4-yl)-4-fluorobenzamide', '[(3R,4S)-4-[(4-fluorobenzoyl)amino]-6-[4-(oxetan-3-yl)piperazin-1-yl]-3,4-dihydro-2H-chromen-3-yl] N-methylcarbamate', 'Benzamide, N-((3R,4S)-3,4-…	484.212198	0.9821600000000006	both	mcebio	pluskal_mce_1D1_A8_id
LIPNXDIBECKOMJ-UHFFFAOYSA-N	LIPNXDIBECKOMJ	O=C(c1ccc(-c2ccc(Cl)cc2)o1)N(Cc1ccccn1)c1ccc(N2CCNCC2)cc1	O=C(c1ccc(-c2ccc(Cl)cc2)o1)N(Cc1ccccn1)c1ccc(N2CCNCC2)cc1	MK2-IN-1	['MK2-IN-1', '1314118-92-7', 'CHEMBL1938681', '5-(4-chlorophenyl)-N-(4-piperazin-1-ylphenyl)-N-(pyridin-2-ylmethyl)furan-2-carboxamide', '5-(4-chlorophenyl)-N-(4-(piperazin-1-yl)phenyl)-N-(pyridin-2-ylmethyl)furan-2-carboxamide', 'SCHEMBL15508852', 'BDBM50362106', 'AKOS030260395', 'NCGC00388282-01', 'HY-12834', 'A906249', '5-(4-Chlorophenyl)-N-[4-(1-piperazinyl)phenyl]-N-(2-pyridinylmethyl)-2-fur…	472.166604	4.000940000000004	positive	mcebio	pluskal_mce_1D1_A8_id
GMIZZEXBPRLVIV-SECBINFHSA-N	GMIZZEXBPRLVIV	Cn1cc(-c2c3nc(C4CCCNC4)c(Br)c(N)n3nc2)cn1	Cn1cc(-c2c3nc([C@@H]4CCCNC4)c(Br)c(N)n3nc2)cn1	891494-63-6	['891494-63-6', 'SCH900776', 'SCH 900776', 'SCH-900776', 'MK-8776 (SCH 900776)', '(R)-6-bromo-3-(1-methyl-1H-pyrazol-4-yl)-5-(piperidin-3-yl)pyrazolo[1,5-a]pyrimidin-7-amine', 'K2ZSF0992C', 'CHEMBL2386889', 'SCH900776 S-isomer', '(R)-6-bromo-3-(1-methyl-1H-pyrazol-4-yl)-5-(piperidin-3-yl)pyrazolo(1,5-a)pyrimidin-7-amine', '6-Bromo-3-(1-methyl-1H-pyrazol-4-yl)-5-((3R)-piperidin-3-yl)pyrazolo(1,5-a…	375.080706	0.9119499999999996	positive	mcebio	pluskal_mce_1D1_A8_id
UUTBMTOBGXJTLN-UHFFFAOYSA-N	UUTBMTOBGXJTLN	Cc1ccc(-n2c(-c3c(O)cc(O)cc3)n[nH]c2=O)cc1	Cc1ccc(-n2c(-c3c(O)cc(O)cc3)n[nH]c2=O)cc1	KPLH1130	['KPLH1130', '906669-07-6', 'CID 135487465', 'SCHEMBL4939682', 'EX-A5643', 'AKOS040733536', 'MS-24021', 'HY-128578', 'CS-0095923', 'C1=CC(C)=CC=C1N1C(C=2C(=CC(O)=CC=2)O)=NN=C1O', '3-(2,4-dihydroxyphenyl)-4-(4-methylphenyl)-1H-1,2,4-triazol-5-one', '3H-1,2,4-Triazol-3-one, 5-(2,4-dihydroxyphenyl)-2,4-dihydro-4-(4-methylphenyl)', 'KPLH1130', 'KPLH1130', '906669-07-6']	283.095691	1.2975499999999998	both	mcebio	pluskal_mce_1D1_A8_id
QKDRXGFQVGOQKS-CRSSMBPESA-N	QKDRXGFQVGOQKS	CCOc1ccc(Cc2c(Cl)ccc(C3OC(SC)C(O)C(O)C3O)c2)cc1	CCOc1ccc(Cc2c(Cl)ccc([C@@H]3O[C@H](SC)[C@@H](O)[C@H](O)[C@H]3O)c2)cc1	Sotagliflozin	['Sotagliflozin', '1018899-04-1', 'LX-4211', 'LX4211', 'Zynquista', 'INPEFA', 'LP-802034', 'sotagliflozina', 'sotagliflozine', 'sotagliflozinum', '(2s,3r,4r,5s,6r)-2-(4-chloro-3-(4-ethoxybenzyl)phenyl)-6-(methylthio)tetrahydro-2h-pyran-3,4,5-triol', 'UNII-6B4ZBS263Y', 'LX 4211', '6B4ZBS263Y', 'Sar439954', 'Sar-439954', 'Sotagliflozin (LX-4211)', 'LP 802034', 'beta-l-Xylopyranoside, methyl 5-C-(4-…	424.111123	2.54606	negative	mcebio	pluskal_mce_1D1_A8_id
AUIAOCHKUNGZHV-UHFFFAOYSA-N	AUIAOCHKUNGZHV	CCS(=O)(=O)c1ccc(CC(=O)Nc2ccc(-c3c(F)cc(C(O)(C(F)(F)F)C(F)(F)F)cc3)cc2)cc1	CCS(=O)(=O)c1ccc(CC(=O)Nc2ccc(-c3c(F)cc(C(O)(C(F)(F)F)C(F)(F)F)cc3)cc2)cc1	XY101	['XY101', '2349368-16-5', 'CHEMBL4439690', '2-(4-ethylsulfonylphenyl)-N-[4-[2-fluoro-4-(1,1,1,3,3,3-hexafluoro-2-hydroxypropan-2-yl)phenyl]phenyl]acetamide', "2-[4-(ethylsulfonyl)phenyl]-N-[2'-fluoro-4'-(1,1,1,3,3,3-hexafluoro-2-hydroxypropan-2-yl)[1,1'-biphenyl]-4-yl]acetamide", 'SCHEMBL22451941', 'GTPL10366', 'AUIAOCHKUNGZHV-UHFFFAOYSA-N', 'BDBM50524248', 'XY-101', 'AKOS040740586', 'compound 27…	563.100127	4.801640000000004	both	mcebio	pluskal_mce_1D1_A8_id
VFRROHXSMXFLSN-SLPGGIOYSA-N	VFRROHXSMXFLSN	O=CC(O)C(O)C(O)C(O)COP(=O)(O)O	O=C[C@H](O)[C@@H](O)[C@H](O)[C@H](O)COP(=O)(O)O	56-73-5	['56-73-5', 'D-Glucose 6-phosphate', '(2R,3R,4S,5R)-2,3,4,5-tetrahydroxy-6-oxohexyl dihydrogen phosphate', 'D-glucose-6-phosphate', 'D(+)-Glucopyranose 6-phosphate', 'aldehydo-D-glucose 6-phosphate', '375AW34SQA', '[(2R,3R,4S,5R)-2,3,4,5-tetrahydroxy-6-oxohexyl] dihydrogen phosphate', 'aldehydo-D-glucose 6-(dihydrogen phosphate)', 'G6Q', 'UNII-375AW34SQA', 'EINECS 200-286-9', 'Aldohexose 6-phosph…	260.029719	-3.261800000000001	missing	mcebio	pluskal_mce_1D1_A8_id
SLPJGDQJLTYWCI-UHFFFAOYSA-N	SLPJGDQJLTYWCI	CN(C)c1nc2c([nH]1)c(Br)c(Br)c(Br)c2Br	CN(C)c1nc2c([nH]1)c(Br)c(Br)c(Br)c2Br	DMAT	['DMAT', '749234-11-5', '4,5,6,7-TETRABROMO-N,N-DIMETHYL-1H-BENZIMIDAZOL-2-AMINE', 'CK2 Inhibitor II', '4,5,6,7-tetrabroMo-N,N-diMethyl-1H-benzo[d]iMidazol-2-aMine', '2-Dimethylamino-4,5,6,7-tetrabromo-1H-benzimidazole', 'DMAT(CK2 Inhibitor)', 'DIMETHYL-(4,5,6,7-TETRABROMO-1H-BENZOIMIDAZOL-2-YL)-AMINE', 'CHEMBL376505', 'casein kinase ii', 'CK2 Inhibitor;Casein kinase II Inhibitor', '2-Dimethylami…	472.737346	3.8698700000000015	both	mcebio	pluskal_mce_1D1_A8_id
WUGANDSUVKXMEC-UHFFFAOYSA-N	WUGANDSUVKXMEC	O=C(O)CSc1c(O)c2ccccc2c(NS(=O)(=O)c2ccc(Br)cc2)c1	O=C(O)CSc1c(O)c2ccccc2c(NS(=O)(=O)c2ccc(Br)cc2)c1	UMI-77	['UMI-77', '518303-20-3', 'UMI77', '2-[4-[(4-bromophenyl)sulfonylamino]-1-hydroxynaphthalen-2-yl]sulfanylacetic acid', 'MLS001196198', '2-((4-((4-bromophenyl)sulfonamido)-1-hydroxynaphthalen-2-yl)thio)acetic acid', 'SMR000558497', '[(4-{[(4-bromophenyl)sulfonyl]amino}-1-hydroxy-2-naphthyl)thio]acetic acid', '2-[[4-[[(4-Bromophenyl)sulfonyl]amino]-1-hydroxy-2-naphthalenyl]thio]-acetic acid', 'cid_…	466.949677	2.7979400000000005	missing	mcebio	pluskal_mce_1D1_A9_id
RPAJWWXZIQJVJF-UHFFFAOYSA-N	RPAJWWXZIQJVJF	[O-][S+](c1cc(Cl)cc(Cl)c1O)c1cc(Cl)cc(Cl)c1O	[O-][S+](c1cc(Cl)cc(Cl)c1O)c1cc(Cl)cc(Cl)c1O	Bithionoloxide	['Bithionoloxide', 'Bithionol sulfoxide', '844-26-8', 'Bithionol (sulfoxide)', 'Bithionoloxide [INN]', "2,2'-Sulfinylbis(4,6-dichlorophenol)", "6,6'-Sulfinylbis(2,4-dichlorophenol)", '2,4-dichloro-6-(3,5-dichloro-2-hydroxyphenyl)sulfinylphenol', 'MLS003373842', 'NSC-523910', '6PL3DO2B30', 'DTXSID5046225', 'Bitin-S', 'NCGC00160554-01', 'Distobitin', 'SMR001550649', 'Sulphene', 'Bithionoloxidum [La…	369.879176	3.737260000000001	negative	mcebio	pluskal_mce_1D1_A9_id
MURAVORBGFDSMA-ISKXDESKSA-N	MURAVORBGFDSMA	COc1c(NC(=O)C2NC(CC(C)(C)C)C3(C(=O)Nc4c3ccc(Cl)c4)C2c2c(F)c(Cl)ccc2)ccc(C(N)=O)c1	COc1c(NC(=O)[C@@H]2N[C@@H](CC(C)(C)C)[C@@]3(C(=O)Nc4c3ccc(Cl)c4)[C@H]2c2c(F)c(Cl)ccc2)ccc(C(N)=O)c1	RO8994	['RO8994', '1309684-94-3', 'CHEMBL3109036', "(2'R,3R,3'S,5'S)-N-(4-carbamoyl-2-methoxyphenyl)-6-chloro-3'-(3-chloro-2-fluorophenyl)-5'-(2,2-dimethylpropyl)-2-oxospiro[1H-indole-3,4'-pyrrolidine]-2'-carboxamide", "(2'S,3R,4'S,5'R)-N-(4-carbamoyl-2-methoxyphenyl)-6-chloro-4'-(3-chloro-2-fluorophenyl)-2'-neopentyl-2-oxospiro[indoline-3,3'-pyrrolidine]-5'-carboxamide", 'C31H31Cl2FN4O4', 'SCHEMBL22100…	612.170639	4.241240000000003	both	mcebio	pluskal_mce_1D1_A9_id
XQFINGFCBFHOPE-UHFFFAOYSA-N	XQFINGFCBFHOPE	CCN(c1cc(C#CCN2CCOCC2)cc(C(=O)NCc2c(C)cc(C)[nH]c2=O)c1C)C1CCC(N(C)CCOC)CC1	CCN(c1cc(C#CCN2CCOCC2)cc(C(=O)NCc2c(C)cc(C)[nH]c2=O)c1C)C1CCC(N(C)CCOC)CC1	EPZ011989	['EPZ011989', '1598383-40-4', 'EPZ-011989', 'N-[(4,6-dimethyl-2-oxo-1H-pyridin-3-yl)methyl]-3-[ethyl-[4-[2-methoxyethyl(methyl)amino]cyclohexyl]amino]-2-methyl-5-(3-morpholin-4-ylprop-1-ynyl)benzamide', 'Benzamide, N-[(1,2-dihydro-4,6-dimethyl-2-oxo-3-pyridinyl)methyl]-3-[ethyl[trans-4-[(2-methoxyethyl)methylamino]cyclohexyl]amino]-2-methyl-5-[3-(4-morpholinyl)-1-propyn-1-yl]-', 'N-((4,6-dimethyl…	605.394105	3.820580000000003	positive	mcebio	pluskal_mce_1D1_A9_id
WSTUJEXAPHIEIM-UHFFFAOYSA-N	WSTUJEXAPHIEIM	CC(C)NC(=O)C1CCC(n2c(NC(=O)c3ccc(F)cc3)nc3c2cc(CN2CCC(C(C)(C)O)CC2)cc3)CC1	CC(C)NC(=O)C1CCC(n2c(NC(=O)c3ccc(F)cc3)nc3c2cc(CN2CCC(C(C)(C)O)CC2)cc3)CC1	Belizatinib	['Belizatinib', '1357920-84-3', 'TSR-011', 'Belizatinib (TSR011)', 'Belizatinib [INN]', 'Belizatinib [WHO-DD]', 'Belizatinib(TSR-011)', 'CHEMBL2172308', 'Z8A6022P3J', '4-fluoro-N-(6-((4-(2-hydroxypropan-2-yl)piperidin-1-yl)methyl)-1-((1s,4s)-4-(isopropylcarbamoyl)cyclohexyl)-1H-benzo[d]imidazol-2-yl)benzamide', '4-fluoro-N-[6-[[4-(2-hydroxypropan-2-yl)piperidin-1-yl]methyl]-1-[4-(propan-2-ylcarba…	577.342818	4.7480500000000045	both	mcebio	pluskal_mce_1D1_A9_id
SRFABRWQVPCPRG-UHFFFAOYSA-N	SRFABRWQVPCPRG	Cc1ccc(S(=O)(=O)n2c(N)nc3ccccc32)cc1	Cc1ccc(S(=O)(=O)n2c(N)nc3ccccc32)cc1	Nodinitib-1	['Nodinitib-1', '799264-47-4', 'ML130', 'Noditinib-1', '1-Tosyl-1H-benzo[d]imidazol-2-amine', '1-(4-methylphenyl)sulfonylbenzimidazol-2-amine', 'ML 130', 'ML130;CID-1088438', 'MLS001201458', '1-(Toluene-4-sulfonyl)-1H-benzoimidazol-2-ylamine', 'ML-130', 'SMR000523991', 'ML130 (Nodinitib-1)', 'Noditinib', 'BAS 07162070', 'MLS002639479', '1-[(4-Methylphenyl)sulfonyl]-1H-benzimidazol-2-amine', 'GTPL…	287.072848	1.1921700000000002	positive	mcebio	pluskal_mce_1D1_A9_id
SKTFQHRVFFOHTQ-UHFFFAOYSA-N	SKTFQHRVFFOHTQ	Cn1c(=O)c2c(nc(Br)[nH]2)n(C)c1=O	Cn1c(=O)c2c(nc(Br)[nH]2)n(C)c1=O	8-Bromotheophylline	['8-Bromotheophylline', '10381-75-6', 'Bromotheophylline', 'Theophylline, 8-bromo-', '8-Bromo-1,3-dimethyl-1H-purine-2,6(3H,9H)-dione', '1H-Purine-2,6-dione, 8-bromo-3,7-dihydro-1,3-dimethyl-', '8-bromo-1,3-dimethyl-7H-purine-2,6-dione', 'UNII-FZG87K1MQ6', '8-Bromotheophyline', 'FZG87K1MQ6', '8-bromo-1,3-dimethyl-3,7-dihydro-1H-purine-2,6-dione', 'EINECS 233-846-6', '8-bromo-1,3-dimethyl-2,3,6,7-…	257.975238	1.0941599999999998	negative	mcebio	pluskal_mce_1D1_A9_id
IMUKUMUNZJILCG-UHFFFAOYSA-N	IMUKUMUNZJILCG	Cc1ccc(-c2cn3c4c(CCCC4)sc3n2)cc1	Cc1ccc(-c2cn3c4c(CCCC4)sc3n2)cc1	Pifithrin-Beta	['Pifithrin-Beta', '60477-34-1', '2-(4-methylphenyl)-5,6,7,8-tetrahydroimidazo[2,1-b][1,3]benzothiazole', 'PFT beta', 'cyclic-pifithrin-alpha', '2-(p-tolyl)-5,6,7,8-tetrahydrobenzo[d]imidazo[2,1-b]thiazole', 'CHEMBL193504', 'C11571', '45I8QO7K37', 'Pifithrin-b', '5,6,7,8-Tetrahydro-2-(4-methylphenyl)imidazo(2,1-b)benzothiazole', 'Imidazo(2,1-b)benzothiazole, 5,6,7,8-tetrahydro-2-(4-methylphenyl)-…	268.10342	3.491660000000002	positive	mcebio	pluskal_mce_1D1_A9_id
JZWXMCPARMXZQV-UHFFFAOYSA-N	JZWXMCPARMXZQV	CCCCN(Cc1ccc(C(=O)NO)cc1)C(=O)Nc1ccccc1	CCCCN(Cc1ccc(C(=O)NO)cc1)C(=O)Nc1ccccc1	Nexturastat A	['Nexturastat A', '1403783-31-2', '4-((1-butyl-3-phenylureido)methyl)-N-hydroxybenzamide', 'Nexturastata', 's7473', 'CHEMBL2179618', '4-[[butyl(phenylcarbamoyl)amino]methyl]-N-hydroxybenzamide', '4-{[butyl(phenylcarbamoyl)amino]methyl}-N-hydroxybenzamide', 'Benzamide, 4-[[butyl[(phenylamino)carbonyl]amino]methyl]-N-hydroxy-', 'nexturastat-a', 'N4R', 'GTPL7504', 'SCHEMBL15289693', 'HMS3653J07', 'H…	341.173942	3.149770000000001	both	mcebio	pluskal_mce_1D1_A9_id
IXWNTLSTOZFSCM-YVACAVLKSA-N	IXWNTLSTOZFSCM	COc1c(NC(=O)C(N)CO)cc(C=Cc2cc(OC)c(OC)c(OC)c2)cc1	COc1c(NC(=O)[C@@H](N)CO)cc(/C=C\c2cc(OC)c(OC)c(OC)c2)cc1	Ombrabulin	['Ombrabulin', '181816-48-8', 'AVE8062', 'Ombrabulin [INN]', '(S,Z)-2-Amino-3-hydroxy-N-(2-methoxy-5-(3,4,5-trimethoxystyryl)phenyl)propanamide', 'AC7700', '(2S)-2-amino-3-hydroxy-N-[2-methoxy-5-[(Z)-2-(3,4,5-trimethoxyphenyl)ethenyl]phenyl]propanamide', 'AVE-8062', 'CHEMBL572284', '82JB1524Q6', 'Propanamide, 2-amino-3-hydroxy-N-[2-methoxy-5-[(1Z)-2-(3,4,5-trimethoxyphenyl)ethenyl]phenyl]-, (2S)-…	402.179087	-0.1901699999999981	positive	mcebio	pluskal_mce_1D1_A9_id
SZBULDQSDUXAPJ-XNIJJKJLSA-N	SZBULDQSDUXAPJ	OCC1OC(n2cnc3c(NC4CCCCC4)ncnc32)C(O)C1O	OC[C@H]1O[C@@H](n2cnc3c(NC4CCCCC4)ncnc32)[C@H](O)[C@@H]1O	N6-Cyclohexyladenosine	['N6-Cyclohexyladenosine', '36396-99-3', 'N(6)-Cyclohexyladenosine', '(2R,3R,4S,5R)-2-(6-(Cyclohexylamino)-9H-purin-9-yl)-5-(hydroxymethyl)tetrahydrofuran-3,4-diol', 'CHEMBL45891', 'Adenosine, N-cyclohexyl-', 'n-cyclohexyladenosine', 'N-6-cyclohexyladenosine', 'N6 -cyclohexyladenosine', 'N6-Cyclohexylado (CHA)', 'n6-cyclohexyl[3h]adenosine', 'Lopac0_000331', 'GTPL423', 'SCHEMBL145856', 'SZBULDQSD…	349.175004	-0.6266299999999999	both	mcebio	pluskal_mce_1D1_A10_id
HPLNQCPCUACXLM-PGUFJCEWSA-N	HPLNQCPCUACXLM	CN(C)CCC(CSc1ccccc1)Nc1c([N+](=O)[O-])cc(S(=O)(=O)NC(=O)c2ccc(N3CCN(Cc4ccccc4-c4ccc(Cl)cc4)CC3)cc2)cc1	CN(C)CC[C@H](CSc1ccccc1)Nc1c([N+](=O)[O-])cc(S(=O)(=O)NC(=O)c2ccc(N3CCN(Cc4ccccc4-c4ccc(Cl)cc4)CC3)cc2)cc1	ABT-737	['ABT-737', '852808-04-9', 'ABT 737', 'ABT737', 'UNII-Z5NFR173NV', "4-[4-[(4'-Chloro[1,1'-biphenyl]-2-yl)methyl]-1-piperazinyl]-N-[[4-[[(1R)-3-(dimethylamino)-1-[(phenylthio)methyl]propyl]amino]-3-nitrophenyl]sulfonyl]benzamide", 'Z5NFR173NV', "(R)-4-(4-((4'-chloro-[1,1'-biphenyl]-2-yl)methyl)piperazin-1-yl)-N-((4-((4-(dimethylamino)-1-(phenylthio)butan-2-yl)amino)-3-nitrophenyl)sulfonyl)benzamid…	812.258138	6.0333100000000055	both	mcebio	pluskal_mce_1D1_A10_id
LGLFFNDHMLKUMI-UHFFFAOYSA-N	LGLFFNDHMLKUMI	CN(C)c1ccc(C(=C2C=CC(=[N+](C)C)C=C2)c2ccc(N(C)C)cc2)cc1	CN(C)c1ccc(C(=C2C=CC(=[N+](C)C)C=C2)c2ccc(N(C)C)cc2)cc1	Gentian violet cation	['Gentian violet cation', 'Crystal violet cation', 'Crystal violet ion(1)', '7438-46-2', 'methylrosanilinium', 'crystal violet(1+)', 'gentian violet(1+)', 'CHEBI:77181', 'crystal violet carbocation', 'gentian violet carbocation', 'UNII-3GVJ31T6YY', '3GVJ31T6YY', 'Hexamethyl pararosaniline', 'Crystal Violet ion(1+)', 'MMV665941', '[4-[bis[4-(dimethylamino)phenyl]methylidene]cyclohexa-2,5-dien-1-yl…	372.243424	3.588960000000003	positive	mcebio	pluskal_mce_1D1_A10_id
LQHDJQIMETZMPH-ZBFHGGJFSA-N	LQHDJQIMETZMPH	CNc1nc(NC2CCCC(C(=O)NCc3c(C(F)(F)F)cc(C#N)cc3)C2)nc(C)n1	CNc1nc(N[C@H]2CCC[C@@H](C(=O)NCc3c(C(F)(F)F)cc(C#N)cc3)C2)nc(C)n1	GSK2256294A	['GSK2256294A', '1142090-23-0', 'GSK2256294', 'GSK-2256294', 'GSK-2256294A', 'GSK 2256294', 'GSK 2256294A', 'cis-N-((4-Cyano-2-(trifluoromethyl)phenyl)methyl)-3-((4-methyl-6-(methylamino)-1,3,5-triazin-2-yl)amino)cyclohexanecarboxamide', 'L33EX3XR0T', 'CHEMBL3818875', '(1R,3S)-N-(4-cyano-2-(trifluoromethyl)benzyl)-3-((4-methyl-6-(methylamino)-1,3,5-triazin-2-yl)amino)cyclohexane-1-carboxamide', '…	447.199443	2.4192400000000003	both	mcebio	pluskal_mce_1D1_A10_id
ADXGNEYLLLSOAR-UHFFFAOYSA-N	ADXGNEYLLLSOAR	Cc1nc(C)c2CCC(=O)N(Cc3ccc(-c4ccccc4-c4n[nH]nn4)cc3)c2n1	Cc1nc(C)c2CCC(=O)N(Cc3ccc(-c4ccccc4-c4n[nH]nn4)cc3)c2n1	TASOSARTAN	['TASOSARTAN', '145733-36-4', 'ANA-756', 'WAY-ANA-756', '2,4-dimethyl-8-[[4-[2-(2H-tetrazol-5-yl)phenyl]phenyl]methyl]-5,6-dihydropyrido[2,3-d]pyrimidin-7-one', 'C23H21N7O', 'CHEMBL432162', '48G92V856H', 'Verdia', '2,4-dimethyl-8-[[4-[2-(2H-tetrazol-5-yl)phenyl]phenyl]methyl]-5,6-dihydropyrido[6,5-d]pyrimidin-7-one', "5,8-dihydro-2,4-dimethyl-8-((2'-(1H-tetrazol-5-yl)(1,1'-biphenyl)-4-yl)methyl)p…	411.180758	2.0604499999999994	both	mcebio	pluskal_mce_1D1_A10_id
UFNOUKDBUJZYDE-UHFFFAOYSA-N	UFNOUKDBUJZYDE	CC(C1CC1)C(O)(Cn1cncn1)c1ccc(Cl)cc1	CC(C1CC1)C(O)(Cn1cncn1)c1ccc(Cl)cc1	Cyproconazole	['Cyproconazole', '94361-06-5', 'Cyproconazol', '2-(4-chlorophenyl)-3-cyclopropyl-1-(1H-1,2,4-triazol-1-yl)butan-2-ol', 'Alto', 'Alto 100SL', 'Atemi', '113096-99-4', 'Cyproconazole [ISO]', '2-(4-chlorophenyl)-3-cyclopropyl-1-(1,2,4-triazol-1-yl)butan-2-ol', 'DTXSID0032601', 'CHEBI:83748', '622B9C3E6T', 'MFCD01678672', 'Cyproconazole 10 microg/mL in Acetonitrile', 'Cyproconazole 100 microg/mL in C…	291.11384	2.810690000000001	positive	mcebio	pluskal_mce_1D1_A10_id
RQQJJXVETXFINY-UHFFFAOYSA-N	RQQJJXVETXFINY	NC(N)=NC(=O)c1c(N)nc(N2CCCCCC2)c(Cl)n1	NC(N)=NC(=O)c1c(N)nc(N2CCCCCC2)c(Cl)n1	5-(N,N-Hexamethylene)amiloride	['5-(N,N-Hexamethylene)amiloride', '5-(N,N-hexamethylene)-Amiloride', '1428-95-1', 'Hexamethylene amiloride', 'Hexamethyleneamiloride', 'HMA-5', 'HMA', 'N,N-HEXAMETHYLENEAMILORIDE', 'Hexamethylene amiloride;HMA', '3-amino-5-(azepan-1-yl)-6-chloro-N-(diaminomethylidene)pyrazine-2-carboxamide', '3-Amino-6-chloro-5-(1-homopiperidyl)-N-(diaminomethylene)pyrazinecarboxamide', 'CHEBI:76400', '3-amino-5…	311.126136	-0.3097300000000009	positive	mcebio	pluskal_mce_1D1_A10_id
QYPJBTMRYKRTFG-UHFFFAOYSA-N	QYPJBTMRYKRTFG	O=C(c1ccccc1O)c1c(-n2c(C(=O)c3ccccc3O)cc(Cl)c2Cl)c(Cl)c(Cl)[nH]1	O=C(c1ccccc1O)c1c(-n2c(C(=O)c3ccccc3O)cc(Cl)c2Cl)c(Cl)c(Cl)[nH]1	Marinopyrrole A	['Marinopyrrole A', 'Maritoclax', '1227962-62-0', '(-)-marinopyrrole A', '1010732-14-5', '(-)-Maritoclax', 'Marinopyrrole A (Maritoclax)', "(4,4',5,5'-tetrachloro-1'H-[1,3'-bipyrrole]-2,2'-diyl)bis((2-hydroxyphenyl)methanone)", 'CHEBI:66678', 'CHEMBL3393621', '[4,5-dichloro-1-[4,5-dichloro-2-(2-hydroxybenzoyl)-1H-pyrrol-3-yl]pyrrol-2-yl]-(2-hydroxyphenyl)methanone', "Methanone, 1,1'-(4,4',5,5'-te…	507.955118	4.958530000000002	negative	mcebio	pluskal_mce_1D1_A10_id
WLAVZAAODLTUSW-UHFFFAOYSA-N	WLAVZAAODLTUSW	COCCNCc1cnc(-c2cc3nccc(Oc4c(F)cc(NC(=O)C5(C(=O)Nc6ccc(F)cc6)CC5)cc4)c3s2)cc1	COCCNCc1cnc(-c2cc3nccc(Oc4c(F)cc(NC(=O)C5(C(=O)Nc6ccc(F)cc6)CC5)cc4)c3s2)cc1	Sitravatinib	['Sitravatinib', '1123837-84-2', 'MGCD516', 'MG-516', 'MGCD-516', 'Sitravatinib (MGCD516)', 'Sitravatinib [INN]', 'CWG62Q1VTB', 'MG-91516', 'MG516', 'N-(3-fluoro-4-((2-(5-(((2-methoxyethyl)amino)methyl)pyridin-2-yl)thieno[3,2-b]pyridin-7-yl)oxy)phenyl)-N-(4-fluorophenyl)cyclopropane-1,1-dicarboxamide', "1-N'-[3-fluoro-4-[2-[5-[(2-methoxyethylamino)methyl]pyridin-2-yl]thieno[3,2-b]pyridin-7-yl]oxy…	629.190832	3.973010000000002	both	mcebio	pluskal_mce_1D1_A10_id
VTRAEEWXHOVJFV-UHFFFAOYSA-N	VTRAEEWXHOVJFV	CCCc1nc(C(C)(C)O)c(C(=O)O)n1Cc1ccc(-c2ccccc2-c2n[nH]nn2)cc1	CCCc1nc(C(C)(C)O)c(C(=O)O)n1Cc1ccc(-c2ccccc2-c2n[nH]nn2)cc1	Olmesartan	['Olmesartan', '144689-24-7', 'Olmesartan Acid', 'RNH-6270', 'omesartan', 'RNH 6270', "1-((2'-(1H-tetrazol-5-yl)-[1,1'-biphenyl]-4-yl)methyl)-4-(2-hydroxypropan-2-yl)-2-propyl-1H-imidazole-5-carboxylic acid", 'UNII-8W1IQP3U10', 'CS-088', 'NSC-759810', '8W1IQP3U10', 'CHEBI:48416', 'HSDB 8214', 'CHEMBL1516', "1H-Imidazole-5-carboxylic acid, 4-(1-hydroxy-1-methylethyl)-2-propyl-1-[[2'-(2H-tetrazol-5…	446.206639	2.67772	positive	mcebio	pluskal_mce_1D1_A10_id
UXXQOJXBIDBUAC-UHFFFAOYSA-N	UXXQOJXBIDBUAC	COc1c(OCCCN2CCCCC2)cc2ncnc(N3CCN(C(=O)Nc4ccc(OC(C)C)cc4)CC3)c2c1	COc1c(OCCCN2CCCCC2)cc2ncnc(N3CCN(C(=O)Nc4ccc(OC(C)C)cc4)CC3)c2c1	Tandutinib	['Tandutinib', '387867-13-2', 'MLN-518', 'MLN518', 'CT53518', 'Tandutinib (MLN518)', 'MLN 518', 'CT 53518', 'CT-53518', 'N-(4-isopropoxyphenyl)-4-(6-methoxy-7-(3-(piperidin-1-yl)propoxy)quinazolin-4-yl)piperazine-1-carboxamide', '4-[6-methoxy-7-(3-piperidin-1-ylpropoxy)quinazolin-4-yl]-N-(4-propan-2-yloxyphenyl)piperazine-1-carboxamide', 'E1IO3ICJ9A', 'NSC-759851', 'CHEMBL124660', 'DTXSID8048947'…	562.326754	2.457630000000002	negative	mcebio	pluskal_mce_1D1_A11_id
YAFQFNOUYXZVPZ-UHFFFAOYSA-N	YAFQFNOUYXZVPZ	Clc1cccc(CN=C2Nc3ccccc3NC23CCNCC3)c1	Clc1cccc(CN=C2Nc3ccccc3NC23CCNCC3)c1	Liproxstatin-1	['Liproxstatin-1', '950455-15-9', 'Liproxstatin 1', "N-(3-Chlorobenzyl)-1'H-spiro[piperidine-4,2'-quinoxalin]-3'-amine", "N-[(3-chlorophenyl)methyl]spiro[4H-quinoxaline-3,4'-piperidine]-2-amine", "N-[(3-CHLOROPHENYL)METHYL]-1'H-SPIRO[PIPERIDINE-4,2'-QUINOXALIN]-3'-AMINE", 'Lip-1', 'liproxstatin1', 'C19H21ClN4', 'CHEMBL2094750', 'SCHEMBL17757281', 'EX-A558', 'CHEBI:173097', 'Liproxstatin-1, >98% (…	340.145474	3.082370000000001	both	mcebio	pluskal_mce_1D1_A11_id
QNRODODTMXCRKU-UHFFFAOYSA-N	QNRODODTMXCRKU	c1ccc(-c2ccc(CNc3c(-c4ccccc4)nnc(-c4ccccn4)n3)cc2)cc1	c1ccc(-c2ccc(CNc3c(-c4ccccc4)nnc(-c4ccccn4)n3)cc2)cc1	ML228	['ML228', '1357171-62-0', 'ML-228', 'ML 228', "N-([1,1'-Biphenyl]-4-ylmethyl)-6-phenyl-3-(pyridin-2-yl)-1,2,4-triazin-5-amine", 'CHEMBL2144958', '6-phenyl-N-[(4-phenylphenyl)methyl]-3-pyridin-2-yl-1,2,4-triazin-5-amine', '6-phenyl-N-[(4-phenylphenyl)methyl]-3-(2-pyridinyl)-1,2,4-triazin-5-amine', 'ML228 probe', 'MLS003431857', 'SCHEMBL19911080', 'CHEBI:92777', 'EX-A7275', 'LSM-2978', 'BDBM5039329…	415.179696	4.3043200000000015	positive	mcebio	pluskal_mce_1D1_A11_id
AFTZZRFCMOAFCR-UHFFFAOYSA-N	AFTZZRFCMOAFCR	CCn1c2ccccc2c2c1ccc(Nc1nc(NCCCN3CCOCC3)ncc1)c2	CCn1c2ccccc2c2c1ccc(Nc1nc(NCCCN3CCOCC3)ncc1)c2	EHop-016	['EHop-016', '1380432-32-5', 'EHop 016', 'N4-(9-Ethyl-9H-carbazol-3-yl)-N2-(3-morpholinopropyl)pyrimidine-2,4-diamine', 'EHop016', '4-N-(9-ethylcarbazol-3-yl)-2-N-(3-morpholin-4-ylpropyl)pyrimidine-2,4-diamine', 'CHEMBL3237589', 'MFCD23143628', 'N4-(9-Ethyl-9H-carbazol-3-yl)-N2-(3-morpholin-4-yl-propyl)-pyrimidine-2,4-diamine', 'SCHEMBL15087053', 'GTPL11061', 'EX-A779', 'HMS3653G12', 'BCP09978', …	430.24811	2.48353	positive	mcebio	pluskal_mce_1D1_A11_id
ATKCERYALDNMPL-UHFFFAOYSA-N	ATKCERYALDNMPL	O=C(Nc1cnccc1)c1cc(C(=O)c2c(F)cccc2Br)c[nH]1	O=C(Nc1cnccc1)c1cc(C(=O)c2c(F)cccc2Br)c[nH]1	ERK5-IN-2	['ERK5-IN-2', '1888305-96-1', '4-(2-Bromo-6-fluorobenzoyl)-N-(pyridin-3-yl)-1H-pyrrole-2-carboxamide', 'CHEMBL4436895', '4-(2-bromo-6-fluorobenzoyl)-N-pyridin-3-yl-1H-pyrrole-2-carboxamide', '4-(2-bromanyl-6-fluoranyl-phenyl)carbonyl-~{N}-pyridin-3-yl-1~{H}-pyrrole-2-carboxamide', 'C17H11BrFN3O2', 'SCHEMBL17607180', 'BCP32587', 'EX-A4938', 'ERK5-IN 2; ERK5 IN-2', 'BDBM50516382', 'MFCD32174287', '…	387.001867	3.2498600000000017	both	mcebio	pluskal_mce_1D1_A11_id
UEADAWQSJOWXBK-UHFFFAOYSA-N	UEADAWQSJOWXBK	O=C(NNc1nc2c(ccc(F)c2)n2cccc12)c1nccnc1	O=C(NNc1nc2c(ccc(F)c2)n2cccc12)c1nccnc1	895158-95-9	['895158-95-9', 'SC144', "N'-(7-fluoropyrrolo[1,2-a]quinoxalin-4-yl)pyrazine-2-carbohydrazidE", 'SC 144', 'SC-144', 'NSC711679', 'CHEMBL225542', 'SCHEMBL1056733', 'HMS3653I07', 'BCP07574', 'MFCD25976763', 's7124', 'AKOS027288961', 'CCG-267725', 'CS-4440', 'NSC-711679', 'SB19792', 'NCGC00386287-06', 'HY-15614', 'SW219825-1', 'D83154', 'DB-125843', 'J3.553.335D', "N'-(7-Fluoropyrrolo[1,2-a]quinoxal…	322.097837	1.0955499999999998	both	mcebio	pluskal_mce_1D1_A11_id
DMMILYKXNCVKOJ-UHFFFAOYSA-N	DMMILYKXNCVKOJ	O=C(Nc1cccc(Nc2ncc(Br)c(NCCc3cnc[nH]3)n2)c1)N1CCCC1	O=C(Nc1cccc(Nc2ncc(Br)c(NCCc3cnc[nH]3)n2)c1)N1CCCC1	BX-912	['BX-912', '702674-56-4', 'BX912', 'N-[3-[[5-BROMO-4-[[2-(1H-IMIDAZOL-5-YL)ETHYL]AMINO]-2-PYRIMIDINYL]AMINO]PHENYL]-1-PYRROLIDINECARBOXAMIDE', 'BX 912', 'Y7RG737FY6', 'N-(3-((4-((2-(1H-imidazol-4-yl)ethyl)amino)-5-bromopyrimidin-2-yl)amino)phenyl)pyrrolidine-1-carboxamide', 'MFCD10565925', 'N-[3-[[4-[[2-(4-Imidazolyl)ethyl]amino]-5-bromo-2-pyrimidinyl]amino]phenyl]pyrrolidine-1-carboxamide', '1-P…	470.117819	2.41095	negative	mcebio	pluskal_mce_1D1_A11_id
LTSUMTMGJHPGFX-UHFFFAOYSA-N	LTSUMTMGJHPGFX	O=C(O)Cc1ccc(Cc2cc(-c3cc(Cl)ccc3)nc(C(F)(F)F)c2)cc1	O=C(O)Cc1ccc(Cc2cc(-c3cc(Cl)ccc3)nc(C(F)(F)F)c2)cc1	Zatolmilast	['Zatolmilast', 'BPN14770', '1606974-33-7', '2-(4-((2-(3-chlorophenyl)-6-(trifluoromethyl)pyridin-4-yl)methyl)phenyl)acetic acid', 'Zatolmilast [USAN]', 'BPN-14770', 'G786V328X6', 'CHEMBL4541964', 'UNII-G786V328X6', 'WHO 11495', '2-[4-[[2-(3-chlorophenyl)-6-(trifluoromethyl)pyridin-4-yl]methyl]phenyl]acetic acid', 'Benzeneacetic acid, 4-((2-(3-chlorophenyl)-6-(trifluoromethyl)-4-pyridinyl)methyl)…	405.074341	5.0398400000000025	both	mcebio	pluskal_mce_1D1_A11_id
JVRRRKAXHMGUHZ-XDJHFCHBSA-N	JVRRRKAXHMGUHZ	COc1cc(C(=O)N(CCC2CCCN2C)CC(C)=Cc2ccccc2F)cc(OC)c1OC	COc1cc(C(=O)N(CCC2CCCN2C)C/C(C)=C/c2ccccc2F)cc(OC)c1OC	1378524-41-4	['1378524-41-4', '(E)-N-(3-(2-fluorophenyl)-2-methylallyl)-3,4,5-trimethoxy-N-(2-(1-methylpyrrolidin-2-yl)ethyl)benzamide', 'VUF11207 TFA salt', 'CHEMBL2013230', 'VUF11207', 'N-[(E)-3-(2-fluorophenyl)-2-methylprop-2-enyl]-3,4,5-trimethoxy-N-[2-(1-methylpyrrolidin-2-yl)ethyl]benzamide', '1492153-73-7', 'N-(3-(2-Fluorophenyl)-2-methylallyl)-3,4,5-trimethoxy-N-(2-(1-methylpyrrolidin-2-yl)ethyl)benza…	470.258086	3.384850000000002	positive	mcebio	pluskal_mce_1D1_A11_id
JVQYSWDUAOAHFM-UHFFFAOYSA-N	JVQYSWDUAOAHFM	CCC(C)C(=O)C(=O)O	CCC(C)C(=O)C(=O)O	3-Methyl-2-oxovaleric acid	['3-Methyl-2-oxovaleric acid', '1460-34-0', '3-Methyl-2-oxopentanoic acid', 'alpha-Keto-beta-methylvaleric acid', 'ketoisoleucine', '3-Ethyl-3-methylpyruvic acid', '2-oxo-3-methyl-n-valeric acid', 'Pentanoic acid, 3-methyl-2-oxo-', '2-Oxo-3-methylpentanoic acid', '2-Oxo-3-methylvalerate', '787T50HCIV', '2-OXO-3-METHYLVALERIC ACID', 'MFCD00002582', '3-Methyl-2-oxovaleric', '2-oxoisoleucine', '3-me…	130.062994	0.6861999999999999	negative	mcebio	pluskal_mce_1D1_A11_id
MYNGHZGMRXNEEH-UHFFFAOYSA-N	MYNGHZGMRXNEEH	O=C(NCCc1nccs1)c1cnc2c(S)cccc2c1	O=C(NCCc1nccs1)c1cnc2c(S)cccc2c1	2084867-65-0	['2084867-65-0', 'Capzimin - Bio-X', 'Rpn11-IN-1', '8-Mercapto-N-(2-(thiazol-2-yl)ethyl)quinoline-3-carboxamide', '8-Mercapto-N-(2-(thiazol-2-yl)ethyl)quinoline-3carboxamide', '8-sulfanyl-N-[2-(1,3-thiazol-2-yl)ethyl]quinoline-3-carboxamide', 'SCHEMBL18539642', 'BDBM224012', 'EX-A7658', 'NSC787834', 'AKOS040742579', 'NSC-787834', 'BC166029', 'HY-101286', 'CS-0021087', 'J3.638.813G', '2084868-04-0…	315.050004	2.3066499999999994	positive	mcebio	pluskal_mce_1D1_A12_id
HLCDNLNLQNYZTK-UHFFFAOYSA-N	HLCDNLNLQNYZTK	O=C(NC(NC(=S)Nc1cc([N+](=O)[O-])c(F)cc1)C(Cl)(Cl)Cl)C(c1ccccc1)c1ccccc1	O=C(NC(NC(=S)Nc1cc([N+](=O)[O-])c(F)cc1)C(Cl)(Cl)Cl)C(c1ccccc1)c1ccccc1	CGK733	['CGK733', '905973-89-9', 'CGK 733', 'CGK-733', '2,2-Diphenyl-N-(2,2,2-trichloro-1-(3-(4-fluoro-3-nitrophenyl)thioureido)ethyl)acetamide', 'ATM/ATR Kinase Inhibitor', 'Diphenyl acetamidotrichloroethyl fluoronitrophenyl thiourea', '2,2-Diphenyl-n-(2,2,2-trichloro-1-[3-(4-fluoro-3-nitrophenyl)thioureido]ethyl)acetamide', 'L3DGZ99QYM', '2,2-diphenyl-N-(2,2,2-trichloro-1-{[(4-fluoro-3-nitrophenyl)car…	554.014923	4.794260000000002	both	mcebio	pluskal_mce_1D1_A12_id
YNMUTYLWSRFTPX-UHFFFAOYSA-N	YNMUTYLWSRFTPX	CCC(C)C(N)C(=O)NCCN1CCOCC1	CCC(C)C(N)C(=O)NCCN1CCOCC1	CHEMBL4439582	['CHEMBL4439582', '289475-77-0', '2-amino-3-methyl-N-[2-(morpholin-4-yl)ethyl]pentanamide', 'SCHEMBL1723878', 'YNMUTYLWSRFTPX-UHFFFAOYSA-N', 'BDBM50535058', 'AKOS000171132', 'AKOS016905177', 'NCGC00402291-01', 'EN300-57931', 'AB01002442-01', '2-amino-3-methyl-N-(2-morpholinoethyl)-pentanamide', '2-amino-3-methyl-pentanoic acid [2-morpholin-4-yl-ethyl]-amide', '(2S,3S)-2-Amino-3-methyl-N-(2-morpho…	243.194677	-0.1917999999999979	positive	mcebio	pluskal_mce_1D1_A12_id
CPCZNJSFVOOZOG-UHFFFAOYSA-N	CPCZNJSFVOOZOG	CCc1ccc(NC(=O)Nc2ccccc2)cc1	CCc1ccc(NC(=O)Nc2ccccc2)cc1	INH14	['INH14', '1-(4-ethylphenyl)-3-phenylurea', '200134-22-1', "n-(4-ethylphenyl)-n'-phenylurea", '3-(4-ethylphenyl)-1-phenylurea', 'NSC164204', 'Cambridge id 7140470', 'SCHEMBL4112384', 'INH 14; INH-14', 'HMS1589O18', 'BCP31056', 'MFCD00158246', 's6714', 'AKOS002665704', 'NSC-164204', 'BS-15884', 'HY-114454', 'CS-0085646', 'D83153', 'SR-01000252570', 'SR-01000252570-1', 'Z44603885', 'STK946453', 'IN…	240.126263	3.077070000000001	both	mcebio	pluskal_mce_1D1_A12_id
FOYWMEJSRSBQGB-UHFFFAOYSA-N	FOYWMEJSRSBQGB	Cc1c(OCC2=NCCN2)ccc(Cl)c1NS(C)(=O)=O	Cc1c(OCC2=NCCN2)ccc(Cl)c1NS(C)(=O)=O	Dabuzalgron	['Dabuzalgron', '219311-44-1', 'n-[6-chloro-3-(4,5-dihydro-1h-imidazol-2-ylmethoxy)-2-methylphenyl]methanesulfonamide', 'N-(6-Chloro-3-((4,5-dihydro-1H-imidazol-2-yl)methoxy)-2-methylphenyl)methanesulfonamide', 'Dabuzalgron [INN]', 'Ro 115-1240', 'LGX4GZ74WO', 'Ro-115-1240', 'CHEMBL257978', '219311-44-1 (free base)', 'UNII-LGX4GZ74WO', 'dabuzalgronum', 'Dabuzalgron?', 'N-{6-chloro-3-[(4,5-dihydro…	317.06009	0.50269	positive	mcebio	pluskal_mce_1D1_A12_id
IKUYEYLZXGGCRD-ORAYPTAESA-N	IKUYEYLZXGGCRD	Cc1c(-c2c(Cl)c(Cl)ccc2)nc(CO)c(N2CCC3(CC2)COC(C)C3N)n1	Cc1c(-c2c(Cl)c(Cl)ccc2)nc(CO)c(N2CCC3(CC2)CO[C@@H](C)[C@H]3N)n1	RMC-4550	['RMC-4550', '2172651-73-7', '2Q6NVG4EXB', '(3-((3S,4S)-4-amino-3-methyl-2-oxa-8-azaspiro[4.5]decan-8-yl)-6-(2,3-dichlorophenyl)-5-methylpyrazin-2-yl)methanol', 'CHEMBL4752026', '[3-[(3S,4S)-4-amino-3-methyl-2-oxa-8-azaspiro[4.5]decan-8-yl]-6-(2,3-dichlorophenyl)-5-methylpyrazin-2-yl]methanol', '{3-[(3S,4S)-4-amino-3-methyl-2-oxa-8-azaspiro[4.5]decan-8-yl]-6-(2,3-dichlorophenyl)-5-methylpyrazin-2…	436.143281	2.7136700000000014	positive	mcebio	pluskal_mce_1D1_A12_id
JCKGSPAAPQRPBW-OAQYLSRUSA-N	JCKGSPAAPQRPBW	O=C(C(Cc1cc(C(F)(F)F)ccc1)NS(=O)(=O)c1cc2c(CNCC2)c(F)c1)N1CCCC1	O=C([C@@H](Cc1cc(C(F)(F)F)ccc1)NS(=O)(=O)c1cc2c(CNCC2)c(F)c1)N1CCCC1	PFI-2	['PFI-2', '1627676-59-8', '(R)-PFI-2', 'CHEMBL3414622', '8-fluoro-N-[(2R)-1-oxo-1-pyrrolidin-1-yl-3-[3-(trifluoromethyl)phenyl]propan-2-yl]-1,2,3,4-tetrahydroisoquinoline-6-sulfonamide', '8-Fluoro-N-{(2r)-1-Oxo-1-(Pyrrolidin-1-Yl)-3-[3-(Trifluoromethyl)phenyl]propan-2-Yl}-1,2,3,4-Tetrahydroisoquinoline-6-Sulfonamide', '6-Isoquinolinesulfonamide, 8-fluoro-1,2,3,4-tetrahydro-N-[(1R)-2-oxo-2-(1-pyrr…	499.155276	2.675350000000001	both	mcebio	pluskal_mce_1D1_A12_id
NEGDTWQGGLJCTL-UHFFFAOYSA-N	NEGDTWQGGLJCTL	CC(C)(C)C1CCC(CC2=C(O)c3ccccc3C(=O)C2=O)CC1	CC(C)(C)C1CCC(CC2=C(O)c3ccccc3C(=O)C2=O)CC1	Buparvaquone	['Buparvaquone', '88426-33-9', 'Butalex', 'Buparvacuona', 'Buparvaquonum', 'BW-720C', '3-[(4-tert-butylcyclohexyl)methyl]-4-hydroxynaphthalene-1,2-dione', 'BW 720C', '2-((4-tert-Butylcyclohexyl)methyl)-3-hydroxy-1,4-naphthoquinone', '2-[[4-(1,1-Dimethylethyl)cyclohexyl]methyl]-3-hydroxy-1,4-naphthalenedione', 'CHEMBL3182074', 'DTXSID4057849', '0354RT7LG4', 'MMV689480', '2-((4-(1,1-Dimethylethyl)c…	326.188195	4.854280000000004	missing	mcebio	pluskal_mce_1D1_A12_id
JMPFSEBWVLAJKM-UHFFFAOYSA-N	JMPFSEBWVLAJKM	Cc1cc(C(C#N)c2ccc(Cl)cc2)c(Cl)cc1NC(=O)c1c(O)c(I)cc(I)c1	Cc1cc(C(C#N)c2ccc(Cl)cc2)c(Cl)cc1NC(=O)c1c(O)c(I)cc(I)c1	Closantel	['Closantel', '57808-65-8', 'N-(5-chloro-4-((4-chlorophenyl)(cyano)methyl)-2-methylphenyl)-2-hydroxy-3,5-diiodobenzamide', 'R-31520', 'NSC-335306', 'R 31,520', 'CHEMBL12131', 'Benzamide, N-(5-chloro-4-((4-chlorophenyl)cyanomethyl)-2-methylphenyl)-2-hydroxy-3,5-diiodo-', 'MLS001332593', 'EUL532EI54', 'DTXSID6040662', 'CHEBI:77054', '57808-65-8 (free acid)', 'N-(5-Chloro-4-((4-chlorophenyl)cyanomet…	661.852179	6.062540000000003	negative	mcebio	pluskal_mce_1D1_A12_id
NPBCMXATLRCCLF-IRRLEISYSA-N	NPBCMXATLRCCLF	CCC1C(O)C2C(CC(O)C3(C)C(C(C)CC(C)C(=O)O)CCC23)C2(C)CCC(O)CC12	CC[C@H]1[C@@H](O)[C@@H]2[C@H](C[C@H](O)[C@]3(C)[C@@H]([C@H](C)C[C@H](C)C(=O)O)CC[C@@H]23)[C@@]2(C)CC[C@@H](O)C[C@@H]12	INT-777	['INT-777', '1199796-29-6', 'S-EMCA', 'UTD8BCW6B8', 'CHEMBL567640', '(2S,4R)-4-[(3R,5S,6R,7R,8R,9S,10S,12S,13R,14S,17R)-6-ethyl-3,7,12-trihydroxy-10,13-dimethyl-2,3,4,5,6,7,8,9,11,12,14,15,16,17-tetradecahydro-1H-cyclopenta[a]phenanthren-17-yl]-2-methylpentanoic acid', '6alpha-ethyl-23(S)-methyl-cholic acid', 'UNII-UTD8BCW6B8', '(2S,4R)-4-[(3R,5S,6R,7R,8R,9S,10S,12S,13R,14S,17R)-6-ethyl-10,13-dim…	450.334525	4.330800000000004	both	mcebio	pluskal_mce_1D1_A12_id
MAEIEVLCKWDQJH-UHFFFAOYSA-N	MAEIEVLCKWDQJH	CCCCNc1c(Oc2ccccc2)c(S(N)(=O)=O)cc(C(=O)O)c1	CCCCNc1c(Oc2ccccc2)c(S(N)(=O)=O)cc(C(=O)O)c1	bumetanide	['bumetanide', '28395-03-1', '3-(Butylamino)-4-phenoxy-5-sulfamoylbenzoic acid', 'Bumex', 'Burinex', 'Fordiuran', 'Lunetoron', 'Fontego', 'Segurex', 'Ro 10-6338', 'Bumetanida', 'Bumetanidum', 'Aquazone', 'Butinat', 'Cambiex', 'Diurama', 'Yurinex', 'Lixil-Leo', '3-(Aminosulfonyl)-5-(butylamino)-4-phenoxybenzoic acid', 'Bumetanidum [INN-Latin]', 'PF 1593', 'Bumetanida [INN-Spanish]', 'Benzoic acid,…	364.109293	1.56835	both	mcebio	pluskal_mce_1D1_A13_id
DZTGIRNXWSZBIM-UHFFFAOYSA-N	DZTGIRNXWSZBIM	Cc1cc(N=Nc2ccc(S(=O)(=O)Nc3ccccn3)cc2)c(N)cc1O	Cc1cc(N=Nc2ccc(S(=O)(=O)Nc3ccccn3)cc2)c(N)cc1O	MS436	['MS436', '1395084-25-9', 'MS-436', 'MS 436', 'CHEMBL3086883', '(E)-4-[2-(2-Amino-4-hydroxy-5-methylphenyl)diazenyl]-N-2-pyridinylbenzenesulfonamide', '4-[(E)-(2-Amino-4-Hydroxy-5-Methylphenyl)diazenyl]-N-(Pyridin-2-Yl)benzenesulfonamide', 'C18H17N5O3S', 'GTPL7509', 'SCHEMBL15496578', 'SCHEMBL18263639', 'SCHEMBL18263641', 'SCHEMBL18398866', 'EX-A691', 'BCP09947', 'VFC08425', 'BDBM50443232', 'FD50…	383.10521	1.7464499999999998	both	mcebio	pluskal_mce_1D1_A13_id
VFPYGNNOSJWBHF-UHFFFAOYSA-N	VFPYGNNOSJWBHF	CN(CC(=O)N(Cc1ccc(C2CCCCC2)cc1)c1ccc(C(=O)O)cc1)S(=O)(=O)c1c(F)c(F)c(F)c(F)c1F	CN(CC(=O)N(Cc1ccc(C2CCCCC2)cc1)c1ccc(C(=O)O)cc1)S(=O)(=O)c1c(F)c(F)c(F)c(F)c1F	SH-4-54	['SH-4-54', '1456632-40-8', '4-(N-(4-cyclohexylbenzyl)-2-((2,3,4,5,6-pentafluoro-N-methylphenyl)sulfonamido)acetamido)benzoic acid', 'CHEMBL3108909', 'benzoic acid, 4-[[(4-cyclohexylphenyl)methyl][2-[methyl[(2,3,4,5,6-pentafluorophenyl)sulfonyl]amino]acetyl]amino]-', '4-{N-[(4-cyclohexylphenyl)methyl]-2-(N-methyl-2,3,4,5,6-pentafluorobenzenesulfonamido)acetamido}benzoic acid', 'C29H27F5N2O5S', 'S…	610.156084	5.329150000000005	both	mcebio	pluskal_mce_1D1_A13_id
JFIWEPHGRUDAJN-DYUFWOLASA-N	JFIWEPHGRUDAJN	C#CC1(O)C(CO)OC(n2ccc(N)nc2=O)C1O	C#C[C@@]1(O)[C@@H](CO)O[C@@H](n2ccc(N)nc2=O)[C@@H]1O	ethynylcytidine	['ethynylcytidine', '180300-43-0', "3'-C-Ethynylcytidine", 'ECyd', 'TAS-106', "cytidine, 3'-c-ethynyl-", 'TAS 106', 'Y3O05I09ZK', '1-(3-C-Ethynyl-beta-D-ribo-pentofuranosyl)cytosine', '4-Amino-1-((2R,3R,4S,5R)-4-ethynyl-3,4-dihydroxy-5-(hydroxymethyl)tetrahydrofuran-2-yl)pyrimidin-2(1H)-one', '4-Amino-1-((2R,3R,4R,5R)-4-ethynyl-3,4-dihydroxy-5-(hydroxymethyl)oxolan-2-yl)pyrimidin-2-one', '2(1H)-P…	267.085521	-2.040319999999999	positive	mcebio	pluskal_mce_1D1_A13_id
HRJWTAWVFDCTGO-UHFFFAOYSA-N	HRJWTAWVFDCTGO	O=C1NC(=O)C(c2cnc3ccccn23)=C1c1cn2CCN(C(=O)N3CCCCC3)Cc3c2c1cc(F)c3	O=C1NC(=O)C(c2cnc3ccccn23)=C1c1cn2CCN(C(=O)N3CCCCC3)Cc3c2c1cc(F)c3	LY2090314	['LY2090314', '603288-22-8', 'LY-2090314', 'Kinome_3681', 'LY 2090314', '3-(9-Fluoro-2-(piperidine-1-carbonyl)-1,2,3,4-tetrahydro-[1,4]diazepino[6,7,1-hi]indol-7-yl)-4-(imidazo[1,2-a]pyridin-3-yl)-1H-pyrrole-2,5-dione', 'CHEMBL362558', '822M3GYM67', 'UNII-822M3GYM67', 'SCHEMBL633455', 'GTPL7958', 'DTXSID90209085', 'CHEBI:167661', 'HMS3673E17', 'HMS3747E07', 'BCP07855', 'EX-A2214', 'BDBM50150699',…	512.197217	2.6100400000000006	both	mcebio	pluskal_mce_1D1_A13_id
PUYVJBBSBPUKBT-AWEZNQCLSA-N	PUYVJBBSBPUKBT	Cc1ccccc1-n1c(C(C)Nc2c3[nH]cnc3nc(N)n2)nc2cccc(C)c2c1=O	Cc1ccccc1-n1c([C@H](C)Nc2c3[nH]cnc3nc(N)n2)nc2cccc(C)c2c1=O	CAL-130	['CAL-130', '1431697-74-3', '2-[(1S)-1-[(2-amino-7H-purin-6-yl)amino]ethyl]-5-methyl-3-(2-methylphenyl)quinazolin-4-one', 'SCHEMBL17238765', 'DTXSID101118635', 'HY-16122A', 'AKOS040732697', 'CS-1219', 'NCGC00378554-01', '(s)-2-(1-((2-amino-9h-purin-6-yl)amino)ethyl)-5-methyl-3-(o-tolyl)quinazolin-4(3h)-one', '2-[(1S)-1-[(2-Amino-9H-purin-6-yl)amino]ethyl]-5-methyl-3-(2-methylphenyl)-4(3H)-quinazo…	426.191657	2.35183	both	mcebio	pluskal_mce_1D1_A13_id
STJKZARVVAISJM-UHFFFAOYSA-N	STJKZARVVAISJM	COc1ccc(S(=O)(=O)Nc2c(C)ccc(-c3csc(C#N)c3)c2)cc1	COc1ccc(S(=O)(=O)Nc2c(C)ccc(-c3csc(C#N)c3)c2)cc1	EL-102	['EL-102', '1233948-61-2', 'EL102', 'N-[5-(5-cyanothiophen-3-yl)-2-methylphenyl]-4-methoxybenzenesulfonamide', 'N-(5-(5-cyanothiophen-3-yl)-2-methylphenyl)-4-methoxybenzenesulfonamide', 'SCHEMBL12966384', 'AKOS030526338', 'CS-5641', 'SB17224', 'HY-16187', 'MS-26331', 'F85397', 'A857538', 'N-[5-(5-Cyano-thiophen-3-yl)-2-methyl-phenyl]-4-methoxy-benzenesulfonamide', 'EL-102', 'EL-102', '1233948-61-…	384.060234	2.9641300000000017	negative	mcebio	pluskal_mce_1D1_A13_id
UJNSFDHVIBGEJZ-CMRIBGNTSA-N	UJNSFDHVIBGEJZ	CC1=CCCC2(C)OC2C2OC(=O)C(CN(C)C)C2CC1	C/C1=C/CC[C@@]2(C)O[C@@H]2[C@H]2OC(=O)[C@H](CN(C)C)[C@@H]2CC1	DMAPT	['DMAPT', '870677-05-7', 'Dimethylamino Parthenolide', '(S)-DMAPT', 'UNII-U41S5CG0SG', 'U41S5CG0SG', 'LC-1', 'NSC-734325', 'Dimethylaminoparthenolide', '(1S,2R,4R,7Z,11S,12S)-12-[(dimethylamino)methyl]-4,8-dimethyl-3,14-dioxatricyclo[9.3.0.02,4]tetradec-7-en-13-one', '(1aR,4E,7aS,8S,10aS,10bR)-8-((Dimethylamino)methyl)-2,3,6,7,7a,8,10a,10b-octahydro-1a,5-dimethyloxireno(9,10)cyclodeca(1,2-b)furan…	293.199094	2.3836000000000004	positive	mcebio	pluskal_mce_1D1_A13_id
LVPYVYFMCKYFCZ-UHFFFAOYSA-N	LVPYVYFMCKYFCZ	CCCc1c2cc(C)c(Cc3ccccc3)cc2c(C(=O)O)c(O)c1O	CCCc1c2cc(C)c(Cc3ccccc3)cc2c(C(=O)O)c(O)c1O	FX-11	['FX-11', '213971-34-7', 'LDHA Inhibitor FX11', 'FX11', '7-benzyl-2,3-dihydroxy-6-methyl-4-propyl-naphthalene-1-carboxylic Acid', 'CHEMBL126519', '7-benzyl-2,3-dihydroxy-6-methyl-4-propylnaphthalene-1-carboxylic acid', '2,3-Dihydroxy-6-methyl-7-(phenylmethyl)-4-propyl-1-naphthalenecarboxylic Acid', 'LDHA Inhibitor, 3', 'SCHEMBL233361', 'FX 11', 'BDBM50066974', 'FX-11?', '3-dihydroxy-6-methyl-7-(p…	350.151809	3.1741300000000026	missing	mcebio	pluskal_mce_1D1_A13_id
NRJKIOCCERLIDG-GOSISDBHSA-N	NRJKIOCCERLIDG	COc1c(Nc2nn3cc(-c4ccc(NC(=O)C(C)c5ccc(F)cc5)cc4)ccc3n2)ccc(S(C)(=O)=O)c1	COc1c(Nc2nn3cc(-c4ccc(NC(=O)[C@H](C)c5ccc(F)cc5)cc4)ccc3n2)ccc(S(C)(=O)=O)c1	Empesertib	['Empesertib', '1443763-60-7', 'Mps1-IN-5', 'BAY 1161909', 'BAY-1161909', 'BAY1161909', 'Empesertib [INN]', 'Empesertib [WHO-DD]', '(2R)-2-(4-fluorophenyl)-N-[4-[2-(2-methoxy-4-methylsulfonylanilino)-[1,2,4]triazolo[1,5-a]pyridin-6-yl]phenyl]propanamide', '(-)-BAY-1161909', '02Y3Z2756M', '(2R)-2-(4-Fluorophenyl)-N-(4-(2-((2-methoxy-4-(methylsulfonyl)phenyl)amino)(1,2,4)triazolo(1,5-a)pyridin-6-yl…	559.168954	3.072110000000001	both	mcebio	pluskal_mce_1D1_A14_id
NUUSUAWULNXMGF-UHFFFAOYSA-N	NUUSUAWULNXMGF	O=C(Nc1cc(Cl)c(Cl)cc1)Nc1cc2c(cc1)nns2	O=C(Nc1cc(Cl)c(Cl)cc1)Nc1cc2c(cc1)nns2	BTdCPU	['BTdCPU', '1257423-87-2', '1-(Benzo[d][1,2,3]thiadiazol-6-yl)-3-(3,4-dichlorophenyl)urea', 'CHEMBL4740348', '1-(1,2,3-benzothiadiazol-6-yl)-3-(3,4-dichlorophenyl)urea', 'C13H8Cl2N4OS', 'SCHEMBL4555048', 'BCP31242', 'EX-A3162', 'BDBM50549630', 'MFCD32004476', 'ZB1605', 'AKOS037648603', 'AC-36341', 'BS-14828', 'eIF2?GTP?tRNAiMetTernaryCompInhib,BTdCPU', 'HY-118266', 'CS-0065564', 'D81244', '1-(1,2…	337.979587	3.452460000000001	negative	mcebio	pluskal_mce_1D1_A14_id
AFLFKFHDSCQHOL-IZZDOVSWSA-N	AFLFKFHDSCQHOL	CSc1ccc(C(=O)C=Cc2cc(C)c(OC(C)(C)C(=O)O)c(C)c2)cc1	CSc1ccc(C(=O)/C=C/c2cc(C)c(OC(C)(C)C(=O)O)c(C)c2)cc1	Elafibranor	['Elafibranor', '923978-27-2', 'GFT505', 'GFT-505', '824932-88-9', 'Elafibranor [INN]', 'Elafibranor [USAN]', 'GFT 505', '2-[2,6-dimethyl-4-[(E)-3-(4-methylsulfanylphenyl)-3-oxoprop-1-enyl]phenoxy]-2-methylpropanoic acid', '2J3H5C81A5', 'Elafibranor (USAN)', '(E)-2-(2,6-dimethyl-4-(3-(4-(methylthio)phenyl)-3-oxoprop-1-en-1-yl)phenoxy)-2-methylpropanoic acid', '2-{2,6-dimethyl-4-[(1E)-3-[4-(methyl…	384.13953	4.374180000000004	both	mcebio	pluskal_mce_1D1_A14_id
UYBRROMMFMPJAN-UHFFFAOYSA-N	UYBRROMMFMPJAN	CCOC(=O)Nc1cc(-c2cc(NS(C)(=O)=O)c(C)cc2)nn2c(C)nnc12	CCOC(=O)Nc1cc(-c2cc(NS(C)(=O)=O)c(C)cc2)nn2c(C)nnc12	Bromosporine	['Bromosporine', '1619994-69-2', 'ethyl (3-methyl-6-(4-methyl-3-(methylsulfonamido)phenyl)-[1,2,4]triazolo[4,3-b]pyridazin-8-yl)carbamate', 'CHEMBL3133807', 'Carbamic acid, N-[3-methyl-6-[4-methyl-3-[(methylsulfonyl)amino]phenyl]-1,2,4-triazolo[4,3-b]pyridazin-8-yl]-, ethyl ester', 'ethyl N-[6-(3-methanesulfonamido-4-methylphenyl)-3-methyl-[1,2,4]triazolo[4,3-b]pyridazin-8-yl]carbamate', 'ethyl N…	404.126674	0.8831699999999996	both	mcebio	pluskal_mce_1D1_A14_id
KYPPJHVEENIEGO-UHFFFAOYSA-N	KYPPJHVEENIEGO	FC(F)(F)c1ccc(Nc2nc(-c3c(C(F)(F)F)nc4ccccn34)cs2)cc1	FC(F)(F)c1ccc(Nc2nc(-c3c(C(F)(F)F)nc4ccccn34)cs2)cc1	Antitumor Compound 1	['Antitumor Compound 1', 'Antitumor agent-3', '420126-30-3', 'VC-6303', 'PTC-691', '[4-(2-Trifluoromethyl-imidazo[1,2-a]pyridin-3-yl)-thiazol-2-yl]-(4-trifluoromethyl-phenyl)-amine', 'PTC691', 'PTC 691', 'NSC782006', 'AKOS030260535', 'CS-3188', 'NSC-782006', 'NCGC00390655-01', 'HY-15961', 'MS-27573', 'C15779', '4-[2-(trifluoromethyl)imidazo[1,2-a]pyridin-3-yl]-N-[4-(trifluoromethyl)phenyl]-1,3-th…	428.053037	4.774130000000002	both	mcebio	pluskal_mce_1D1_A14_id
LNDDRUPAICPXIN-GOSISDBHSA-N	LNDDRUPAICPXIN	Cc1noc(-c2ccc(-c3ccc(CC(=O)O)cc3)cc2)c1NC(=O)OC(C)c1ccccc1	Cc1noc(-c2ccc(-c3ccc(CC(=O)O)cc3)cc2)c1NC(=O)O[C@H](C)c1ccccc1	1228690-36-5	['1228690-36-5', 'AM095 free acid', 'AM095 (free acid)', 'AM-095', 'AM-095 free acid', 'AM 095', '2-[4-[4-[3-methyl-4-[[(1R)-1-phenylethoxy]carbonylamino]-1,2-oxazol-5-yl]phenyl]phenyl]acetic acid', 'CHEMBL2182052', "(r)-2-(4'-(3-methyl-4-(((1-phenylethoxy)carbonyl)amino)isoxazol-5-yl)-[1,1'-biphenyl]-4-yl)acetic acid", "[1,1'-Biphenyl]-4-acetic acid, 4'-[3-methyl-4-[[[(1R)-1-phenylethoxy]carbony…	456.168522	4.949040000000004	both	mcebio	pluskal_mce_1D1_A14_id
XNLTWMQBJFWQOU-UHFFFAOYSA-N	XNLTWMQBJFWQOU	COc1cccc(NCC(F)Cn2c3c(cc(Br)cc3)c3c2ccc(Br)c3)c1	COc1cccc(NCC(F)Cn2c3c(cc(Br)cc3)c3c2ccc(Br)c3)c1	P7C3-A20	['P7C3-A20', '1235481-90-9', 'N-(3-(3,6-dibromo-9H-carbazol-9-yl)-2-fluoropropyl)-3-methoxyaniline', 'CHEMBL2442625', 'N-[3-(3,6-dibromo-9H-carbazol-9-yl)-2-fluoropropyl]-3-methoxyaniline', '1235481-90-9 (free base)', 'N-[3-(3,6-dibromocarbazol-9-yl)-2-fluoropropyl]-3-methoxyaniline', '9H-Carbazole-9-propanamine, 3,6-dibromo-beta-fluoro-N-(3-methoxyphenyl)-', 'P7C3A20', 'C22H19Br2FN2O', 'SCHEMBL4…	503.984816	5.078440000000003	positive	mcebio	pluskal_mce_1D1_A14_id
TVNBASWNLOIQML-IZZDOVSWSA-N	TVNBASWNLOIQML	O=C(C=Cc1ccccc1)NC(NC(=S)Nc1ccc(Cl)cc1)C(Cl)(Cl)Cl	O=C(/C=C/c1ccccc1)NC(NC(=S)Nc1ccc(Cl)cc1)C(Cl)(Cl)Cl	Sal003	['Sal003', '1164470-53-4', 'Sal 003', '(E)-3-phenyl-N-[2,2,2-trichloro-1-[(4-chlorophenyl)carbamothioylamino]ethyl]prop-2-enamide', 'SMR000184519', 'MLS000573670', '2-Propenamide, 3-phenyl-N-[2,2,2-trichloro-1-[[[(4-chlorophenyl)amino]thioxomethyl]amino]ethyl]-, (2E)-', '3-PHENYL-N-(2,2,2-TRICHLORO-1-((((4-CHLOROPHENYL)AMINO)CARBONOTHIOYL)AMINO)ETHYL)ACRYLAMIDE', '3--Phenyl-N-(2,2,2-trichloro-1-(…	460.968994	4.716980000000002	both	mcebio	pluskal_mce_1D1_A14_id
RYQOILLJDKPETL-UHFFFAOYSA-N	RYQOILLJDKPETL	CCCCCCOC(=O)CCC(=O)CN	CCCCCCOC(=O)CCC(=O)CN	Hexaminolevulinate	['Hexaminolevulinate', 'Hexyl 5-amino-4-oxopentanoate', '5-Aminolevulinic acid hexyl ester', '140898-97-1', 'Hexyl 5-aminolevulinate', 'Aminolevulinic acid hexyl ester', 'UNII-G7H20TKI67', 'Pentanoic acid, 5-amino-4-oxo-, hexyl ester', 'G7H20TKI67', '5-Amino-4-oxopentanoic acid hexyl ester', 'DTXSID40161487', '4-Hexyloxycarbonyl-2-oxobutylammoniumchloride', '(14C)-hexaminolevulinate', 'HexvixR', …	215.152144	1.4179	positive	mcebio	pluskal_mce_1D1_A14_id
RZESKRXOCXWCFX-UHFFFAOYSA-N	RZESKRXOCXWCFX	CNC(=O)CN(CCN(CCN(CC(=O)O)CC(=O)NC)CC(=O)O)CC(=O)O	CNC(=O)CN(CCN(CCN(CC(=O)O)CC(=O)NC)CC(=O)O)CC(=O)O	DTPA-BMA	['DTPA-BMA', '119895-95-3', 'Caldiamide', '2-[bis[2-[carboxymethyl-[2-(methylamino)-2-oxoethyl]amino]ethyl]amino]acetic acid', '2,5,8,11-Tetraazatridecan-13-oic acid, 5,8-bis(carboxymethyl)-11-[2-(methylamino)-2-oxoethyl]-3-oxo-', 'Caldiamide parent', 'CHEMBL106971', 'SCHEMBL1114868', 'DTXSID40275659', 'RZESKRXOCXWCFX-UHFFFAOYSA-N', 'NS00002150', 'F81354', 'n,n-bis[2-[(carboxymethyl)[(methylcarba…	419.201613	-3.361799999999993	missing	mcebio	pluskal_mce_1D1_A14_id
PHWBOXQYWZNQIN-UHFFFAOYSA-N	PHWBOXQYWZNQIN	Clc1ccccc1CN1CCc2c(ccs2)C1	Clc1ccccc1CN1CCc2c(ccs2)C1	ticlopidine	['ticlopidine', '55142-85-3', '5-(2-Chlorobenzyl)-4,5,6,7-tetrahydrothieno[3,2-c]pyridine', 'Ticlopidina', 'Ticlopidinum', 'Ticlid', 'Ticlopidin-Puren', 'PCR 5332', 'Ticlopidinum [INN-Latin]', 'UNII-OM90ZUW7M1', 'Ticlopidina [INN-Spanish]', '5-[(2-chlorophenyl)methyl]-6,7-dihydro-4H-thieno[3,2-c]pyridine', 'EINECS 259-498-5', '5-((2-Chlorophenyl)methyl)-4,5,6,7-tetrahydrothieno(3,2-c)pyridine', '…	263.053548	3.795670000000002	positive	mcebio	pluskal_mce_1D1_A15_id
AYQBYSPEGRYKFA-UHFFFAOYSA-N	AYQBYSPEGRYKFA	CCOC(=O)Nc1cc2c(cc1)CCc1ccccc1N2C(=O)CN(CC)CC	CCOC(=O)Nc1cc2c(cc1)CCc1ccccc1N2C(=O)CN(CC)CC	CINPA1	['CINPA1', '102636-74-8', 'CINPA 1', 'Ethyl [5-[(diethylamino)acetyl]-10,11-dihydro-5H-dibenz[b,f]azepin-3-yl]carbamate', 'CHEMBL1622371', 'CINPA-1', 'ChemDiv1_024334', 'CINPA-1; CINPA 1', 'SCHEMBL19224984', 'HMS656C02', 'BCP31557', 'CEA63674', 'EX-A3176', 'BDBM50146405', 'ZB1616', 'AKOS000548683', 'NCGC00245317-01', 'AC-36351', 'BS-14190', 'HY-110249', 'CS-0033114', 'D81097', 'ethyl (5-(2-(dieth…	395.220892	3.108850000000002	positive	mcebio	pluskal_mce_1D1_A15_id
BEADRWVIFHOSGN-UHFFFAOYSA-N	BEADRWVIFHOSGN	O=C(ON1C(=O)CCC1=O)N1CCN(C(c2ccc(Cl)cc2)c2ccc(Cl)cc2)CC1	O=C(ON1C(=O)CCC1=O)N1CCN(C(c2ccc(Cl)cc2)c2ccc(Cl)cc2)CC1	MJN110	['MJN110', '1438416-21-7', 'Cravatt Reagent', '2,5-dioxopyrrolidin-1-yl 4-(bis(4-chlorophenyl)methyl)piperazine-1-carboxylate', 'MJN-110', 'CHEMBL4203881', '(2,5-dioxopyrrolidin-1-yl) 4-[bis(4-chlorophenyl)methyl]piperazine-1-carboxylate', '4-[bis(4-chlorophenyl)methyl]-1-piperazinecarboxylic acid, 2,5-dioxo-1-pyrrolidinyl ester', 'C22H21Cl2N3O4', '2,5-DIOXOPYRROLIDIN-1-YL 4-[BIS(4-CHLOROPHENYL)M…	461.090912	3.7915800000000015	positive	mcebio	pluskal_mce_1D1_A15_id
LNLJHGXOFYUARS-OAQYLSRUSA-N	LNLJHGXOFYUARS	[O-][n+]1cccc(-c2c(C(Nc3c4ncccc4ncn3)C(F)(F)F)cc3cccc(Cl)c3n2)c1	[O-][n+]1cccc(-c2c([C@@H](Nc3c4ncccc4ncn3)C(F)(F)F)cc3cccc(Cl)c3n2)c1	Seletalisib	['Seletalisib', '1362850-20-1', 'UCB5857', 'UCB-5857', 'N-[(1R)-1-[8-chloro-2-(1-oxidopyridin-1-ium-3-yl)quinolin-3-yl]-2,2,2-trifluoroethyl]pyrido[3,2-d]pyrimidin-4-amine', 'Seletalisib [INN]', 'SELETALISIB [WHO-DD]', '64CW205BDD', 'GTPL9800', 'CHEMBL4297648', 'SCHEMBL15363617', 'LNLJHGXOFYUARS-OAQYLSRUSA-N', 'BCP29404', 'UCB 5857', 'BDBM50512879', 'CS-6470', 'DB12706', 'HY-16754', 'MS-28982', '…	482.086971	3.570120000000002	both	mcebio	pluskal_mce_1D1_A15_id
VZZJRYRQSPEMTK-CALCHBBNSA-N	VZZJRYRQSPEMTK	Cc1c(-c2ccc(OC(F)(F)F)cc2)cccc1C(=O)Nc1cnc(N2CC(C)OC(C)C2)cc1	Cc1c(-c2ccc(OC(F)(F)F)cc2)cccc1C(=O)Nc1cnc(N2C[C@@H](C)O[C@@H](C)C2)cc1	Erismodegib	['Erismodegib', 'Sonidegib', '956697-53-3', 'LDE225', 'NVP-LDE225', 'Odomzo', 'LDE-225', 'NVP-LDE 225', 'LDE 225', 'Odomozo', 'LDE225 (NVP-LDE225,Erismodegib)', 'UNII-0RLU3VTK5M', '0RLU3VTK5M', 'Sonidegib (LDE-225)', 'NVP-LDE-225', 'erismodegib (deleted INN)', 'LDE225 Diphosphate', "N-(6-((2S,6R)-2,6-dimethylmorpholino)pyridin-3-yl)-2-methyl-4'-(trifluoromethoxy)biphenyl-3-carboxamide", 'CHEBI:90…	485.192626	4.108450000000002	both	mcebio	pluskal_mce_1D1_A15_id
DWHXUGDWKAIASB-CQSZACIVSA-N	DWHXUGDWKAIASB	COCCOc1cnc2ccn(C(C)c3nnc4c(F)cc(-c5cn(C)nc5)cn34)c(=O)c2c1	COCCOc1cnc2ccn([C@H](C)c3nnc4c(F)cc(-c5cn(C)nc5)cn34)c(=O)c2c1	AMG-337	['AMG-337', '1173699-31-4', 'AMG 337', '08WG8S0L8D', '(r)-6-(1-(8-fluoro-6-(1-methyl-1h-pyrazol-4-yl)-[1,2,4]triazolo[4,3-a]pyridin-3-yl)ethyl)-3-(2-methoxyethoxy)-1,6-naphthyridin-5(6h)-one', 'AMG 337 [WHO-DD]', 'UNII-08WG8S0L8D', 'CHEMBL3785909', '1,6-Naphthyridin-5(6H)-one, 6-((1R)-1-(8-fluoro-6-(1-methyl-1H-pyrazol-4-yl)-1,2,4-triazolo(4,3-a)pyridin-3-yl)ethyl)-3-(2-methoxyethoxy)-', '1,6-Nap…	463.176816	1.97342	both	mcebio	pluskal_mce_1D1_A15_id
VFDHMSXXELYMRW-ICSRJNTNSA-N	VFDHMSXXELYMRW	CCc1ccccc1OCC(O)CNC1CCCc2ccccc21	CCc1ccccc1OC[C@@H](O)CN[C@H]1CCCc2ccccc21	SR-59230A free base	['SR-59230A free base', 'SR 59230A - parent', '174689-38-4', 'YZ574930OD', 'SR-59230A', 'SR-59230A free base, (-)-', 'UNII-YZ574930OD', '(S)-1-(2-ETHYLPHENOXY)-3-(((S)-1,2,3,4-TETRAHYDRONAPHTHALEN-1-YL)AMINO)PROPAN-2-OL', '2-Propanol, 1-(2-ethylphenoxy)-3-((1,2,3,4-tetrahydro-1-naphthalenyl)amino)-, (S-(R*,R*))-', 'Tocris-1511', 'SR-59230', 'GTPL547', 'SCHEMBL3692842', 'CHEMBL1326499', 'DTXSID604…	325.204179	3.0293600000000014	positive	mcebio	pluskal_mce_1D1_A15_id
RRRDZFQRNJTKHL-UHFFFAOYSA-N	RRRDZFQRNJTKHL	Nc1nc(Nc2ccccc2)nc(COC(=O)c2ccc([N+](=O)[O-])cc2)n1	Nc1nc(Nc2ccccc2)nc(COC(=O)c2ccc([N+](=O)[O-])cc2)n1	1002789-86-7	['1002789-86-7', 'TZ9', '(4-amino-6-anilino-1,3,5-triazin-2-yl)methyl 4-nitrobenzoate', 'CHEMBL3787660', 'SMI# 9', 'C17H14N6O4', 'CQB78986', 'BDBM50468268', '(4-AMINO-6-(PHENYLAMINO)-1,3,5-TRIAZIN-2-YL)METHYL 4-NITROBENZOATE', 'AKOS030260471', 'AKOS040742795', 'CS-3536', 'NCGC00388157-02', 'HY-18643', 'MS-25855', 'F85085', 'TZ-9', '1002789-86-7', 'TZ9', '1002789-86-7']	366.107653	0.83074	positive	mcebio	pluskal_mce_1D1_A15_id
UJCGYTCAMOHYCG-UHFFFAOYSA-N	UJCGYTCAMOHYCG	Cn1cncc1CC(=O)O	Cn1cncc1CC(=O)O	4200-48-0	['4200-48-0', '2-(1-methyl-1H-imidazol-5-yl)acetic acid', 'Pi-Methylimidazoleacetic acid', '1-Methyl-5-imidazoleacetic acid', '2-(3-methylimidazol-4-yl)acetic acid', 'Pros-methylimidazoleacetic acid', '1H-Imidazole-5-acetic acid, 1-methyl-', '1-methylimidazole-5-acetic acid', '1-methyl-Imidazole-5-acetic acid', 'P-Miaa', '(3-Methyl-3H-imidazol-4-yl)-acetic acid', 'JU92X8L2AQ', 'SCHEMBL874048', 'C…	140.058577	-0.0075100000000001	both	mcebio	pluskal_mce_1D1_A15_id
IGQBPDJNUXPEMT-UHFFFAOYSA-O	IGQBPDJNUXPEMT	CC(C)CC(=O)OC(CC(=O)O)C[N+](C)(C)C	CC(C)CC(=O)OC(CC(=O)O)C[N+](C)(C)C	DTXSID40865579	['DTXSID40865579', '3-Carboxy-N,N,N-trimethyl-2-[(3-methylbutanoyl)oxy]propan-1-aminium', '3-(3-Methylbutyryloxy)-4-(trimethylaminio)butanoic acid', '31023-24-2', 'Isovalerylcarnitine', '3-Methylbutyrylcarnitine', 'O-isovalerylcarnitine', '3-[(3-methylbutanoyl)oxy]-4-(trimethylazaniumyl)butanoate', 'Isovaleryl L-carnitine', '1-Propanaminium, 3-carboxy-N,N,N-trimethyl-2-(3-methyl-1-oxobutoxy)-, in…	246.169985	1.1252000000000002	positive	mcebio	pluskal_mce_1D1_A15_id
BZZKEPGENYLQSC-UHFFFAOYSA-N	BZZKEPGENYLQSC	CNC(=O)c1nnc(NC(=O)C2CC2)cc1Nc1cccc(-c2nn(C)cn2)c1OC	CNC(=O)c1nnc(NC(=O)C2CC2)cc1Nc1cccc(-c2nn(C)cn2)c1OC	6-(cyclopropanecarboxamido)-4-((2-methoxy-3-(1-methyl-1H-1,2,4-triazol-3-yl)phenyl)amino)-N-methylpyridazine-3-carboxamide	['6-(cyclopropanecarboxamido)-4-((2-methoxy-3-(1-methyl-1H-1,2,4-triazol-3-yl)phenyl)amino)-N-methylpyridazine-3-carboxamide', '6-(Cyclopropanecarboxamido)-4-[[2-methoxy-3-(1-methyl-1H-1,2,4-triazol-3-yl)phenyl]amino]-N-methylpyridazine-3-carboxamide', '6-[(cyclopropanecarbonyl)amino]-4-{[2-methoxy-3-(1-methyl-1H-1,2,4-triazol-3-yl)phenyl]amino}-N-methylpyridazine-3-carboxamide', 'G6VUZ3V58L', 'D…	422.181487	-0.3065699999999991	missing	mcebio	pluskal_mce_1D1_A16_id
PKWRMUKBEYJEIX-DXXQBUJASA-N	PKWRMUKBEYJEIX	CCC(NC(=O)C(C)NC)C(=O)N1CC(O)CC1Cc1c(-c2c(CC3CC(O)CN3C(=O)C(CC)NC(=O)C(C)NC)c3c(cc(F)cc3)[nH]2)[nH]c2c1ccc(F)c2	CC[C@H](NC(=O)[C@H](C)NC)C(=O)N1C[C@@H](O)C[C@H]1Cc1c(-c2c(C[C@@H]3C[C@H](O)CN3C(=O)[C@H](CC)NC(=O)[C@H](C)NC)c3c(cc(F)cc3)[nH]2)[nH]c2c1ccc(F)c2	Birinapant	['Birinapant', '1260251-31-7', 'Birinapant (TL32711)', 'TL-32711', 'TL32711', 'TL 32711', '(2S)-N-[(2S)-1-[(2R,4S)-2-[[6-fluoro-2-[6-fluoro-3-[[(2R,4S)-4-hydroxy-1-[(2S)-2-[[(2S)-2-(methylamino)propanoyl]amino]butanoyl]pyrrolidin-2-yl]methyl]-1H-indol-2-yl]-1H-indol-3-yl]methyl]-4-hydroxypyrrolidin-1-yl]-1-oxobutan-2-yl]-2-(methylamino)propanamide', '6O4Z07B57R', 'Birinapant [USAN]', "(2S,2'S)-N,…	806.429088	1.2621200000000086	both	mcebio	pluskal_mce_1D1_A16_id
QGCNEMXXKWZPHR-WVSUBDOOSA-N	QGCNEMXXKWZPHR	OCC1OC(n2cnc3c(NCCc4c[nH]c5ccccc45)ncnc32)C(O)C1O	OC[C@H]1O[C@@H](n2cnc3c(NCCc4c[nH]c5ccccc45)ncnc32)[C@H](O)[C@@H]1O	A2AR-agonist-1	['A2AR-agonist-1', '41552-95-8', 'A2AR agonist-1', 'N-(2-(1H-Indol-3-yl)ethyl)adenosine', 'N-[2-(1H-indol-3-yl)ethyl]-adenosine', 'N(sup 6)-(beta-Indolyl-3-ethyl)adenosine', 'Adenosine, N-(2-(1H-indol-3-yl)ethyl)-', 'N6-(3-Indolylethyl)adenosine', 'n6-(3-indolylethyl) adenosine', 'SCHEMBL6762542', 'DTXSID40961808', 'QGCNEMXXKWZPHR-WVSUBDOOSA-N', 'AKOS030526810', 'CS-5068', 'N6-[(1H-Indole-3-yl)-e…	410.170253	-0.7184599999999994	both	mcebio	pluskal_mce_1D1_A16_id
VQLNKQZLPGLOSI-UHFFFAOYSA-N	VQLNKQZLPGLOSI	CC(=O)Nc1cc(Oc2cc3c(cc2)N(C(=O)Nc2cc(C(F)(F)F)c(CN4CCN(C)CC4)cc2)CC3)ncn1	CC(=O)Nc1cc(Oc2cc3c(cc2)N(C(=O)Nc2cc(C(F)(F)F)c(CN4CCN(C)CC4)cc2)CC3)ncn1	BBT594	['BBT594', '882405-89-2', 'NVP-BBT594', 'BBT-594', '5-((6-acetamidopyrimidin-4-yl)oxy)-N-(4-((4-methylpiperazin-1-yl)methyl)-3-(trifluoromethyl)phenyl)indoline-1-carboxamide', '5-(6-acetamidopyrimidin-4-yl)oxy-N-[4-[(4-methylpiperazin-1-yl)methyl]-3-(trifluoromethyl)phenyl]-2,3-dihydroindole-1-carboxamide', 'GTPL7584', 'CHEMBL4799398', 'SCHEMBL12972358', 'VQLNKQZLPGLOSI-UHFFFAOYSA-N', 'BCP24855',…	569.236222	2.35732	both	mcebio	pluskal_mce_1D1_A16_id
JKCSODVERGVDLT-UHFFFAOYSA-N	JKCSODVERGVDLT	CC(=O)c1cc2c(cc1)n(CCNC(C)C)c1c2cc(C(C)=O)cc1	CC(=O)c1cc2c(cc1)n(CCNC(C)C)c1c2cc(C(C)=O)cc1	cbl0137	['cbl0137', '1197996-80-7', 'CBL-0137 free base', 'CBL-0137', 'Curaxin 137', '8XKR07H9ER', 'CBL 137; Curaxin 137', 'CHEMBL4640631', 'CBL 0137', "1,1'-(9-(2-(isopropylamino)ethyl)-9H-carbazole-3,6-diyl)bis(ethan-1-one)", "1,1'-(9-(2-(Isopropylamino)ethyl)-9H-carbazole-3,6-diyl)diethanone", "Ethanone, 1,1'-[9-[2-[(1-methylethyl)amino]ethyl]-9H-carbazole-3,6-diyl]bis-", 'CBLC137', "1,1'-{9-[2-(Isopr…	336.183778	3.231440000000002	positive	mcebio	pluskal_mce_1D1_A16_id
KSUDUUBCXJUFRL-SFHVURJKSA-N	KSUDUUBCXJUFRL	C=CC(=O)N1CCCC(n2c(=O)n(-c3ccc(Oc4ccccc4)cc3)c3c(N)ncnc32)C1	C=CC(=O)N1CCC[C@H](n2c(=O)n(-c3ccc(Oc4ccccc4)cc3)c3c(N)ncnc32)C1	1351635-67-0	['1351635-67-0', '6-amino-7-(4-phenoxyphenyl)-9-[(3S)-1-prop-2-enoylpiperidin-3-yl]purin-8-one', '(S)-9-(1-acryloylpiperidin-3-yl)-6-amino-7-(4-phenoxyphenyl)-7,9-dihydro-8H-purin-8-one', '(S)-9-(1-acryloylpiperidin-3-yl)-6-amino-7-(4-phenoxyphenyl)-7H-purin-8(9H)-one', 'CHEMBL3991931', 'SCHEMBL14798147', '6-amino-7-(4-phenoxyphenyl)-9-[(3S)-1-(prop-2-enoyl)piperidin-3-yl]-8,9-dihydro-7H-purin-8-…	456.190989	2.28223	positive	mcebio	pluskal_mce_1D1_A16_id
CPMDPSXJELVGJG-UHFFFAOYSA-N	CPMDPSXJELVGJG	COC(=O)c1cc2c(cc1)c(C(=Nc1ccc(N(C)C(=O)CN3CCN(C)CC3)cc1)c1ccccc1)c(O)[nH]2	COC(=O)c1cc2c(cc1)c(C(=Nc1ccc(N(C)C(=O)CN3CCN(C)CC3)cc1)c1ccccc1)c(O)[nH]2	Nintedanib	['Nintedanib', 'Vargatef', '656247-17-5', 'Intedanib', 'BIBF-1120', '928326-83-4', 'BIBF 1120', 'BIBF1120', 'Nintedanib (BIBF 1120)', '1160294-26-7', '(Z)-methyl 3-((4-(N-methyl-2-(4-methylpiperazin-1-yl)acetamido)phenylamino)(phenyl)methylene)-2-oxoindoline-6-carboxylate', 'CID 9809715', 'G6HRD2P839', 'CHEBI:85164', 'Methyl (3Z)-3-[[4-[methyl-[2-(4-methylpiperazin-1-yl)acetyl]amino]anilino]-phen…	539.253255	2.22322	both	mcebio	pluskal_mce_1D1_A16_id
NMKJFZCBCIUYHI-UHFFFAOYSA-N	NMKJFZCBCIUYHI	O=C(NCc1cc2c(cc1)OCO2)c1c(Cl)cccc1Cl	O=C(NCc1cc2c(cc1)OCO2)c1c(Cl)cccc1Cl	Alda-1	['Alda-1', 'Alda 1', '349438-38-6', 'N-(1,3-benzodioxol-5-ylmethyl)-2,6-dichlorobenzamide', 'N-(benzo[d][1,3]dioxol-5-ylmethyl)-2,6-dichlorobenzamide', 'CHEMBL465952', 'Alda1', 'BXB', 'ALDH2 Agonist, Alda-1', 'Oprea1_166989', 'MLS001206840', 'SCHEMBL503808', 'N-Benzo[1,3]dioxol-5-ylmethyl-2,6-dichloro-benzamide', 'CHEBI:94988', 'Benzamide, N-(1,3-benzodioxol-5-ylmethyl)-2,6-dichloro-', 'DTXSID801…	323.011599	2.617860000000001	positive	mcebio	pluskal_mce_1D1_A16_id
JKIXLEKBXHMXTN-UHFFFAOYSA-N	JKIXLEKBXHMXTN	CCc1c(O)c(CN2CCCCC2)c2occ(-c3nc4ccccc4s3)c(=O)c2c1	CCc1c(O)c(CN2CCCCC2)c2occ(-c3nc4ccccc4s3)c(=O)c2c1	SZL P1-41	['SZL P1-41', '222716-34-9', '3-(benzo[d]thiazol-2-yl)-6-ethyl-7-hydroxy-8-(piperidin-1-ylmethyl)-4H-chromen-4-one', 'SZL-P1-41', '3-(2-Benzothiazolyl)-6-ethyl-7-hydroxy-8-(1-piperidinylmethyl)-4H-1-benzopyran-4-one', '3-(1,3-benzothiazol-2-yl)-6-ethyl-7-hydroxy-8-(piperidin-1-ylmethyl)-4H-chromen-4-one', '3-(1,3-benzothiazol-2-yl)-6-ethyl-7-hydroxy-8-[(piperidin-1-yl)methyl]-4H-chromen-4-one', '…	420.150764	4.414800000000004	positive	mcebio	pluskal_mce_1D1_A16_id
VHDUUXNHZLBGHQ-XLVZBRSZSA-N	VHDUUXNHZLBGHQ	CN(C(=O)CON=C(c1ccccc1)c1cc2c(cc1)NC1=NC(=O)CN1C2)C1CCCCC1	CN(C(=O)CO/N=C(\c1ccccc1)c1cc2c(cc1)NC1=NC(=O)CN1C2)C1CCCCC1	133718-29-3	['133718-29-3', 'Revizinone', 'Revizinone [INN]', 'r80122', '6208ZO6MLG', 'UNII-6208ZO6MLG', 'N-cyclohexyl-N-methyl-2-[(E)-[(2-oxo-3,5-dihydro-1H-imidazo[2,1-b]quinazolin-7-yl)-phenylmethylidene]amino]oxyacetamide', 'R-80122', 'R 80122', 'SCHEMBL27163', 'SCHEMBL7297062', 'CHEMBL2107028', 'r79595', 'N-cyclohexyl-N-methyl-2-[(E)-[(2-oxo-5,10-dihydro-3H-imidazo[2,1-b]quinazolin-7-yl)-phenylmethylide…	459.22704	2.825660000000001	missing	mcebio	pluskal_mce_1D1_A16_id
LYLFQLCLUXOFOL-UHFFFAOYSA-N	LYLFQLCLUXOFOL	Cc1c(C)[n+](CC(=O)c2ccccc2)cs1	Cc1c(C)[n+](CC(=O)c2ccccc2)cs1	Alagebrium	['Alagebrium', 'Alagebrium cation', 'Alagebrium ion', 'UNII-DGH49JXB1F', 'DGH49JXB1F', '393121-34-1', '4,5-dimethyl-3-(2-oxo-2-phenylethyl)-1,3-thiazol-3-ium', 'Thiazolium, 4,5-dimethyl-3-(2-oxo-2-phenylethyl)-', 'ALT 711', 'SCHEMBL1820212', 'CHEMBL2111081', 'DTXSID00192550', '2-(4,5-dimethyl-1,3-thiazol-3-ium-3-yl)-1-phenylethanone', 'DB12497', 'NS00069568', '3-PHENACYL-4,5-DIMETHYLTHIAZOLIUM CH…	232.079061	2.3712100000000005	positive	mcebio	pluskal_mce_1D1_A17_id
KOAWAWHSMVKCON-UHFFFAOYSA-N	KOAWAWHSMVKCON	FC(F)(c1cc2cccnc2cc1)c1nnc2ccc(-c3ccncc3)nn12	FC(F)(c1cc2cccnc2cc1)c1nnc2ccc(-c3ccncc3)nn12	JNJ-38877618	['JNJ-38877618', '943540-74-7', 'OMO-1', 'JNJ38877618', '6-[difluoro-(6-pyridin-4-yl-[1,2,4]triazolo[4,3-b]pyridazin-3-yl)methyl]quinoline', 'OMO1', 'E0B2IZB5H5', '6-(difluoro(6-(pyridin-4-yl)-[1,2,4]triazolo[4,3-b]pyridazin-3-yl)methyl)quinoline', '6-(Difluoro-(6-(4-pyridyl)-(1,2,4)triazolo(4,3-b)pyridazin-3-yl)methyl)quinoline', '6-{difluoro[6-(pyridin-4-yl)-[1,2,4]triazolo[4,3-b]pyridazin-3-yl…	374.109151	2.7425300000000004	positive	mcebio	pluskal_mce_1D1_A17_id
PHWXUGHIIBDVKD-UHFFFAOYSA-N	PHWXUGHIIBDVKD	Cc1cc2c(cc1CC(=O)c1c(S(=O)(=O)Nc3c(Cl)c(C)no3)ccs1)OCO2	Cc1cc2c(cc1CC(=O)c1c(S(=O)(=O)Nc3c(Cl)c(C)no3)ccs1)OCO2	Sitaxsentan	['Sitaxsentan', 'Sitaxentan', '184036-34-8', 'TBC-11251', 'N-(4-chloro-3-methyl-1,2-oxazol-5-yl)-2-[2-(6-methyl-1,3-benzodioxol-5-yl)acetyl]thiophene-3-sulfonamide', 'TBC11251', 'IPI-1040', 'J9QH779MEM', 'CHEMBL282724', 'DTXSID0057673', 'N-(4-Chloro-3-methyl-5-isoxazolyl)-2-((4,5-(methylenedioxy)-o-toly)acetyl)-3-thiophenesulfonamide', 'N-(4-chloro-3-methyl-5-isoxazolyl)-2-(3,4-(methylenedioxy)-6…	454.006006	2.3289600000000004	negative	mcebio	pluskal_mce_1D1_A17_id
KLRRGBHZCJLIEL-UHFFFAOYSA-N	KLRRGBHZCJLIEL	CNCc1cc(NC(=O)c2ccc(Nc3nc4ccccc4c(-c4ccccc4)n3)cc2)c(C)cc1	CNCc1cc(NC(=O)c2ccc(Nc3nc4ccccc4c(-c4ccccc4)n3)cc2)c(C)cc1	BMS-833923	['BMS-833923', '1059734-66-5', 'BMS 833923', 'N-(2-Methyl-5-((methylamino)methyl)phenyl)-4-((4-phenylquinazolin-2-yl)amino)benzamide', 'XL139', 'BMS833923', 'BMS-833923 (XL-139)', 'XL-139', 'BMS-833923 free base anhydrous', 'XL 139', '41J7ZJ239R', 'N-[2-methyl-5-(methylaminomethyl)phenyl]-4-[(4-phenylquinazolin-2-yl)amino]benzamide', 'Benzamide, N-[2-methyl-5-[(methylamino)methyl]phenyl]-4-[(4-ph…	473.22156	4.206120000000003	positive	mcebio	pluskal_mce_1D1_A17_id
OJPLJFIFUQPSJR-INIZCTEOSA-N	OJPLJFIFUQPSJR	CC(C)(C(=O)NCC(F)(F)C(F)(F)F)C(=O)NC1C(=O)Nc2ccccc2-c2ccccc21	CC(C)(C(=O)NCC(F)(F)C(F)(F)F)C(=O)N[C@@H]1C(=O)Nc2ccccc2-c2ccccc21	KK8645V7LE	['KK8645V7LE', 'RG-4733', 'RO4929097', '847925-91-1', 'RO-4929097', 'Ro 4929097', '(S)-2,2-dimethyl-N1-(6-oxo-6,7-dihydro-5H-dibenzo[b,d]azepin-7-yl)-N3-(2,2,3,3,3-pentafluoropropyl)malonamide', 'N1-[(7S)-6,7-dihydro-6-oxo-5H-dibenz[b,d]azepin-7-yl]-2,2-dimethyl-N3-(2,2,3,3,3-pentafluoropropyl)propanediamide', 'Rg 4733', 'RG4733', 'UNII-KK8645V7LE', 'n1-((7s)-6,7-dihydro-6-oxo-5h-dibenz(b,d)azepi…	469.142483	2.9876600000000018	both	mcebio	pluskal_mce_1D1_A17_id
XFYYQDHEDOXWGA-UHFFFAOYSA-N	XFYYQDHEDOXWGA	O=C(O)CCC(=O)Nc1ncc(Br)cc1	O=C(O)CCC(=O)Nc1ncc(Br)cc1	Bikinin	['Bikinin', '188011-69-0', '4-((5-Bromopyridin-2-yl)amino)-4-oxobutanoic acid', '4-[(5-bromopyridin-2-yl)amino]-4-oxobutanoic acid', 'Abrasin', 'N-(5-Bromo-pyridin-2-yl)-succinamic acid', 'n-(5-bromopyridin-2-yl)succinamic acid', '4-(5-bromopyridin-2-ylamino)-4-oxobutanoic acid', 'MLS000035661', 'Bikinin; Abrasin', 'SX2', 'Oprea1_146293', 'Oprea1_780518', 'CBDivE_002953', 'IFLab1_000935', 'SCHEMB…	271.979654	1.26679	both	mcebio	pluskal_mce_1D1_A17_id
DKORMNNYNRPTBJ-UHFFFAOYSA-N	DKORMNNYNRPTBJ	Cc1cc(NCc2cc3c(cc2)nc(NCCCN2CCOCC2)n3Cc2c(O)ccc(C)n2)c(CCCO)cc1	Cc1cc(NCc2cc3c(cc2)nc(NCCCN2CCOCC2)n3Cc2c(O)ccc(C)n2)c(CCCO)cc1	TMC353121	['TMC353121', '857066-90-1', 'TMC-353121', '2-[[6-[[2-(3-hydroxypropyl)-5-methylanilino]methyl]-2-(3-morpholin-4-ylpropylamino)benzimidazol-1-yl]methyl]-6-methylpyridin-3-ol', '538EBT31Z1', '2-[[6-[[[2-(3-Hydroxypropyl)-5-methylphenyl]amino]methyl]-2-[[3-(morpholin-4-yl)propyl]amino]benzimidazol-1-yl]methyl]-6-methylpyridin-3-ol', '2-((6-(((2-(3-hydroxypropyl)-5-methylphenyl)amino)methyl)-2-((3-m…	558.331839	2.547640000000001	both	mcebio	pluskal_mce_1D1_A17_id
SWMDAPWAQQTBOG-UHFFFAOYSA-N	SWMDAPWAQQTBOG	COc1c2c(C(=O)C(=O)N3CCN(C(=O)c4ccccc4)CC3)cn(COP(=O)(O)O)c2c(-n2cnc(C)n2)nc1	COc1c2c(C(=O)C(=O)N3CCN(C(=O)c4ccccc4)CC3)cn(COP(=O)(O)O)c2c(-n2cnc(C)n2)nc1	Fostemsavir	['Fostemsavir', '864953-29-7', 'BMS-663068', 'BMS 663068', 'BMS-663068 free acid', 'Fostemsavir [USAN]', 'Fostemsavir(BMS-663068)', '97IQ273H4L', '864953-29-7(free base)', 'Fostemsavir (USAN)', '[3-[2-(4-benzoylpiperazin-1-yl)-2-oxoacetyl]-4-methoxy-7-(3-methyl-1,2,4-triazol-1-yl)pyrrolo[2,3-c]pyridin-1-yl]methyl dihydrogen phosphate', 'BMS663068', 'Piperazine, 1-benzoyl-4-((4-methoxy-7-(3-methyl…	583.158047	-0.0768499999999993	both	mcebio	pluskal_mce_1D1_A17_id
FUZYTVDVLBBXDL-SECBINFHSA-N	FUZYTVDVLBBXDL	NC(=O)C1CCCc2c1[nH]c1c2cc(Cl)cc1	NC(=O)[C@@H]1CCCc2c1[nH]c1c2cc(Cl)cc1	848193-69-1	['848193-69-1', '(R)-selisistat', 'EX-527 (R-enantiomer)', '(R)-6-Chloro-2,3,4,9-tetrahydro-1H-carbazole-1-carboxamide', 'Selisistat R-enantiomer', 'Selisistat, (R)-', '(1R)-6-chloro-2,3,4,9-tetrahydro-1H-carbazole-1-carboxamide', 'EX-527 R-enantiomer', 'CHEMBL2312289', 'CHEBI:90370', 'N4L745VB64', 'EX-527(R)', '1H-Carbazole-1-carboxamide, 6-chloro-2,3,4,9-tetrahydro-, (1R)-', 'EX-527 (S)', 'EX-5…	248.071641	2.18866	negative	mcebio	pluskal_mce_1D1_A17_id
KPRTURMJVWXURQ-UHFFFAOYSA-N	KPRTURMJVWXURQ	CCOP(=O)(Cc1ccc(C(=O)Nc2c(C#N)cc(Br)cc2)cc1)OCC	CCOP(=O)(Cc1ccc(C(=O)Nc2c(C#N)cc(Br)cc2)cc1)OCC	Ibrolipim	['Ibrolipim', '133208-93-2', 'NO-1886', 'Lipoprotein Lipase Activator', 'OPF 009', 'OPF-009', 'Diethyl (4-((4-bromo-2-cyanophenyl)carbamoyl)benzyl)phosphonate', 'Phosphonic acid, [[4-[[(4-bromo-2-cyanophenyl)amino]carbonyl]phenyl]methyl]-, diethyl ester', 'Phosphonic acid, ((4-(((4-bromo-2-cyanophenyl)amino)carbonyl)phenyl)methyl)-, diethyl ester', 'Diethyl 4-((4-bromo-2-cyanophenyl)carbamoyl)ben…	450.034406	4.794440000000004	both	mcebio	pluskal_mce_1D1_A17_id
OHDXDNUPVVYWOV-UHFFFAOYSA-N	OHDXDNUPVVYWOV	CNCc1ccccc1Sc1cccc2ccccc12	CNCc1ccccc1Sc1cccc2ccccc12	IFN alpha-IFNAR-IN-1	['IFN alpha-IFNAR-IN-1', '844882-93-5', 'IFN-alpha', 'CHEMBL1617534', 'DNDI1417107', 'N-methyl-1-(2-naphthalen-1-ylsulfanylphenyl)methanamine', 'Methyl-[2-(naphthalen-1-ylsulfanyl)-benzyl]-amine', 'IFNAR-IN-1', 'C18H17NS', 'N-methyl-1-(2-(naphthalen-1-ylthio)phenyl)methanamine', 'EX-A8032', 'BDBM50014088', 'AKOS005066179', 'HY-12836', 'A915034', 'BENZENEMETHANAMINE, N-METHYL-2-(1-NAPHTHALENYLTHIO…	279.108171	4.011250000000003	positive	mcebio	pluskal_mce_1D1_A18_id
MLDQTQOMWDNTNN-UHFFFAOYSA-N	MLDQTQOMWDNTNN	COc1c(C(=O)NC(=O)Nc2cc(C(F)(F)F)c(-c3ccccc3)cc2)cncc1	COc1c(C(=O)NC(=O)Nc2cc(C(F)(F)F)c(-c3ccccc3)cc2)cncc1	S1P1 Agonist III	['S1P1 Agonist III', '1324003-64-6', 'TC-G 1006', 'S1P1 Agonist 8', 'CHEMBL1938952', "4-Methoxy-N-[[[2-trifluoromethyl[1,1'-biphenyl]-4-yl]amino]carbonyl]-3-pyridinecarboxamide", '4-methoxy-N-[[4-phenyl-3-(trifluoromethyl)phenyl]carbamoyl]pyridine-3-carboxamide', 'S1P1-agonist-III', 'SCHEMBL20101626', 'MLDQTQOMWDNTNN-UHFFFAOYSA-N', 'ZCC00364', '4-methoxy-N-(2-(trifluoromethyl)biphenyl-4-ylcarbamo…	415.114376	3.4054400000000014	both	mcebio	pluskal_mce_1D1_A18_id
AFPMVLVIYVAFSP-UHFFFAOYSA-N	AFPMVLVIYVAFSP	Cc1ccc(-c2csc(Cn3nc(CC4OCCCO4)c4ccccc4c3=O)n2)cc1	Cc1ccc(-c2csc(Cn3nc(CC4OCCCO4)c4ccccc4c3=O)n2)cc1	PHT-7.3	['PHT-7.3', '1614225-93-2', 'CHEMBL4528582', '4-(1,3-dioxan-2-ylmethyl)-2-[[4-(4-methylphenyl)-1,3-thiazol-2-yl]methyl]phthalazin-1-one', 'CID 76287542', 'SCHEMBL15811565', 'AKOS040734632', 'MS-27750', 'HY-128590', 'CS-0095962', 'PHT-7.3', 'PHT-7.3', '1614225-93-2']	433.146013	4.109540000000004	positive	mcebio	pluskal_mce_1D1_A18_id
QZMAOGLWCNTFCG-UHFFFAOYSA-N	QZMAOGLWCNTFCG	CC(C)CCNC(=O)c1cc2c(cc1)n(C1CCC(O)CC1)c(Nc1n[nH]c3c1cc(-c1ccccc1OC(F)(F)F)cc3)n2	CC(C)CCNC(=O)c1cc2c(cc1)n(C1CCC(O)CC1)c(Nc1n[nH]c3c1cc(-c1ccccc1OC(F)(F)F)cc3)n2	IRAK inhibitor 4	['IRAK inhibitor 4', '1012104-68-5', 'IRAK inhibitor 4 (trans)', 'IRAK inhibitor 4 trans', '1-(4-hydroxycyclohexyl)-N-(3-methylbutyl)-2-[[5-[2-(trifluoromethoxy)phenyl]-1H-indazol-3-yl]amino]benzimidazole-5-carboxamide', 'C33H35F3N6O3', 'TRANS-IRAK INHIBITOR 4', 'SCHEMBL2031737', 'SCHEMBL23683364', 'DTXSID40647337', 'QZMAOGLWCNTFCG-UHFFFAOYSA-N', 'BCP26327', 'HY-13278A', 'AKOS030526198', 'AKOS032…	620.272274	4.958500000000004	both	mcebio	pluskal_mce_1D1_A18_id
XMRGQUDUVGRCBS-HXUWFJFHSA-N	XMRGQUDUVGRCBS	CCOc1ccc(-n2c(C(C)N(Cc3cnccc3)C(=O)Cc3cc(C(F)(F)F)c(F)cc3)nc3c(cccn3)c2=O)cc1	CCOc1ccc(-n2c([C@@H](C)N(Cc3cnccc3)C(=O)Cc3cc(C(F)(F)F)c(F)cc3)nc3c(cccn3)c2=O)cc1	NBI-74330	['NBI-74330', 'CHEMBL1077819', '855527-92-3 (R-isomer)', '(R)-N-(1-(3-(4-ethoxyphenyl)-4-oxo-3,4-dihydropyrido[2,3-d]pyrimidin-2-yl)ethyl)-2-(4-fluoro-3-(trifluoromethyl)phenyl)-N-(pyridin-3-ylmethyl)acetamide', 'N-[(1R)-1-[3-(4-Ethoxyphenyl)-3,4-dihydro-4-oxopyrido[2,3-d]pyrimidin-2-yl]ethyl]-4-fluoro-N-(3-pyridinylmethyl)-3-(trifluoromethyl)benzeneacetamide', 'SCHEMBL22965110', 'XMRGQUDUVGRCBS-…	605.205003	5.665010000000006	both	mcebio	pluskal_mce_1D1_A18_id
LIDOPKHSVQTSJY-VMEIHUARSA-N	LIDOPKHSVQTSJY	CCCC(NC(=O)C(C#N)=Cc1nc(Br)ccc1)c1ccccc1	CCC[C@H](NC(=O)/C(C#N)=C/c1nc(Br)ccc1)c1ccccc1	856243-80-6	['856243-80-6', 'Degrasyn', 'WP1130', 'Degrasyn (WP1130)', '(S,E)-3-(6-bromopyridin-2-yl)-2-cyano-N-(1-phenylbutyl)acrylamide', 'WP-1130', 'WP1130(Degrasyn)', 'CHEMBL1923233', '(2E)-3-(6-Bromo-2-pyridinyl)-2-cyano-N-[(1S)-1-phenylbutyl]-2-propenamide', 'WP 1130', '(E)-3-(6-bromopyridin-2-yl)-2-cyano-N-[(1S)-1-phenylbutyl]prop-2-enamide', 'Degrasyn; WP1130', 'MLS006011196', 'SCHEMBL882501', 'SCHEM…	383.063324	4.299260000000003	negative	mcebio	pluskal_mce_1D1_A18_id
CPYTVBALBFSXSH-UHFFFAOYSA-N	CPYTVBALBFSXSH	O=C(Nc1nn(Cc2c(C(F)(F)F)cc(O)cc2)cc1)c1c(F)cccc1F	O=C(Nc1nn(Cc2c(C(F)(F)F)cc(O)cc2)cc1)c1c(F)cccc1F	GSK-7975A	['GSK-7975A', '1253186-56-9', '2,6-difluoro-N-(1-(4-hydroxy-2-(trifluoromethyl)benzyl)-1H-pyrazol-3-yl)benzamide', '2,6-difluoro-N-[1-[[4-hydroxy-2-(trifluoromethyl)phenyl]methyl]pyrazol-3-yl]benzamide', 'CHEMBL4570175', 'SCHEMBL705705', 'GSK7975A', 'GTPL10088', 'BDBM50575335', 'AKOS040741814', 'CS-8058', 'SB19206', '2,6-difluoro-N-(1-{[4-hydroxy-2-(trifluoromethyl)phenyl]methyl}-1H-pyrazol-3-yl)…	397.084968	3.179150000000001	both	mcebio	pluskal_mce_1D1_A18_id
LBPKYPYHDKKRFS-UHFFFAOYSA-N	LBPKYPYHDKKRFS	Cc1nc(-c2c(-c3nc4c(cc3)nccc4)cn[nH]2)ccc1	Cc1nc(-c2c(-c3nc4c(cc3)nccc4)cn[nH]2)ccc1	RepSox	['RepSox', '446859-33-2', '2-(3-(6-Methylpyridin-2-yl)-1H-pyrazol-4-yl)-1,5-naphthyridine', 'ALK5 Inhibitor II', 'ALK5 Inhibitor', 'SJN 2511', 'E-616452', 'C17H13N5', '2-[3-(6-Methyl-2-pyridinyl)-1H-pyrazol-4-yl]-1,5-naphthyridine', 'RepSox (GMP)', 'Alk 5 Inhibitor II', '2-[5-(6-methylpyridin-2-yl)-1H-pyrazol-4-yl]-1,5-naphthyridine', 'SJN-2511', 'RepsoxALK5 Inhibitor II', 'GW786460X', 'CHEMBL185…	287.117095	2.14715	positive	mcebio	pluskal_mce_1D1_A18_id
UJGTUKMAJVCBIS-UHFFFAOYSA-N	UJGTUKMAJVCBIS	Cc1c(-c2ccc(S(C)(=O)=O)cc2)ccc(OCc2nnc(SC3CCCC3)n2-c2cnccc2)c1	Cc1c(-c2ccc(S(C)(=O)=O)cc2)ccc(OCc2nnc(SC3CCCC3)n2-c2cnccc2)c1	NMS-873	['NMS-873', '1418013-75-8', "3-(3-(cyclopentylthio)-5-(((2-methyl-4'-(methylsulfonyl)-[1,1'-biphenyl]-4-yl)oxy)methyl)-4h-1,2,4-triazol-4-yl)pyridine", 'NMS 873', 'NMS873', 'CHEMBL2311578', '3-[3-cyclopentylsulfanyl-5-[[3-methyl-4-(4-methylsulfonylphenyl)phenoxy]methyl]-1,2,4-triazol-4-yl]pyridine', "3-(3-(cyclopentylthio)-5-(((2-methyl-4'-(methylsulfonyl)-[1,1'-biphenyl]-4-yl)oxy)methyl)-4H-1,2,…	520.160283	4.297040000000004	positive	mcebio	pluskal_mce_1D1_A18_id
XJGZGUSMZSXHJI-UHFFFAOYSA-N	XJGZGUSMZSXHJI	CCCCCCC[n+]1ccc(-c2cc[n+](CCCCCCC)cc2)cc1	CCCCCCC[n+]1ccc(-c2cc[n+](CCCCCCC)cc2)cc1	1,1'-diheptyl-4,4'-bipyridinium	["1,1'-diheptyl-4,4'-bipyridinium", '47503-76-4', '1-heptyl-4-(1-heptylpyridin-1-ium-4-yl)pyridin-1-ium', 'NCGC00024817-01', 'Tocris-0839', 'SCHEMBL1305855', 'CHEMBL1314130', 'XJGZGUSMZSXHJI-UHFFFAOYSA-', 'DTXSID50275781', 'AKOS001586697', 'NCGC00024817-02', '1-heptyl-4-(1-heptylpyridin-1-ium-4-yl)pyridin-1-ium dibromide', '6681-76-1', 'InChI=1/C24H38N2/c1-3-5-7-9-11-17-25-19-13-23(14-20-25)24-15…	354.302402	5.489380000000006	positive	mcebio	pluskal_mce_1D1_A18_id
ZCBUQCWBWNUWSU-SFHVURJKSA-N	ZCBUQCWBWNUWSU	CN(C)CC1CCn2cc(C3=C(C(=O)NC3=O)c3cn(CCO1)c1ccccc31)c1ccccc12	CN(C)C[C@@H]1CCn2cc(C3=C(C(=O)NC3=O)c3cn(CCO1)c1ccccc31)c1ccccc12	Ruboxistaurin	['Ruboxistaurin', '169939-94-0', 'LY-333531', 'Ruboxistaurin [INN]', 'LY 333531', 'LY333531', '721809WQCP', 'K00587a', '13-((Dimethylamino)methyl)-10,11,14,15-tetrahydro-4,9:16,21-dimetheno-1H,13H-dibenzo(e,k)pyrrolo(3,4-h)(1,4,13)oxadiazacyclohexadecene-1,3(2H)-dione', '(18S)-18-[(dimethylamino)methyl]-17-oxa-4,14,21-triazahexacyclo[19.6.1.17,14.02,6.08,13.022,27]nonacosa-1(28),2(6),7(29),8,10,1…	468.216141	2.547440000000001	positive	mcebio	pluskal_mce_1D1_A19_id
PQXINDBPUDNMPE-UHFFFAOYSA-N	PQXINDBPUDNMPE	O=C(NCCCn1ccnc1)c1noc(-c2ccco2)c1	O=C(NCCCn1ccnc1)c1noc(-c2ccco2)c1	SKL2001	['SKL2001', '909089-13-0', 'SKL 2001', '5-(furan-2-yl)-N-(3-imidazol-1-ylpropyl)-1,2-oxazole-3-carboxamide', 'SKL2001 free base', 'N-(3-(1H-imidazol-1-yl)propyl)-5-(furan-2-yl)isoxazole-3-carboxamide', 'Wnt Agonist II', 'SKL-2001', 'SCHEMBL1178443', 'PQXINDBPUDNMPE-UHFFFAOYSA-N', 'BCP19782', 'EX-A1997', 'MFCD14733081', 's8320', 'AKOS001805044', 'CCG-127889', 'NCGC00386690-01', 'AC-32990', 'BS-178…	286.10659	1.51647	positive	mcebio	pluskal_mce_1D1_A19_id
PBVNUQPAJSEMCN-UHFFFAOYSA-N	PBVNUQPAJSEMCN	O=S1(=O)CCN(Cc2cc(NCC3CCOCC3)c3[nH]c(-c4ccccc4)cc3c2)CC1	O=S1(=O)CCN(Cc2cc(NCC3CCOCC3)c3[nH]c(-c4ccccc4)cc3c2)CC1	SCHEMBL1897985	['SCHEMBL1897985', 'CHEMBL4803005', 'NCGC00390346-01', '1383718-29-3', 'NecroX-5', 'Necrox-5 (methanesulfonate)', 'NecroX-5 mesylate', '1383718-29-3 (mesylate)', '5-[(1,1-Dioxido-4-thiomorpholinyl)methyl]-2-phenyl-N-[(tetrahydro-2H-pyran-4-yl)methyl]-1H-indol-7-amine dimesylate', 'Necrosis inhibitor', 'Necrox-5 methanesulfonate', 'CHEMBL4758266', 'EX-A3034', 'MS-30942', 'HY-104015', 'CS-0023717',…	453.208613	2.6600400000000004	positive	mcebio	pluskal_mce_1D1_A19_id
BYYQYXVAWXAYQC-IBGZPJMESA-N	BYYQYXVAWXAYQC	CC(=O)NC(Cc1c[nH]c2ccccc12)C(=O)OCc1cc(C(F)(F)F)cc(C(F)(F)F)c1	CC(=O)N[C@@H](Cc1c[nH]c2ccccc12)C(=O)OCc1cc(C(F)(F)F)cc(C(F)(F)F)c1	148451-96-1	['148451-96-1', 'L-732,138', 'L-732138', '3,5-Bis(tfm)Bz nactrp', '3,5-Bis(trifluoromethyl)benzyl N-acetyltryptophan', 'N-Acetyltryptophan 3,5-bis(trifluoromethyl)benzyl ester', '[3,5-bis(trifluoromethyl)phenyl]methyl (2S)-2-acetamido-3-(1H-indol-3-yl)propanoate', 'L 732138', '3,5-bis(trifluoromethyl)benzyl acetyl-L-tryptophanate', 'L732138', 'AC-TRP-3,5-BIS(TRIFLUOROMETHYL)BENZYL ESTER', 'L-Tryp…	472.122162	4.348840000000003	positive	mcebio	pluskal_mce_1D1_A19_id
ZFDMUUNGVLREEC-UHFFFAOYSA-N	ZFDMUUNGVLREEC	CC(C)(C)c1ccc(Cn2nc(-c3ccc(Cl)cc3)cc2C(=O)NO)cc1	CC(C)(C)c1ccc(Cn2nc(-c3ccc(Cl)cc3)cc2C(=O)NO)cc1	Nrf2-IN-1	['Nrf2-IN-1', '1610022-76-8', '3-(4-Chlorophenyl)-1-[[4-(1,1-dimethylethyl)phenyl]methyl]-N-hydroxy-1H-pyrazole-5-carboxamide', '1-(4-(tert-Butyl)benzyl)-3-(4-chlorophenyl)-N-hydroxy-1H-pyrazole-5-carboxamide', '2-[(4-tert-butylphenyl)methyl]-5-(4-chlorophenyl)-N-hydroxypyrazole-3-carboxamide', 'CHEMBL3290563', 'EX-A5579', 'AKOS032957240', 'MS-26310', 'HY-101025', 'CS-0020733', 'Nrf2-IN-1', 'Nrf2…	383.140055	4.124150000000003	both	mcebio	pluskal_mce_1D1_A19_id
BAAILVWEAXFTSF-UHFFFAOYSA-N	BAAILVWEAXFTSF	Oc1ccc(-c2nc3c(o2)c(Br)cc(O)c3)cc1	Oc1ccc(-c2nc3c(o2)c(Br)cc(O)c3)cc1	440122-66-7	['440122-66-7', 'WAY 200070', 'WAY-200070', '7-BROMO-2-(4-HYDROXYPHENYL)-1,3-BENZOXAZOL-5-OL', 'WAY200070', '7-Bromo-2-(4-hydroxy-phenyl)-benzooxazol-5-ol', '7-bromo-2-(4-hydroxyphenyl)benzo[d]oxazol-5-ol', '4-(7-bromo-5-hydroxy-3H-1,3-benzoxazol-2-ylidene)cyclohexa-2,5-dien-1-one', 'CHEMBL188528', 'WAY-00005', '7-bromo-2-(4-hydroxyphenyl)-5-benzoxazolol', '5-Benzoxazolol, 7-bromo-2-(4-hydroxyphe…	304.968755	1.93524	both	mcebio	pluskal_mce_1D1_A19_id
ASOJEESZSWWNQK-RRKCRQDMSA-N	ASOJEESZSWWNQK	O=c1[nH]cc(C2CC(O)C(CO)O2)c(=O)[nH]1	O=c1[nH]cc([C@H]2C[C@H](O)[C@@H](CO)O2)c(=O)[nH]1	2'-Deoxypseudouridine	["2'-Deoxypseudouridine", 'Deoxypseudouridine', '39967-60-7', '5-[(2R,4S,5R)-4-hydroxy-5-(hydroxymethyl)oxolan-2-yl]-1H-pyrimidine-2,4-dione', 'SCHEMBL658719', 'DTXSID00440386', '2,4(1H,3H)-Pyrimidinedione,5-(2-deoxy-b-D-erythro-pentofuranosyl)-', 'NSC804517', 'AKOS040740767', 'CS-7717', 'NSC-804517', 'MS-23290', 'PD102954', 'HY-101970', '5-((2R,4S,5R)-4-hydroxy-5-(hydroxymethyl)tetrahydrofuran-2…	228.074621	-0.0085300000000002	negative	mcebio	pluskal_mce_1D1_A19_id
LSQZKIQSQHZVQS-UHFFFAOYSA-N	LSQZKIQSQHZVQS	CC(=O)c1ccc(NC2=C(Cl)C(=O)c3ccccc3C2=O)cc1	CC(=O)c1ccc(NC2=C(Cl)C(=O)c3ccccc3C2=O)cc1	NQ301	['NQ301', '130089-98-4', '2-(4-acetylanilino)-3-chloronaphthalene-1,4-dione', 'CHEMBL3322530', 'NQ-301', '2-[(4-Acetylphenyl)amino]-3-chloro-1,4-naphthalenedione', '2-((4-Acetylphenyl)amino)-3-chloronaphthalene-1,4-dione', 'NQ 301', 'CBMicro_013906', 'SCHEMBL6506775', 'BCP24908', 'EX-A1233', 'SMSF0004585', 'BDBM50594492', 'AKOS001487791', 'CB08790', 'CS-6193', 'AC-36839', 'BS-14839', 'NQ301, >=98…	325.050571	3.285960000000001	missing	mcebio	pluskal_mce_1D1_A19_id
AHIVQGOUBLVTCB-AWEZNQCLSA-N	AHIVQGOUBLVTCB	NC(=O)c1c2nc(-c3c(F)cc(C4CCCN4)cc3)[nH]c2ccc1	NC(=O)c1c2nc(-c3c(F)cc([C@@H]4CCCN4)cc3)[nH]c2ccc1	934162-61-5	['934162-61-5', 'A-966492', '2-[2-Fluoro-4-[(2S)-2-pyrrolidinyl]phenyl]-1H-benzimidazole-7-carboxamide', 'CHEMBL1090467', 'A966492', '(S)-2-(2-Fluoro-4-(pyrrolidin-2-yl)phenyl)-1H-benzimidazole-4-carboxamide', 'C18H17FN4O', 'EX-7208', '1H-Benzimidazole-7-carboxamide, 2-[2-fluoro-4-[(2S)-2-pyrrolidinyl]phenyl]-', 'SCHEMBL526635', 'SCHEMBL16540882', 'DTXSID50586581', 'EX-A184', 'BDBM50315779', 'MFC…	324.138639	1.9745400000000004	both	mcebio	pluskal_mce_1D1_A19_id
KPABJHHKKJIDGX-JOCHJYFZSA-N	KPABJHHKKJIDGX	C=CC(=O)Nc1ccc(C(=O)Nc2n[nH]c3c2CN(C(=O)NC(CN(C)C)c2ccccc2)C3(C)C)cc1	C=CC(=O)Nc1ccc(C(=O)Nc2n[nH]c3c2CN(C(=O)N[C@H](CN(C)C)c2ccccc2)C3(C)C)cc1	YKL-5-124	['YKL-5-124', '1957203-01-8', '(S)-3-(4-Acrylamidobenzamido)-N-(2-(dimethylamino)-1-phenylethyl)-6,6-dimethyl-4,6-dihydropyrrolo[3,4-c]pyrazole-5(1H)-carboxamide', 'CHEMBL4450322', 'N-[(1S)-2-(dimethylamino)-1-phenylethyl]-6,6-dimethyl-3-[[4-(prop-2-enoylamino)benzoyl]amino]-1,4-dihydropyrrolo[3,4-c]pyrazole-5-carboxamide', 'SCHEMBL17878720', 'EX-A5275', 'BDBM50526795', 's8863', 'AKOS040745089', …	515.264488	2.8696400000000013	both	mcebio	pluskal_mce_1D1_A19_id
KRTIYQIPSAGSBP-KLAILNCOSA-N	KRTIYQIPSAGSBP	CC(C(=O)Nc1ccc(Cl)cc1)C1CCC(c2c3cc(F)ccc3ncc2)CC1	C[C@@H](C(=O)Nc1ccc(Cl)cc1)C1CCC(c2c3cc(F)ccc3ncc2)CC1	Linrodostat	['Linrodostat', 'BMS-986205', '1923833-60-6', 'BMS986205', 'ONO-7701', 'BMS 986205', 'BMS-986205(Linrodostat)', 'CHEMBL4161733', 'CHEMBL4861395', 'ONO 7701', 'F-001287', '(R)-N-(4-chlorophenyl)-2-((1s,4S)-4-(6-fluoroquinolin-4-yl)cyclohexyl)propanamide', '0A7729F42K', '1923833-60-6 (free base)', '(2R)-N-(4-chlorophenyl)-2-[4-(6-fluoroquinolin-4-yl)cyclohexyl]propanamide', 'Linrodostat (USAN)', 'L…	410.156119	5.712160000000005	both	mcebio	pluskal_mce_1D1_A20_id
PHPUXYRXPHEJDF-UHFFFAOYSA-N	PHPUXYRXPHEJDF	CC(=O)Oc1ccc(C2(c3ccc(OC(C)=O)cc3)C(=O)Nc3ccccc32)cc1	CC(=O)Oc1ccc(C2(c3ccc(OC(C)=O)cc3)C(=O)Nc3ccccc32)cc1	OXYPHENISATIN ACETATE	['OXYPHENISATIN ACETATE', '115-33-3', 'Acetophenolisatin', 'Isocrin', 'Contax', 'Acetalax', 'Brocatine', 'Diphesatin', 'Diphesatine', 'Acelax', 'Bisatin', 'Oxyphenisatine di(acetate)', 'Diacetyldiphenolisatin', 'Darmoletten', 'Isaphenin', 'Izafenin', 'Promassolax', 'Puragaceen', 'Purgaceen', 'Sanapert', 'Cirotyl', 'Eulaxin', 'Isacen', 'Isaphen', 'Laxocol', 'Lenavac', 'Lisagal', 'Prulet', 'Prulet …	401.126323	2.35414	positive	mcebio	pluskal_mce_1D1_A20_id
AOWPVIWVMWUSBD-RNFRBKRXSA-N	AOWPVIWVMWUSBD	CC(O)CCOC(=O)CC(C)O	C[C@@H](O)CCOC(=O)C[C@@H](C)O	Ketone Ester	['Ketone Ester', '1208313-97-6', 'BD-AcAc 2', '(R,R)-BD-AcAc 2', '(R)-Hydroxybutyl (R)-3-hydroxybutyrate ester', '[(3R)-3-hydroxybutyl] (3R)-3-hydroxybutanoate', '(R)-Hydroxybutyl (R)-3-hydroxybutyrate', 'UNII-X587FW0372', 'X587FW0372', "3'-Hydroxybutyl (3R)-3-hydroxybutanoate, (3'R)-", 'D-beta-Hydroxybutyrate ester', 'Butanoic acid, 3-hydroxy-, (3R)-3-hydroxybutyl ester, (3R)-', '(r)-3-hydroxybu…	176.104859	0.0713999999999999	missing	mcebio	pluskal_mce_1D1_A20_id
JTDYUFSDZATMKU-UHFFFAOYSA-N	JTDYUFSDZATMKU	O=C(CCCCCN1C(=O)c2c3c(cccc3ccc2)C1=O)NO	O=C(CCCCCN1C(=O)c2c3c(cccc3ccc2)C1=O)NO	scriptaid	['scriptaid', '287383-59-9', 'Scriptide', '6-(1,3-Dioxo-1H-benzo[de]isoquinolin-2(3H)-yl)-N-hydroxyhexanamide', 'GCK 1026', 'GNF-PF-2024', 'Scriptide;GCK1026', '6-(1,3-dioxobenzo[de]isoquinolin-2-yl)-N-hydroxyhexanamide', '1h-benz[de]isoquinoline-2(3h)-hexanamide, n-hydroxy-1,3-dioxo-', 'EJQ8CD8BSV', 'CHEMBL96051', 'SB-556629', 'N-Hydroxy-1,3-dioxo-1H-benz(de)isoquinoline-2(3H)-hexan amide', 'N-H…	326.126657	1.96376	positive	mcebio	pluskal_mce_1D1_A20_id
QBKSWRVVCFFDOT-UHFFFAOYSA-N	QBKSWRVVCFFDOT	Cc1c(-c2c(O)c3c(cc2C)c(C(C)C)c(O)c(O)c3C=O)c(O)c2c(C=O)c(O)c(O)c(C(C)C)c2c1	Cc1c(-c2c(O)c3c(cc2C)c(C(C)C)c(O)c(O)c3C=O)c(O)c2c(C=O)c(O)c(O)c(C(C)C)c2c1	gossypol	['gossypol', '303-45-7', '90141-22-3', '(-)-Gossypol', 'Pogosin', '(+)-Gossypol', 'Tash 1', '(R)-Gossypol', '(R)-(-)-Gossypol', 'No Fertil', '20300-26-9', 'AT 101', '(+/-)-Gossypol', '7-(8-formyl-1,6,7-trihydroxy-3-methyl-5-propan-2-ylnaphthalen-2-yl)-2,3,8-trihydroxy-6-methyl-4-propan-2-ylnaphthalene-1-carbaldehyde', 'BL 193', "1,1',6,6',7,7'-Hexahydroxy-5,5'-diisopropyl-3,3'-dimethyl-[2,2'-bina…	518.194068	2.04266	negative	mcebio	pluskal_mce_1D1_A20_id
UPICVLXBXZXYIE-UHFFFAOYSA-N	UPICVLXBXZXYIE	CNC(=O)c1cc2c(cc1)c(C(=Nc1cccc(CN(C)C)c1)c1ccccc1)c(O)[nH]2	CNC(=O)c1cc2c(cc1)c(C(=Nc1cccc(CN(C)C)c1)c1ccccc1)c(O)[nH]2	MEK inhibitor	['MEK inhibitor', '334951-92-7', '(Z)-3-((3-((dimethylamino)methyl)phenylamino)(phenyl)methylene)-N-methyl-2-oxoindoline-6-carboxamide', '3-[N-[3-[(dimethylamino)methyl]phenyl]-C-phenylcarbonimidoyl]-2-hydroxy-N-methyl-1H-indole-6-carboxamide', '1H-Indole-6-carboxaMide, 3-[[[3-[(diMethylaMino)Methyl]phenyl]aMino]phenylMethylene]-2,3-dihydro-N-Methyl-2-oxo-, (3Z)-', 'NCGC00346543', 'BIX02188-Me', …	426.205576	2.973520000000001	both	mcebio	pluskal_mce_1D1_A20_id
SMPGEBOIKULBCT-UHFFFAOYSA-N	SMPGEBOIKULBCT	CCN1CCN(Cc2c(C(F)(F)F)cc(NC(=O)c3cc(Oc4c5cc[nH]c5ncc4)c(C)cc3)cc2)CC1	CCN1CCN(Cc2c(C(F)(F)F)cc(NC(=O)c3cc(Oc4c5cc[nH]c5ncc4)c(C)cc3)cc2)CC1	NG25	['NG25', '1315355-93-1', 'NG-25', 'N-[4-[(4-ethylpiperazin-1-yl)methyl]-3-(trifluoromethyl)phenyl]-4-methyl-3-(1H-pyrrolo[2,3-b]pyridin-4-yloxy)benzamide', 'NG 25', 'Benzamide, N-[4-[(4-ethyl-1-piperazinyl)methyl]-3-(trifluoromethyl)phenyl]-4-methyl-3-(1H-pyrrolo[2,3-b]pyridin-4-yloxy)-', 'CHEMBL4125960', '3-((1H-Pyrrolo[2,3-b]pyridin-4-yl)oxy)-N-(4-((4-ethylpiperazin-1-yl)methyl)-3-(trifluoromet…	537.23516	4.119530000000003	both	mcebio	pluskal_mce_1D1_A20_id
INGJMHPGMVUEKY-UHFFFAOYSA-N	INGJMHPGMVUEKY	Cc1c2ncn(CC3CC3)c2cc(Nc2ncc(-c3cn(C)cn3)cc2)c1F	Cc1c2ncn(CC3CC3)c2cc(Nc2ncc(-c3cn(C)cn3)cc2)c1F	ONO-8590580	['ONO-8590580', '1802661-73-9', 'CHEMBL4581355', '3-(cyclopropylmethyl)-6-fluoro-7-methyl-N-[5-(1-methylimidazol-4-yl)pyridin-2-yl]benzimidazol-5-amine', 'CID 118278442', 'GTPL9908', 'SCHEMBL16972807', 'BCP29588', 'EX-A1917', 'BDBM50526866', 'AC-35563', 'MS-26112', 'HY-112788', 'CS-0064395', 'ONO8590580;ONO 8590580', '1-(cyclopropylmethyl)-5-fluoro-4-methyl-N-(5-(1-methyl-1H-imidazol-4-yl)pyridin…	376.181173	2.808550000000001	positive	mcebio	pluskal_mce_1D1_A20_id
KWVJHCQQUFDPLU-YEUCEMRASA-N	KWVJHCQQUFDPLU	CCCCCCCCC=CCCCCCCCC(=O)OCC(C[N+](C)(C)C)OC(=O)CCCCCCCC=CCCCCCCCC	CCCCCCCC/C=C\CCCCCCCC(=O)OCC(C[N+](C)(C)C)OC(=O)CCCCCCC/C=C\CCCCCCCC	DOTAP	['DOTAP', '113669-21-9', '1,2-Dioleoyloxy-3-(trimethylammonium)propane', 'MR86K0XRQP', '2,3-bis[[(Z)-octadec-9-enoyl]oxy]propyl-trimethylazanium', '1,2-Dotap', 'N,N,N-Trimethyl-2,3-bis(oleoyloxy)propan-1-aminium', '18:1 TAP (DOTAP, MS Salt)', 'UNII-MR86K0XRQP', '1,2-dioleoyl-3-trimethylammoniumpropane', 'starbld0005610', 'N-(1-(2,3-Dioleoyloxy)propyl)-N,N,N-trimethylammonium methylsulfate', 'N,N,…	662.608186	12.222599999999986	positive	mcebio	pluskal_mce_1D1_A20_id
ZCQOSCDABPVAFB-UHFFFAOYSA-N	ZCQOSCDABPVAFB	O=C(O)c1ccccc1Nc1ccc(CCc2cc(Cl)c(Cl)cc2)cc1	O=C(O)c1ccccc1Nc1ccc(CCc2cc(Cl)c(Cl)cc2)cc1	PD-118057	['PD-118057', '313674-97-4', 'PD 118057', '2-[[4-[2-(3,4-Dichlorophenyl)ethyl]phenyl]amino]benzoic acid', '2-[4-[2-(3,4-dichlorophenyl)ethyl]anilino]benzoic acid', '2-((4-(3,4-dichlorophenethyl)phenyl)amino)benzoic acid', 'ZCQOSCDABPVAFB-UHFFFAOYSA-N', 'CHEMBL521083', 'GTPL7676', 'SCHEMBL6474443', 'DTXSID10432075', 'MFCD08705328', 'AKOS024457307', 'NCGC00165870-01', 'NCGC00165870-02', 'NCGC001658…	385.063634	5.295050000000003	missing	mcebio	pluskal_mce_1D1_A20_id
VFMMPHCGEFXGIP-UHFFFAOYSA-N	VFMMPHCGEFXGIP	O=c1cc(-c2ccccc2)oc2c1ccc1ccccc12	O=c1cc(-c2ccccc2)oc2c1ccc1ccccc12	alpha-Naphthoflavone	['alpha-Naphthoflavone', '7,8-Benzoflavone', '604-59-1', '2-Phenyl-4H-benzo[h]chromen-4-one', 'alpha-Naphthylflavone', '2-phenylbenzo[h]chromen-4-one', 'Benzo(h)flavone', '4H-Naphtho[1,2-b]pyran-4-one, 2-phenyl-', '.alpha.-Naphthoflavone', '2-Phenyl-4H-naphtho(1,2-b)pyran-4-one', '7,8-BF', '2-Phenyl-benzo[h]chromen-4-one', '2-Phenylbenzo(h)chromen-4-one', '.alpha.-Naphthylflavone', 'A-NAPHTHYLFLA…	272.08373	4.276230000000003	positive	mcebio	pluskal_mce_1D1_A21_id
KCAJXIDMCNPGHZ-UHFFFAOYSA-N	KCAJXIDMCNPGHZ	CNC(=O)c1cc(-n2c(C)cc(OCc3c(F)cc(F)cc3)c(Br)c2=O)c(C)cc1	CNC(=O)c1cc(-n2c(C)cc(OCc3c(F)cc(F)cc3)c(Br)c2=O)c(C)cc1	PH-797804	['PH-797804', '586379-66-0', 'PH 797804', '3-(3-Bromo-4-((2,4-difluorobenzyl)oxy)-6-methyl-2-oxopyridin-1(2H)-yl)-N,4-dimethylbenzamide', 'PH797804', '1358027-80-1', '3-[3-bromo-4-[(2,4-difluorophenyl)methoxy]-6-methyl-2-oxopyridin-1-yl]-N,4-dimethylbenzamide', 'GEL7GRJ3R6', 'PHA-797804', 'CHEMBL1088751', 'CHEBI:82715', 'SI09I1V827', '3-{3-Bromo-4-[(2,4-Difluorobenzyl)oxy]-6-Methyl-2-Oxopyridin-1…	476.054711	4.462270000000004	both	mcebio	pluskal_mce_1D1_A21_id
QAAFNSMAIAVCHE-BZLYQNAUSA-N	QAAFNSMAIAVCHE	CCC(C)C(C(CC(=O)N1CCCC1C(OC)C(C)C(=O)NC(Cc1ccccc1)c1nccs1)OC)N(C)C(=O)C(NC(=O)C(C)(C)N)C(C)C	CC[C@H](C)[C@@H]([C@@H](CC(=O)N1CCC[C@H]1[C@H](OC)[C@@H](C)C(=O)N[C@@H](Cc1ccccc1)c1nccs1)OC)N(C)C(=O)[C@@H](NC(=O)C(C)(C)N)C(C)C	PF-06380101	['PF-06380101', '1436391-86-4', 'Auristatin 0101', 'Aur0101', '2-Methyl-L-Alanyl-N-[(3r,4s,5s)-3-Methoxy-1-{(2s)-2-[(1r,2r)-1-Methoxy-2-Methyl-3-Oxo-3-{[(1s)-2-Phenyl-1-(1,3-Thiazol-2-Yl)ethyl]amino}propyl]pyrrolidin-1-Yl}-5-Methyl-1-Oxoheptan-4-Yl]-N-Methyl-L-Valinamide', 'Q8020AX34E', 'AUR-0101', '(2S)-2-((2-Amino-2-methyl-propanoyl)amino)-N-((1S,2R)-2-methoxy-4-((2S)-2-((1R,2R)-1-methoxy-2-met…	742.445155	4.232080000000004	both	mcebio	pluskal_mce_1D1_A21_id
RPLCPCMSCLEKRS-BPIQYHPVSA-N	RPLCPCMSCLEKRS	C#CC1(O)CCC2C3CCC4=CCCCC4C3C(=C)CC21CC	C#C[C@]1(O)CC[C@H]2[C@@H]3CCC4=CCCC[C@@H]4[C@H]3C(=C)C[C@@]21CC	DESOGESTREL	['DESOGESTREL', '54024-22-5', 'Cerazette', 'desogen', 'Desogestrelum', 'Org-2969', 'Mircette', 'ORG 2969', 'Desogestrelum [INN-Latin]', '13-Ethyl-11-methylene-18,19-dinor-17alpha-pregn-4-en-20-yn-17-ol', '(8S,9S,10R,13S,14S,17R)-13-ethyl-17-ethynyl-11-methylidene-1,2,3,6,7,8,9,10,12,14,15,16-dodecahydrocyclopenta[a]phenanthren-17-ol', 'CHEBI:4453', 'DTXSID6022898', '81K9V7M3A3', 'NCGC00167449-01'…	310.229666	4.869700000000004	missing	mcebio	pluskal_mce_1D1_A21_id
OVJBNYKNHXJGSA-UHFFFAOYSA-N	OVJBNYKNHXJGSA	Cc1c(Nc2nc(NC3CCCCC3)c3[nH]cnc3n2)ccc(N2CCOCC2)c1	Cc1c(Nc2nc(NC3CCCCC3)c3[nH]cnc3n2)ccc(N2CCOCC2)c1	MPI-0479605	['MPI-0479605', '1246529-32-7', 'N6-Cyclohexyl-N2-(2-methyl-4-morpholinophenyl)-9H-purine-2,6-diamine', 'CHEMBL2047943', 'MPI0479605', 'MPI 0479605', '6-N-cyclohexyl-2-N-(2-methyl-4-morpholin-4-ylphenyl)-7H-purine-2,6-diamine', 'N6-CYCLOHEXYL-N2-[2-METHYL-4-(MORPHOLIN-4-YL)PHENYL]-9H-PURINE-2,6-DIAMINE', 'C22H29N7O', 'WITJ0018D', 'MPI-0479605 hydrochloride', 'GTPL9399', 'SCHEMBL2946927', 'OVJBNYK…	407.243359	1.98055	both	mcebio	pluskal_mce_1D1_A21_id
URCVCIZFVQDVPM-UHFFFAOYSA-N	URCVCIZFVQDVPM	COc1ccc(S(=O)(=O)Nc2c(Nc3ccc(O)cc3)nccc2)cc1	COc1ccc(S(=O)(=O)Nc2c(Nc3ccc(O)cc3)nccc2)cc1	ABT-751	['ABT-751', '141430-65-1', 'ABT751', 'ABT 751', 'E-7010', 'ABT-751 (E7010)', 'E 7010', 'E7010', '857447-92-8', 'WDT5V5OB9F', 'NSC-742134', 'n-(2-((4-hydroxyphenyl)amino)pyridin-3-yl)-4-methoxybenzenesulfonamide', 'CHEMBL20684', 'N-[2-[(4-HYDROXYPHENYL)AMINO]-3-PYRIDYL]-4-METHOXYBENZENESULFONAMIDE', 'N-[2-(4-hydroxyanilino)pyridin-3-yl]-4-methoxybenzenesulfonamide', 'N-(2-(4-hydroxyphenylamino)pyr…	371.093977	1.1655399999999998	both	mcebio	pluskal_mce_1D1_A21_id
VFUAJMPDXIRPKO-LQELWAHVSA-N	VFUAJMPDXIRPKO	CC(NC(=O)C(C#N)=Cc1nc(Br)ccc1)c1ccccc1	C[C@H](NC(=O)/C(C#N)=C/c1nc(Br)ccc1)c1ccccc1	WP1066	['WP1066', '857064-38-1', '(S,E)-3-(6-Bromopyridin-2-yl)-2-cyano-N-(1-phenylethyl)acrylamide', 'WP 1066', 'WP-1066', 'wp1066STAT Inhibitor III', '63V8AIE65T', '2-Propenamide, 3-(6-bromo-2-pyridinyl)-2-cyano-N-((1S)-1-phenylethyl)-, (2E)-', '(E)-3-(6-bromopyridin-2-yl)-2-cyano-N-[(1S)-1-phenylethyl]prop-2-enamide', 'UNII-63V8AIE65T', 'MLS006010178', 'GTPL7972', 'SCHEMBL1315826', 'SCHEMBL1315831', …	355.032024	3.5190600000000014	both	mcebio	pluskal_mce_1D1_A21_id
OPKXXSDVMPBIOF-UHFFFAOYSA-N	OPKXXSDVMPBIOF	Oc1ccc(-c2cnc3ccc(NCc4ccco4)nn23)cc1	Oc1ccc(-c2cnc3ccc(NCc4ccco4)nn23)cc1	IRAK inhibitor 2	['IRAK inhibitor 2', '928333-30-6', '4-[6-(furan-2-ylmethylamino)imidazo[1,2-b]pyridazin-3-yl]phenol', 'CS-0604', 'SCHEMBL1054837', 'SCHEMBL23683281', 'DTXSID40648708', '4-[6-[[(Furan-2-yl)methyl]amino]imidazo[1,2-b]pyridazin-3-yl]phenol', '4-[6-(furan-2-ylmethylamino)-5H-imidazo[1,2-b]pyridazin-3-ylidene]cyclohexa-2,5-dien-1-one', 'NCGC00379004-01', 'HY-13276', 'MS-24431', 'F84608', 'A909748', '…	306.111676	1.81504	positive	mcebio	pluskal_mce_1D1_A21_id
RZIDZIGAXXNODG-UHFFFAOYSA-N	RZIDZIGAXXNODG	NC1(Cc2ccc(Cl)cc2)CCN(c2c3cc[nH]c3ncn2)CC1	NC1(Cc2ccc(Cl)cc2)CCN(c2c3cc[nH]c3ncn2)CC1	CCT128930	['CCT128930', '885499-61-6', '4-(4-chlorobenzyl)-1-(7H-pyrrolo[2,3-d]pyrimidin-4-yl)piperidin-4-amine', 'CCT-128930', '4-[(4-chlorophenyl)methyl]-1-(7H-pyrrolo[2,3-d]pyrimidin-4-yl)piperidin-4-amine', 'CHEMBL263664', '4-[(4-chlorophenyl)methyl]-1-{7H-pyrrolo[2,3-d]pyrimidin-4-yl}piperidin-4-amine', 'CCT 128930', 'C18H20ClN5', 'RZIDZIGAXXNODG-UHFFFAOYSA-N', 'M05', '4-Piperidinamine, 4-[(4-chloroph…	341.140723	2.28796	positive	mcebio	pluskal_mce_1D1_A21_id
AAAQFGUYHFJNHI-SFHVURJKSA-N	AAAQFGUYHFJNHI	CCNC(=O)CC1N=C(c2ccc(Cl)cc2)c2c(ccc(OC)c2)-n2c(C)nnc12	CCNC(=O)C[C@@H]1N=C(c2ccc(Cl)cc2)c2c(ccc(OC)c2)-n2c(C)nnc12	1260907-17-2	['1260907-17-2', 'molibresib', 'GSK 525762A', 'I-BET-762', 'I-BET 762', 'GSK525762A', 'GSK525762', 'I-BET762', 'GSK-525762', 'Bet inhibitor GSK525762', 'GSK-525762A', 'UNII-5QIO6SRZ2R', '5QIO6SRZ2R', '(S)-2-(6-(4-Chlorophenyl)-8-methoxy-1-methyl-4H-benzo[f][1,2,4]triazolo[4,3-a][1,4]diazepin-4-yl)-N-ethylacetamide', '2-[(4s)-6-(4-Chlorophenyl)-8-Methoxy-1-Methyl-4h-[1,2,4]triazolo[4,3-A][1,4]benz…	423.146203	2.784760000000001	both	mcebio	pluskal_mce_1D1_A21_id
LEBVLXFERQHONN-INIZCTEOSA-N	LEBVLXFERQHONN	CCCCN1CCCCC1C(=O)Nc1c(C)cccc1C	CCCCN1CCCC[C@H]1C(=O)Nc1c(C)cccc1C	Levobupivacaine	['Levobupivacaine', '27262-47-1', '(S)-bupivacaine', '(-)-bupivacaine', 'L(-)-Bupivacaine', 'Novabupi', "(S)-1-Butyl-2',6'-pipecoloxylidide", '(2S)-1-butyl-N-(2,6-dimethylphenyl)piperidine-2-carboxamide', 'L-(-)-bupivacaine', '(S)-1-Butyl-N-(2,6-dimethylphenyl)piperidine-2-carboxamide', 'L-bupivacaine', 'Levobupivacaine free base', '(S)-(-)-Bupivacaine', 'Bupivacaine, (s)-', "L-(-)-1-Butyl-2',6'-…	288.220164	3.4065100000000017	positive	mcebio	pluskal_mce_1D1_A22_id
XFYDIVBRZNQMJC-UHFFFAOYSA-N	XFYDIVBRZNQMJC	Clc1c(NC2=NCCN2)c2nsnc2cc1	Clc1c(NC2=NCCN2)c2nsnc2cc1	tizanidine	['tizanidine', '51322-75-9', 'Sirdalud', 'Ternelin', 'Zanaflex', 'Tizanidina', 'Tizanidinum', '5-chloro-N-(4,5-dihydro-1H-imidazol-2-yl)-2,1,3-benzothiadiazol-4-amine', 'Tizanidinum [INN-Latin]', 'Tizanidina [INN-Spanish]', '5-Chloro-4-(2-imidazolin-2-ylamino)-2,1,3-benzothiadiazole', 'UNII-6AI06C00GW', 'Tizanidine (INN)', 'BRN 0618691', '6AI06C00GW', 'DTXSID9023679', 'CHEBI:63629', 'CHEMBL1079',…	253.018894	0.90677	positive	mcebio	pluskal_mce_1D1_A22_id
DGEZNRSVGBDHLK-UHFFFAOYSA-N	DGEZNRSVGBDHLK	c1cc2ccc3cccnc3c2nc1	c1cc2ccc3cccnc3c2nc1	1,10-phenanthroline	['1,10-phenanthroline', '66-71-7', 'o-phenanthroline', 'Phenanthroline', '4,5-diazaphenanthrene', '1,10-o-phenanthroline', 'orthophenanthroline', '2-phenanthroline', 'beta-phenanthroline', 'phen', '1,10-Phenanthroline anhydrous', '1,10-Fenanthrolin', '.beta.-Phenanthroline', 'MFCD00011678', '[1,10]phenanthroline', '1,10-Phenanthroline, Anhydrous', 'MLS000069797', 'CHEMBL415879', 'NSC 4265', 'DTXS…	180.068748	1.92616	positive	mcebio	pluskal_mce_1D1_A22_id
WBBVXGHSWZIJST-RLQYZCPESA-N	WBBVXGHSWZIJST	C=C1C(O)C2(O)OCC34C(CC5C(C)=CC(=O)C(O)C5(C)C23)OC(=O)CC14	C=C1[C@@H](O)[C@]2(O)OC[C@]34[C@H]2[C@@]2(C)[C@H](O)C(=O)C=C(C)[C@@H]2C[C@H]3OC(=O)C[C@@H]14	Ailanthone	['Ailanthone', '981-15-7', 'Ailantone', 'CHEBI:2522', '(1S,4R,5R,7S,11R,13S,17S,18S,19R)-4,5,17-trihydroxy-14,18-dimethyl-6-methylidene-3,10-dioxapentacyclo[9.8.0.01,7.04,19.013,18]nonadec-14-ene-9,16-dione', '13-Dehydrochaparrinone', '(1R,2R,3aS,3a1S,6aR,7aS,11S,11aS,11bR)-1,2,11-Trihydroxy-8,11a-dimethyl-3-methylene-2,3,3a,4,7,7a,11,11a-octahydro-1H-1,3a1-(epoxymethano)dibenzo[de,g]chromene-5,1…	376.152203	0.0862999999999993	negative	mcebio	pluskal_mce_1D1_A22_id
JPMYFOBNRRGFNO-UHFFFAOYSA-N	JPMYFOBNRRGFNO	COc1cc(O)c2c(=O)cc(-c3ccc(O)cc3)oc2c1	COc1cc(O)c2c(=O)cc(-c3ccc(O)cc3)oc2c1	Genkwanin	['Genkwanin', '437-64-9', "4',5-Dihydroxy-7-methoxyflavone", 'Gengkwanin', 'Puddumetin', '7-O-Methylapigenin', 'Apigenin 7-methyl ether', "5,4'-Dihydroxy-7-methoxyflavone", '7-Methylapigenin', '7-Methoxyapigenin', 'Gonkwanin', '5-Hydroxy-2-(4-hydroxyphenyl)-7-methoxy-4H-chromen-4-one', '5-hydroxy-2-(4-hydroxyphenyl)-7-methoxychromen-4-one', '4H-1-Benzopyran-4-one, 5-hydroxy-2-(4-hydroxyphenyl)-7-…	284.068473	1.5840199999999998	both	mcebio	pluskal_mce_1D1_A22_id
NQHNLNLJPDMBFN-UHFFFAOYSA-O	NQHNLNLJPDMBFN	CCCCCCCCOc1ccccc1C(=O)Nc1ccc(C(=O)OCC[N+](C)(CC)CC)cc1	CCCCCCCCOc1ccccc1C(=O)Nc1ccc(C(=O)OCC[N+](C)(CC)CC)cc1	OTILONIUM	['OTILONIUM', 'Octylonium', '105360-89-2', 'Otilonium ion', 'Otilonium cation', 'Diethyl-methyl-[2-[4-[(2-octoxybenzoyl)amino]benzoyl]oxyethyl]azanium', '6330179ARU', 'N,N-Diethyl-N-methyl-2-(4-(2-(octyloxy)benzamido)benzoyloxy)ethanaminium', 'Ethanaminium, N,N-diethyl-N-methyl-2-((4-((2-(octyloxy)benzoyl)amino)benzoyl)oxy)-', '2-[diethyl(methyl)-$l^{4}-azanyl]ethyl 4-[(2-octoxyphenyl)carbonylami…	483.321734	5.368960000000006	positive	mcebio	pluskal_mce_1D1_A22_id
AOBORMOPSGHCAX-DGHZZKTQSA-N	AOBORMOPSGHCAX	Cc1c(C)c2c(CCC(C)(CCCC(C)CCCC(C)CCCC(C)C)O2)c(C)c1OC(=O)CCC(=O)OCCO	Cc1c(C)c2c(CC[C@](C)(CCC[C@H](C)CCC[C@H](C)CCCC(C)C)O2)c(C)c1OC(=O)CCC(=O)OCCO	NCGC00183103-01	['NCGC00183103-01', 'NS00077970', '9002-96-4', 'Tocofersolan', 'TPGS; D-α-Tocopherol polyethylene glycol 1000 succinate; Vitamin E-TPGS', 'NCGC00183103-01', 'Tocofersolan', '9002-96-4']	574.42334	7.212100000000008	missing	mcebio	pluskal_mce_1D1_A22_id
TYMRLRRVMHJFTF-UHFFFAOYSA-N	TYMRLRRVMHJFTF	NCc1ccc(S(N)(=O)=O)cc1	NCc1ccc(S(N)(=O)=O)cc1	mafenide	['mafenide', '138-39-6', '4-(Aminomethyl)benzenesulfonamide', '4-Aminomethylbenzenesulfonamide', 'Ambamide', 'Sulfamylon', 'Emilene', 'Homonal', 'Homosul', 'Benzamsulfonamide', 'Homosulfanilamide', 'Malfamin', 'Maphenid', 'Maphenide', 'Benzenesulfonamide, 4-(aminomethyl)-', 'Marprontil', 'Mesudrin', 'Neofamid', 'Paramenyl', 'Septicid', 'Mesudin', '4-Homosulfanilamide', 'Homosulfaminum', '4-(amino…	186.046299	-0.37002	positive	mcebio	pluskal_mce_1D1_A22_id
KGEKLUUHTZCSIP-HOSYDEDBSA-N	KGEKLUUHTZCSIP	CC(=O)OC1CC2CCC1(C)C2(C)C	CC(=O)O[C@@H]1C[C@@H]2CC[C@@]1(C)C2(C)C	(-)-Bornyl acetate	['(-)-Bornyl acetate', '5655-61-8', 'BORNYL ACETATE', 'L-bornyl acetate', '76-49-3', '(-)-Borneol acetate', 'Levo-bornyl acetate', 'L-Born-2-yl acetate', 'Bornyl acetate [USAN]', 'Bornyl acetate, (-)-', 'UNII-24QAP1VCUX', '24QAP1VCUX', 'Borneol, acetate, (1S,2R,4S)-(-)-', '(-)Bronyl acetate', 'FEMA No. 2159', 'Borneol, acetate', '(+/-)-Bornyl acetate', 'EINECS 227-101-4', 'BORNYL ACETATE, L-', '1…	196.14633	2.7643000000000013	missing	mcebio	pluskal_mce_1D1_A22_id
CQLRUIIRRZYHHS-LFXZADKFSA-N	CQLRUIIRRZYHHS	COc1c(O)ccc(-c2c(OC3OC(CO)C(O)C(O)C3O)c(=O)c3c(O)cc(O)cc3o2)c1	COc1c(O)ccc(-c2c(O[C@@H]3O[C@H](CO)[C@@H](O)[C@H](O)[C@H]3O)c(=O)c3c(O)cc(O)cc3o2)c1	isorhamnetin-3-O-glucoside	['isorhamnetin-3-O-glucoside', '5041-82-7', 'isorhamnetin 3-O-glucoside', 'Isorhamnetin-3-O-beta-D-Glucoside', 'Isorhamnetin 3-glucoside', 'isorhamnetin-3-Glu', 'UNII-BI252A6EPL', 'BI252A6EPL', 'isorhamnetin 3-O-beta-D-glucopyranoside', 'Isorhamnetin 3-O-beta-D-glucoside', 'CHEMBL234316', '5,7-dihydroxy-2-(4-hydroxy-3-methoxyphenyl)-3-[(2S,3R,4S,5S,6R)-3,4,5-trihydroxy-6-(hydroxymethyl)oxan-2-yl]…	478.111126	-2.4564999999999984	both	mcebio	pluskal_mce_1D1_A22_id
NEEQFPMRODQIKX-REOHCLBHSA-N	NEEQFPMRODQIKX	NC(CNC(=O)C(=O)O)C(=O)O	N[C@@H](CNC(=O)C(=O)O)C(=O)O	Dencichin	['Dencichin', 'Dencichine', '5302-45-4', 'L-Dencichin', '(S)-2-Amino-3-(carboxyformamido)propanoic acid', 'beta-ODAP', 'beta-N-oxalylamino-L-alanine', 'Ox-Dapro', '3-N-Oxalyl-L-2,3-diaminopropanoic acid', 'UNII-O8VT5BZ48B', 'Nbeta-Oxalylamino-L-alanine', 'O8VT5BZ48B', 'BOAA', '3-((Carboxycarbonyl)amino)-L-alanine', 'Neurotoxin (Lathyrus sativus)', 'beta-N-Oxalyl-L-alpha,beta-diaminopropionic acid…	176.043321	-2.4009	both	mcebio	pluskal_mce_1D1_A23_id
KRWMERLEINMZFT-UHFFFAOYSA-N	KRWMERLEINMZFT	Nc1nc(OCc2ccccc2)c2[nH]cnc2n1	Nc1nc(OCc2ccccc2)c2[nH]cnc2n1	o6-benzylguanine	['o6-benzylguanine', '19916-73-5', '6-O-Benzylguanine', '6-(Benzyloxy)-7H-purin-2-amine', 'O(6)-Benzylguanine', '2-Amino-6-(benzyloxy)purine', '6-(benzyloxy)-9H-purin-2-amine', '2-amino-6-benzyloxypurine', 'KRX-0402', '6-Benzyloxyguanine', '1000874-21-4', '2-Amino-6-(phenylmethoxy)-9H-purine', 'O-6-Benzylguanine', '6-phenylmethoxy-7H-purin-2-amine', '1H-Purin-2-amine, 6-(phenylmethoxy)-', '9H-Pur…	241.09636	0.1879499999999999	positive	mcebio	pluskal_mce_1D1_A23_id
CMOYPFUEZDEQEH-UHFFFAOYSA-N	CMOYPFUEZDEQEH	CCN1CCN(Cc2cnc(Nc3ncc(F)c(-c4cc(F)c5nc(C)n(C(C)C)c5c4)c3)nc2)CC1	CCN1CCN(Cc2cnc(Nc3ncc(F)c(-c4cc(F)c5nc(C)n(C(C)C)c5c4)c3)nc2)CC1	CDK4/6-IN-2	['CDK4/6-IN-2', '1800506-48-2', '5-[(4-ethylpiperazin-1-yl)methyl]-N-[5-fluoro-4-(7-fluoro-2-methyl-3-propan-2-ylbenzimidazol-5-yl)pyridin-2-yl]pyrimidin-2-amine', 'SCHEMBL16891967', 'AKOS040732767', 'MS-29416', 'HY-114339', 'CS-0083151', 'F78028', 'CDK4/6-IN-2', 'CDK4/6-IN-2', '1800506-48-2']	506.271799	3.2578400000000016	positive	mcebio	pluskal_mce_1D1_A23_id
RFZKSQIFOZZIAQ-UHFFFAOYSA-N	RFZKSQIFOZZIAQ	CN1CCN(c2cccc(Nc3nn4cccc(-c5ccc(S(C)(=O)=O)cc5)c4n3)c2)CC1	CN1CCN(c2cccc(Nc3nn4cccc(-c5ccc(S(C)(=O)=O)cc5)c4n3)c2)CC1	CEP-33779	['CEP-33779', '1257704-57-6', 'CEP33779', 'N-(3-(4-methylpiperazin-1-yl)phenyl)-8-(4-(methylsulfonyl)phenyl)-[1,2,4]triazolo[1,5-a]pyridin-2-amine', '1346168-57-7', 'CHEMBL2062804', 'N-[3-(4-methylpiperazin-1-yl)phenyl]-8-(4-methylsulfonylphenyl)-[1,2,4]triazolo[1,5-a]pyridin-2-amine', '[1,2,4]Triazolo[1,5-a]pyridin-2-amine, N-[3-(4-methyl-1-piperazinyl)phenyl]-8-[4-(methylsulfonyl)phenyl]-', 'RF…	462.183795	1.4511299999999996	positive	mcebio	pluskal_mce_1D1_A23_id
FATGTHLOZSXOBC-UHFFFAOYSA-N	FATGTHLOZSXOBC	Cc1c(Cc2nc3ccccc3cc2)c2c(ccc(F)c2)n1CC(=O)O	Cc1c(Cc2nc3ccccc3cc2)c2c(ccc(F)c2)n1CC(=O)O	851723-84-7	['851723-84-7', 'OC000459', 'timapiprant', '2-(5-fluoro-2-methyl-3-(quinolin-2-ylmethyl)-1H-indol-1-yl)acetic acid', 'OC-459', 'OC-000459', 'OC459', 'ODC-9101', 'OC000459(Timapiprant)', '1H-Indole-1-acetic acid, 5-fluoro-2-methyl-3-(2-quinolinylmethyl)-', '2-[5-fluoro-2-methyl-3-(quinolin-2-ylmethyl)indol-1-yl]acetic Acid', '04XB9TB8OL', 'CHEMBL560993', 'CHF-6532', '851723-84-7 (free acid)', '(5-…	348.127406	3.291450000000001	both	mcebio	pluskal_mce_1D1_A23_id
ZIBMATWHOAGNTR-UHFFFAOYSA-N	ZIBMATWHOAGNTR	O=C(O)C(=O)Nc1c(C(=O)O)c2c(CNCC2)s1	O=C(O)C(=O)Nc1c(C(=O)O)c2c(CNCC2)s1	243967-42-2	['243967-42-2', '2-(OXALYL-AMINO)-4,5,6,7-TETRAHYDRO-THIENO[2,3-C]PYRIDINE-3-CARBOXYLIC ACID', 'TCS-401', '2-(oxaloamino)-4,5,6,7-tetrahydrothieno[2,3-c]pyridine-3-carboxylic acid', 'CHEMBL139393', 'SCHEMBL4293286', 'TCS 401 pound>>TCS401', '1c88', 'BCP29628', 'BDBM50118792', 'DB03670', 'PD006716', 'NS00068658', 'TCS-401, TCS 401, TCS401', 'Q27094586', '2-(carboxyformamido)-4,5,6,7-tetrahydrothie…	270.031042	-0.42964	both	mcebio	pluskal_mce_1D1_A23_id
HXXFSFRBOHSIMQ-FPRJBGLDSA-N	HXXFSFRBOHSIMQ	O=P(O)(O)OC1OC(CO)C(O)C(O)C1O	O=P(O)(O)O[C@H]1O[C@H](CO)[C@H](O)[C@H](O)[C@H]1O	2255-14-3	['2255-14-3', 'galactose-1-phosphate', 'alpha-D-Galactose 1-phosphate', 'Galactose 1-phosphate', 'alpha-D-galactose-1-phosphate', 'alpha-D-Galactosyl phosphate', '1-O-phosphono-alpha-D-galactopyranose', 'D-Galactose 1-phosphate', 'alpha-D-Galactopyranosyl phosphate', 'galactose-1P', 'alpha-D-Gal-1-P', 'alpha-D-Galactopyranose 1-phosphate', 'alpha-D-galactopyranose, 1-(dihydrogen phosphate)', '4Z9…	260.029719	-3.1044000000000005	missing	mcebio	pluskal_mce_1D1_A23_id
CAOSCCRYLYQBES-UHFFFAOYSA-N	CAOSCCRYLYQBES	O=C(O)CNC(=O)c1c(O)c2ccccc2n(Cc2ccccc2)c1=O	O=C(O)CNC(=O)c1c(O)c2ccccc2n(Cc2ccccc2)c1=O	IOX2	['IOX2', '931398-72-0', 'IOX 2', '2-(1-benzyl-4-hydroxy-2-oxo-1,2-dihydroquinoline-3-carboxamido)acetic acid', 'CHEMBL3186774', '2-[(1-benzyl-4-hydroxy-2-oxoquinoline-3-carbonyl)amino]acetic acid', 'N-[[1,2-Dihydro-4-hydroxy-2-oxo-1-(phenylmethyl)-3-quinolinyl]carbonyl]glycine', 'IOX2 sodium salt', 'JICL38', 'MLS006011057', 'GTPL8229', 'SCHEMBL8244419', 'CHEBI:95087', 'DTXSID70715755', 'EX-A099',…	352.105922	1.4694399999999996	both	mcebio	pluskal_mce_1D1_A23_id
ODNICNWASXKNNQ-UHFFFAOYSA-N	ODNICNWASXKNNQ	Cc1cc2c(cc1)NC(=O)OC21CCN(CCc2c(C)oc(-c3ccccc3)n2)CC1	Cc1cc2c(cc1)NC(=O)OC21CCN(CCc2c(C)oc(-c3ccccc3)n2)CC1	300816-15-3	['300816-15-3', 'RS 504393', "6-Methyl-1'-(2-(5-methyl-2-phenyloxazol-4-yl)ethyl)spiro[benzo[d][1,3]oxazine-4,4'-piperidin]-2(1H)-one", 'RS-504393', 'RS504393', "6-Methyl-1'-[2-(5-methyl-2-phenyl-4-oxazolyl)ethyl]spiro[4H-3,1-benzoxazine-4,4'-piperidin]-2(1H)-one", 'CHEMBL134074', "6-Methyl-1'-(2-(5-methyl-2-phenyloxazol-4-yl)ethyl)spiro-[benzo[d][1,3]oxazine-4,4'-piperidin]-2(1H)-one", "6-Methyl…	417.205242	4.074870000000003	positive	mcebio	pluskal_mce_1D1_A23_id
GKWHICIUSVVNGX-UHFFFAOYSA-N	GKWHICIUSVVNGX	CN(C)C1CCc2c(C1)c1c(ccc(NC(=O)c3ccc(F)cc3)c1)[nH]2	CN(C)C1CCc2c(C1)c1c(ccc(NC(=O)c3ccc(F)cc3)c1)[nH]2	LY 344864 racemate	['LY 344864 racemate', '186543-64-6', 'LY 344864 (racemate)', 'N-[6-(dimethylamino)-6,7,8,9-tetrahydro-5H-carbazol-3-yl]-4-fluorobenzamide', 'LY344864', 'LY344864racemate', 'GTPL21', 'LY344864 racemate HCl', 'SCHEMBL7665368', 'CHEMBL3186179', 'BDBM85195', 'GKWHICIUSVVNGX-UHFFFAOYSA-N', 'HMS3743O19', 'BCP23551', 'HY-13788C', 'PDSP1_001572', 'PDSP2_001556', 'AKOS040745394', 'CAS_5311097', 'NSC_5311…	351.174691	3.005040000000001	positive	mcebio	pluskal_mce_1D1_A23_id
KYYKGSDLXXKQCR-UHFFFAOYSA-N	KYYKGSDLXXKQCR	CC(C)(C)c1nn(-c2ccccc2)c(NC(=O)Nc2c(F)cc(Oc3c4ncc(=O)[nH]c4ncc3)cc2)c1	CC(C)(C)c1nn(-c2ccccc2)c(NC(=O)Nc2c(F)cc(Oc3c4ncc(=O)[nH]c4ncc3)cc2)c1	CCT196969	['CCT196969', '1163719-56-9', '1-(3-(tert-butyl)-1-phenyl-1H-pyrazol-5-yl)-3-(2-fluoro-4-((3-oxo-3,4-dihydropyrido[2,3-b]pyrazin-8-yl)oxy)phenyl)urea', 'CHEMBL4216588', '1-(5-tert-butyl-2-phenylpyrazol-3-yl)-3-[2-fluoro-4-[(3-oxo-4H-pyrido[2,3-b]pyrazin-8-yl)oxy]phenyl]urea', 'GTPL9815', 'SCHEMBL3761639', 'C27H24FN7O3', 'KYYKGSDLXXKQCR-UHFFFAOYSA-N', 'BCP19551', 'EX-A1598', 'BDBM50457449', 'MFCD2…	513.192466	3.917410000000001	both	mcebio	pluskal_mce_1D1_A24_id
ZVPDNRVYHLRXLX-UHFFFAOYSA-N	ZVPDNRVYHLRXLX	Cc1ccc(-c2nn(C(C)(C)C)c3ncnc(N)c23)cc1	Cc1ccc(-c2nn(C(C)(C)C)c3ncnc(N)c23)cc1	172889-26-8	['172889-26-8', 'PP1', '1-(tert-Butyl)-3-(p-tolyl)-1H-pyrazolo[3,4-d]pyrimidin-4-amine', 'PP 1', 'PYRAZOLOPYRIMIDINE 1', 'PP-1', '1-tert-butyl-3-(4-methylphenyl)-1h-pyrazolo[3,4-d]pyrimidin-4-amine', 'SA2ND7EHY4', 'PP-1 (enzyme inhibitor)', '1-tert-butyl-3-(4-methylphenyl)pyrazolo[3,4-d]pyrimidin-4-amine', 'CHEMBL306380', '1-ter-butyl-3-p-tolyl-1h-pyrazolo[3,4-d]pyrimidin-4-ylamine', '1-tert-buty…	281.164046	1.89516	positive	mcebio	pluskal_mce_1D1_A24_id
RLJFTICUTYVZDG-UHFFFAOYSA-N	RLJFTICUTYVZDG	CSc1cc2c(cc1)Sc1ccccc1CC2N1CCN(C)CC1	CSc1cc2c(cc1)Sc1ccccc1CC2N1CCN(C)CC1	methiothepin	['methiothepin', 'Metitepine', 'Methiothepine', '20229-30-5', 'Metitepine [INN]', 'Metitepinum', 'Metitepina', 'Methiotepin', 'METHIOTHEPINMALEATE', '1-methyl-4-(3-methylsulfanyl-5,6-dihydrobenzo[b][1]benzothiepin-5-yl)piperazine', 'Ro-8-6837', '(+-)-10-(4-Methylpiperazinyl)-8-(methylthio)-10,11-dihydrodibenzo(b,f)thiepin', '(+-)-8-Methylthio-10-(4-methylpiperazino)-10,11-dihydrodibenzo(b,f)thiep…	356.138091	3.970850000000004	positive	mcebio	pluskal_mce_1D1_A24_id
YHUIUSRCUKUUQA-UHFFFAOYSA-N	YHUIUSRCUKUUQA	COc1c(OC)cc2c(Nc3c(F)cc(Cl)cc3)ncnc2c1	COc1c(OC)cc2c(Nc3c(F)cc(Cl)cc3)ncnc2c1	690206-97-4	['690206-97-4', 'ZM 306416', 'ZM306416', 'N-(4-chloro-2-fluorophenyl)-6,7-dimethoxyquinazolin-4-amine', 'ZM-306416', 'ZM-306416(CB 676475)', 'C16H13ClFN3O2', 'CB 676475', 'CB-676475', 'CHEMBL150315', "4-[(4'-chloro-2'-fluoro)phenylamino]-6,7-dimethoxyquinazoline", 'Anilinoquinazoline deriv. 4', 'BDBM4621', 'GTPL8245', 'SCHEMBL3012896', 'CHEBI:92732', 'DTXSID90416176', 'HMS3651N06', 'N-(4-Chloro-2…	333.068033	2.06864	both	mcebio	pluskal_mce_1D1_A24_id
DRCNWQYEKZTTEW-UHFFFAOYSA-N	DRCNWQYEKZTTEW	CC(=O)Nc1nc2c(cc(-c3cc(NC(=O)OC4CCCCC4)c(C)nc3)cc2)s1	CC(=O)Nc1nc2c(cc(-c3cc(NC(=O)OC4CCCCC4)c(C)nc3)cc2)s1	PK68	['PK68', '2173556-69-7', 'cyclohexyl (5-(2-acetamidobenzo[d]thiazol-6-yl)-2-methylpyridin-3-yl)carbamate', 'Cyclohexyl N-[5-(2-acetamido-1,3-benzothiazol-6-yl)-2-methylpyridin-3-yl]carbamate', 'CHEMBL5084283', 'SCHEMBL19807982', 'GLXC-25730', 'BCP32187', 'EX-A4768', 'PK-68;PK 68', 'AKOS040734982', 'MS-27468', 'HY-128348', 'CS-0099048', 'Z4185702546', 'PK68', 'PK68', '2173556-69-7']	424.156912	3.8819500000000025	both	mcebio	pluskal_mce_1D1_A24_id
NBMBIEOUVBHEBM-UHFFFAOYSA-N	NBMBIEOUVBHEBM	CCN(Cc1ccccc1)C(=O)Cn1c(=O)n(C)c2cnc(-c3ccccc3)nc21	CCN(Cc1ccccc1)C(=O)Cn1c(=O)n(C)c2cnc(-c3ccccc3)nc21	Emapunil	['Emapunil', '226954-04-7', 'AC-5216', 'Emapunil [INN]', 'XBD173', 'AC 5216', 'XBD-173', 'AC5216', 'N-benzyl-N-ethyl-2-(7-methyl-8-oxo-2-phenyl-7H-purin-9(8H)-yl)acetamide', 'N-Benzyl-N-ethyl-2-(7-methyl-8-oxo-2-phenyl-7,8-dihydro-9H-purin-9-yl)acetamide', 'CHEMBL513922', 'N-benzyl-N-ethyl-2-(7-methyl-8-oxo-2-phenylpurin-9-yl)acetamide', 'OG837L732J', 'UNII-OG837L732J', 'SX-5216', 'XBDl73', 'Emap…	401.185175	2.8824400000000017	positive	mcebio	pluskal_mce_1D1_A24_id
TZTRUHFXPVXWRD-QTQZEZTPSA-N	TZTRUHFXPVXWRD	CCOc1c(C#Cc2cn(C3OC(CNS(N)(=O)=O)C(O)C3O)c3ncnc(N)c23)c(F)ccc1	CCOc1c(C#Cc2cn([C@@H]3O[C@H](CNS(N)(=O)=O)[C@@H](O)[C@H]3O)c3ncnc(N)c23)c(F)ccc1	TAS4464	['TAS4464', '1848959-10-3', '7-[5-[(aminosulfonyl)amino]-5-deoxy-beta-D-ribofuranosyl]-5-[2-(2-ethoxy-6-fluorophenyl)ethynyl]-7H-pyrrolo[2,3-d]pyrimidin-4-amine', '4-amino-7-[(2R,3R,4S,5R)-3,4-dihydroxy-5-[(sulfamoylamino)methyl]oxolan-2-yl]-5-[2-(2-ethoxy-6-fluorophenyl)ethynyl]pyrrolo[2,3-d]pyrimidine', '7-[5-[(Aminosulfonyl)amino]-5-deoxy-|A-D-ribofuranosyl]-5-[2-(2-ethoxy-6-fluorophenyl)ethyn…	506.138382	-2.0174599999999963	both	mcebio	pluskal_mce_1D1_A24_id
HWEOXFSBSQIWSY-MRXNPFEDSA-N	HWEOXFSBSQIWSY	Cc1c(CCC(=O)O)c2c(cc1)CC(NS(=O)(=O)c1ccc(Cl)cc1)CC2	Cc1c(CCC(=O)O)c2c(cc1)C[C@H](NS(=O)(=O)c1ccc(Cl)cc1)CC2	terutroban	['terutroban', '165538-40-9', 'Terutroban [INN]', 'triplion', 'S18886', 'S 18886', 'A6WX9391D8', '(R)-3-(6-((4-chlorophenyl)sulfonamido)-2-methyl-5,6,7,8-tetrahydronaphthalen-1-yl)propanoic acid', '1-Naphthalenepropanoic acid, 6-[[(4-chlorophenyl)sulfonyl]amino]-5,6,7,8-tetrahydro-2-methyl-, (6R)-', 'UNII-A6WX9391D8', '3-((6R)-6-(4-CHLOROBENZENESULFONAMIDO)-2-METHYL-5,6,7,8-TETRAHYDRONAPHTHALEN-1…	407.095807	3.174570000000002	both	mcebio	pluskal_mce_1D1_A24_id
KTDZCOWXCWUPEO-UHFFFAOYSA-N	KTDZCOWXCWUPEO	CS(=O)(=O)Nc1c(OC2CCCCC2)cc([N+](=O)[O-])cc1	CS(=O)(=O)Nc1c(OC2CCCCC2)cc([N+](=O)[O-])cc1	ns-398	['ns-398', '123653-11-2', 'NS 398', 'NS398', 'N-(2-Cyclohexyloxy-4-nitrophenyl)methanesulfonamide', 'N-[2-(Cyclohexyloxy)-4-nitrophenyl]methanesulfonamide', 'N-[2-Cyclohexyloxy-4-nitrophenyl]methanesulfonamide', '9SP55KM2KS', 'CHEMBL7162', 'N-(2-(cyclohexyloxy)-4-nitrophenyl)methanesulfonamide', 'n-[2-(cyclohexyloxy)-4-nitrophenyl]-methanesulfonamide', 'CHEBI:73458', 'MFCD00882995', 'n-(2-cyclohe…	314.093643	1.4541699999999995	negative	mcebio	pluskal_mce_1D1_A24_id
YJYPHIXNFHFHND-UHFFFAOYSA-N	YJYPHIXNFHFHND	COc1cc2c(CCNC(C)=O)cccc2cc1	COc1cc2c(CCNC(C)=O)cccc2cc1	Agomelatine	['Agomelatine', '138112-76-2', 'Thymanax', 'Valdoxan', 'N-(2-(7-Methoxynaphthalen-1-yl)ethyl)acetamide', 'N-[2-(7-methoxynaphthalen-1-yl)ethyl]acetamide', 'S20098', 'S-20098', 'Agomelatine [INN]', 'AGO-178', 'S 20098', 'Acetamide, N-[2-(7-methoxy-1-naphthalenyl)ethyl]-', 'N-(2-(7-methoxy-1-naphthyl)ethyl)acetamide', 'N-(2-(7-Methoxynaphth-1-yl)ethyl)acetamide', 'MFCD00916659', 'N-(2-(7-Methoxy-1-…	243.125929	1.58146	positive	mcebio	pluskal_mce_1D1_A24_id
DQKXQSGTHWVTAD-UHFFFAOYSA-N	DQKXQSGTHWVTAD	CCCCOc1ccc(OCCCN2CCOCC2)cc1	CCCCOc1ccc(OCCCN2CCOCC2)cc1	Pramocaine	['Pramocaine', 'pramoxine', '140-65-8', 'pramocainum', 'Proxazocain', '4-[3-(4-Butoxyphenoxy)propyl]morpholine', 'Tronopthane', 'Pramocaina', '4-(3-(p-Butoxyphenoxy)propyl)morpholine', 'p-Butoxyphenyl gamma-morpholinopropyl ether', 'gamma-Morpholinopropyl 4-n-butoxyphenyl ether', 'CHEBI:8357', 'Pramocainum [INN-Latin]', 'Pramocaina [INN-Spanish]', 'EINECS 205-425-7', 'Morpholine, 4-(3-(p-butoxyph…	293.199094	2.04178	positive	mcebio	pluskal_mce_1D1_B1_id
SVTBMSDMJJWYQN-UHFFFAOYSA-N	SVTBMSDMJJWYQN	CC(O)CC(C)(C)O	CC(O)CC(C)(C)O	Hexylene glycol	['Hexylene glycol', '2-METHYL-2,4-PENTANEDIOL', '107-41-5', '2-Methylpentane-2,4-diol', 'Diolane', 'Pinakon', '2,4-Pentanediol, 2-methyl-', '2,4-Dihydroxy-2-methylpentane', 'Isol', '4-Methyl-2,4-pentanediol', '1,1,3-Trimethyltrimethylenediol', 'Caswell No. 574', '2-Methyl pentane-2,4-diol', '2-Methyl-2,4-pentandiol', 'hexyleneglycol', 'HSDB 1126', 'TRACID RUBINE 5BL', 'UNII-KEH0A3F75J', '(+-)-2-M…	118.09938	0.5282	missing	mcebio	pluskal_mce_1D1_B1_id
XXUXXCZCUGIGPP-WLRTZDKTSA-N	XXUXXCZCUGIGPP	O=C(NN=Cc1ccc([N+](=O)[O-])o1)c1c(O)c([N+](=O)[O-])cc([N+](=O)[O-])c1	O=C(N/N=C/c1ccc([N+](=O)[O-])o1)c1c(O)c([N+](=O)[O-])cc([N+](=O)[O-])c1	NIFURSOL	['NIFURSOL', '16915-70-1', 'Salfuride', 'Sulfuride', 'Nifursol-15N2,d2', 'Nifursolo [DCIT]', 'NSC-759632', 'TG99GOU55Z', 'Nifursolum', 'Nifursolo', 'DTXSID0046226', 'Nifursol (USAN)', 'Benzoic acid, 2-hydroxy-3,5-dinitro-, ((5-nitro-2-furanyl)methylene)hydrazide', '89881-32-3', 'NCGC00160555-01', 'NIFURSOL [USAN]', "2-hydroxy-3,5-dinitro-N'-[(1E)-(5-nitrofuran-2-yl)methylidene]benzohydrazide", "2…	365.024377	-0.2399600000000003	negative	mcebio	pluskal_mce_1D1_B1_id
FFINMCNLQNTKLU-UHFFFAOYSA-N	FFINMCNLQNTKLU	O=C(CCCCC(=O)Nc1c(I)cc(I)c(C(=O)O)c1I)Nc1c(I)cc(I)c(C(=O)O)c1I	O=C(CCCCC(=O)Nc1c(I)cc(I)c(C(=O)O)c1I)Nc1c(I)cc(I)c(C(=O)O)c1I	IODIPAMIDE	['IODIPAMIDE', 'Adipiodone', '606-17-7', 'Iodipamic acid', 'Cholografin', 'Bilignost', 'Bilignostum', 'Cholospect', 'Biligrafin', 'Transbilix', 'Adipiodona', 'Adipiodonum', 'Adipiodonum [INN-Latin]', 'Adipiodona [INN-Spanish]', "3,3'-[(1,6-DIOXOHEXANE-1,6-DIYL)DIIMINO]BIS(2,4,6-TRIIODOBENZOIC ACID)", "3,3'-(Adipoyldiimino)bis(2,4,6-triiodobenzoic acid)", 'Adipiodone [INN]', '3-[[6-(3-carboxy-2,4,…	1139.512024	5.977560000000002	both	mcebio	pluskal_mce_1D1_B1_id
NJDUWAXIURWWLN-UHFFFAOYSA-N	NJDUWAXIURWWLN	O=C1c2ccccc2C(=O)C1c1ccc(Cl)cc1	O=C1c2ccccc2C(=O)C1c1ccc(Cl)cc1	Clorindione	['Clorindione', 'Chlorindione', '1146-99-2', 'Chlophenadione', 'Indaliton', '2-(4-Chlorophenyl)-1H-indene-1,3(2H)-dione', '2-(4-Chlorophenyl)-1,3-indanedione', '2-(4-CHLOROPHENYL)INDANE-1,3-DIONE', '2-(4-chlorophenyl)indene-1,3-dione', '1H-Indene-1,3(2H)-dione, 2-(4-chlorophenyl)-', '2-(4-Chlorofenil)-1,3-indandione', 'G-25766', 'NSC-758878', 'CHEMBL278519', 'DTXSID0046228', '541C7WS64R', 'Chloph…	256.029107	3.3386700000000014	missing	mcebio	pluskal_mce_1D1_B1_id
JTSDBFGMPLKDCD-XVFHVFLVSA-N	JTSDBFGMPLKDCD	CCC1OC(=O)CC(O)C(C)C(OC2OC(C)C(O)C(N(C)C)C2O)C(CCN2CC(C)CC(C)C2)CC(C)C(=O)C=CC(C)=CC1COC1OC(C)C(O)C(OC)C1OC	CC[C@H]1OC(=O)C[C@@H](O)[C@H](C)[C@@H](O[C@@H]2O[C@H](C)[C@@H](O)[C@H](N(C)C)[C@H]2O)[C@@H](CCN2C[C@H](C)C[C@H](C)C2)C[C@@H](C)C(=O)/C=C/C(C)=C/[C@@H]1CO[C@@H]1O[C@H](C)[C@@H](O)[C@@H](OC)[C@H]1OC	Tilmicosin	['Tilmicosin', 'Micotil', '108050-54-0', 'Tilmicosinum', 'Tilmicosina', 'Tilmicosine', 'EL-870', 'EL870', 'HSDB 7446', 'Tilmicosine [INN-French]', 'Tilmicosinum [INN-Latin]', 'LY-177370', 'Tilmicosina [INN-Spanish]', 'Ly177370', 'UNII-XL4103X2E3', 'DTXSID5046011', 'XL4103X2E3', 'NSC-759584', 'DTXCID3026011', 'Tilmicosin [USAN:USP:INN:BAN]', 'Tilmicosin, 85%', 'NSC 759584', 'Antibiotic EL 870', 'T…	868.566041	3.341400000000009	both	mcebio	pluskal_mce_1D1_B1_id
NMKSAYKQLCHXDK-UHFFFAOYSA-N	NMKSAYKQLCHXDK	CC(NCCC(c1ccccc1)c1ccccc1)c1ccccc1	CC(NCCC(c1ccccc1)c1ccccc1)c1ccccc1	fendiline	['fendiline', '13042-18-7', '3,3-diphenyl-N-(1-phenylethyl)propan-1-amine', 'Fendilinum', 'Fendiline [INN]', 'Phendilin; dl-Fendiline', 'Fendilin', 'CHEMBL254832', 'Fendiline (INN)', 'Benzenepropanamine, .gamma.-phenyl-N-(1-phenylethyl)-', 'S253D559A8', 'N-(3,3-Diphenylpropyl)-.alpha.-methylbenzylamine', 'Fendilina', 'Phendilin', 'Fendilinum [INN-Latin]', 'Fendilina [INN-Spanish]', 'NCGC00018223-…	315.1987	5.3952700000000045	positive	mcebio	pluskal_mce_1D1_B1_id
GHKISGDRQRSCII-ZOCIIQOWSA-N	GHKISGDRQRSCII	CN1Cc2c(ccc3c2OCO3)C2C(O)Cc3cc4c(cc3C21)OCO4	CN1Cc2c(ccc3c2OCO3)[C@@H]2[C@H]1c1cc3c(cc1C[C@@H]2O)OCO3	CHELIDONINE	['CHELIDONINE', '476-32-4', 'Stylophorin', 'Chelidonin', '(+)-Chelidonine', 'Khelidonin', 'Helidonine', 'Chelidoniny', 'Stylophorine', 'CHEBI:31389', 'UNII-8K7EK8446J', '8K7EK8446J', 'EINECS 207-504-1', '4UDG3LY0GT', 'CHELIDONINE (+)-FORM', 'DTXSID10878474', '(+/-)-chelidonine', '(1,3)BENZODIOXOLO(5,6-C)-1,3-DIOXOLO(4,5-I)PHENANTHRIDIN-6-OL, 5B,6,7,12B,13,14-HEXAHYDRO-13-METHYL-, (5BR,6S,12BS)-',…	353.126323	0.2628199999999999	positive	mcebio	pluskal_mce_1D1_B1_id
MYEJFUXQJGHEQK-ALRJYLEOSA-N	MYEJFUXQJGHEQK	CC1OC(OC2C=C3CCC4C(CCC5(C)C(c6coc(=O)cc6)CCC45O)C3(C)CC2)C(O)C(O)C1O	C[C@@H]1O[C@@H](O[C@@H]2C=C3CC[C@@H]4[C@H](CC[C@]5(C)[C@@H](c6coc(=O)cc6)CC[C@]45O)[C@@]3(C)CC2)[C@H](O)[C@H](O)[C@H]1O	proscillaridin	['proscillaridin', 'Proscillaridin A', '466-06-8', 'Caradrin', 'Scillacrist', 'Talusin', 'Proscillaridina', 'Proscillaridine', 'Cardion', 'Cardiovite', 'Coratol', 'Procardin', 'Prostosin', 'Sandoscill', 'KC6BL281EN', 'Proscilardyna', 'Proscillan', 'Proslladin', 'Caradrine', 'Carmazon', 'Procilan', 'Proszin', 'Protasin', 'Solestril', 'Stellarid', 'Talucard', 'Tradenal', 'Urgilan', 'Wirnesin', 'Sim…	530.287968	3.858980000000004	both	mcebio	pluskal_mce_1D1_B1_id
BFZHCUBIASXHPK-ATWVFEABSA-N	BFZHCUBIASXHPK	CC(=O)C1CCC2C3CCC4=CC(=O)CCC4(C)C3C(O)CC12C	CC(=O)[C@H]1CC[C@H]2[C@@H]3CCC4=CC(=O)CC[C@]4(C)[C@H]3[C@@H](O)C[C@]12C	11beta-Hydroxyprogesterone	['11beta-Hydroxyprogesterone', '600-57-7', '21-Deoxycorticosterone', '11-beta-Hydroxyprogesterone', '11beta-hydroxypregn-4-ene-3,20-dione', '11-beta-Hydroxypregn-4-ene-3,20-dione', '(11beta)-11-hydroxypregn-4-ene-3,20-dione', '11.beta.-Hydroxyprogesterone', '(8S,9S,10R,11S,13S,14S,17S)-17-acetyl-11-hydroxy-10,13-dimethyl-1,2,6,7,8,9,11,12,14,15,16,17-dodecahydrocyclopenta[a]phenanthren-3-one', 'C…	330.219495	3.694300000000003	both	mcebio	pluskal_mce_1D1_B1_id
WKEMJKQOLOHJLZ-UHFFFAOYSA-N	WKEMJKQOLOHJLZ	CN(C)CCc1c[nH]c2c1cc(CS(=O)(=O)N1CCCC1)cc2	CN(C)CCc1c[nH]c2c1cc(CS(=O)(=O)N1CCCC1)cc2	Almotriptan	['Almotriptan', '154323-57-6', 'Almogran', 'LAS-31416', 'UNII-1O4XL5SN61', 'N,N-dimethyl-2-(5-((pyrrolidin-1-ylsulfonyl)methyl)-1H-indol-3-yl)ethanamine', 'LAS 31416', 'NSC-760092', '1O4XL5SN61', 'Almotriptan (USAN)', 'DTXSID5044289', '1-(((3-(2-(Dimethylamino)ethyl)indol-5-yl)methyl)sulfonyl)pyrrolidine', 'CHEBI:520985', 'N,N-dimethyl-2-[5-(pyrrolidin-1-ylsulfonylmethyl)-1H-indol-3-yl]ethanamine…	335.166748	1.65976	positive	mcebio	pluskal_mce_1D1_B2_id
YREYEVIYCVEVJK-UHFFFAOYSA-N	YREYEVIYCVEVJK	COCCCOc1ccnc(C[S+]([O-])c2nc3ccccc3[nH]2)c1C	COCCCOc1ccnc(C[S+]([O-])c2nc3ccccc3[nH]2)c1C	rabeprazole	['rabeprazole', '117976-89-3', 'Aciphex', 'Habeprazole', 'pariprazole', 'Eraloc', 'Pariets', 'Rabeloc', 'rabeprazol', 'CHEBI:8768', 'HSDB 7321', 'LY307640', '2-(((4-(3-Methoxypropoxy)-3-methylpyridin-2-yl)methyl)sulfinyl)-1H-benzo[d]imidazole', 'Rabeprazole (INN)', '2-[[4-(3-methoxypropoxy)-3-methylpyridin-2-yl]methylsulfinyl]-1H-benzimidazole', 'UNII-32828355LL', 'E-3810 (PPI)', '2-(((4-(3-Metho…	359.130363	1.88116	missing	mcebio	pluskal_mce_1D1_B2_id
NTHXOOBQLCIOLC-UHFFFAOYSA-N	NTHXOOBQLCIOLC	CC(=O)N(CC(O)CO)c1c(I)c(C(=O)NCC(O)CO)c(I)c(C(=O)NCC(O)CO)c1I	CC(=O)N(CC(O)CO)c1c(I)c(C(=O)NCC(O)CO)c(I)c(C(=O)NCC(O)CO)c1I	iohexol	['iohexol', '66108-95-0', 'Omnipaque', 'Nycodenz', 'Exypaque', 'Iohexolum', 'Omnipaque 240', 'Omnipaque 70', 'Omnipaque 140', 'Omnipaque 180', 'Omnipaque 210', 'Omnipaque 300', 'Omnipaque 350', 'Oraltag', 'WIN 39424', 'WIN-39424', 'Iohexolum [INN-Latin]', 'CHEBI:31709', 'EINECS 266-164-2', 'BRN 2406632', "N,N'-Bis(2,3-dihydroxypropyl)-5-(N-(2,3-dihydroxypropyl)acetamido)-2,4,6-triiodoisophthalami…	820.880323	-2.1175299999999986	both	mcebio	pluskal_mce_1D1_B2_id
IMBXEJJVJRTNOW-XYMSELFBSA-N	IMBXEJJVJRTNOW	CC1CC2C(C(O)CC3(C)C2CCC3(O)C(=O)COC(=O)CCC(=O)O)C2(C)C=CC(=O)C=C12	C[C@H]1C[C@@H]2[C@H]([C@@H](O)C[C@@]3(C)[C@H]2CC[C@]3(O)C(=O)COC(=O)CCC(=O)O)[C@@]2(C)C=CC(=O)C=C12	METHYLPREDNISOLONE HEMISUCCINATE	['METHYLPREDNISOLONE HEMISUCCINATE', '2921-57-5', 'Methylprednisolone succinate', 'Methylprednisolone hydrogen succinate', 'Methylprednisolone hydrogen hemisuccinate', 'Methylprednisolone Hemisuccinate [USP]', '5GMR90S4KN', '4-[2-[(6S,8S,9S,10R,11S,13S,14S,17R)-11,17-dihydroxy-6,10,13-trimethyl-3-oxo-7,8,9,11,12,14,15,16-octahydro-6H-cyclopenta[a]phenanthren-17-yl]-2-oxoethoxy]-4-oxobutanoic acid…	474.225368	2.2193000000000005	both	mcebio	pluskal_mce_1D1_B2_id
JGOAIQNSOGZNBX-UHFFFAOYSA-N	JGOAIQNSOGZNBX	CCN(CC)CCOC(=O)C(c1ccccc1)c1ccccc1	CCN(CC)CCOC(=O)C(c1ccccc1)c1ccccc1	adiphenine	['adiphenine', 'Trasentine', 'Spasmolytin', 'Tranzetil', 'Difacil', '64-95-9', 'Adiphenin', 'Diphacil', 'Diphacyl', 'Trasentin', 'Patrovine', 'Transentine', 'Vegantine', 'Adiphenine [INN]', 'Trazentyna', 'Wegantyna', '2-(diethylamino)ethyl 2,2-diphenylacetate', 'SKF 962A', 'Diphenylacetyldiethylaminoethanol', '2-Diethylaminoethyl diphenylacetate', 'Diphenylacetic acid diethylaminoethyl ester', '2…	311.188529	3.5940800000000026	positive	mcebio	pluskal_mce_1D1_B2_id
HMABYWSNWIZPAG-UHFFFAOYSA-N	HMABYWSNWIZPAG	CNCc1ccc(-c2c3CCNC(=O)c4c3c(cc(F)c4)[nH]2)cc1	CNCc1ccc(-c2c3CCNC(=O)c4c3c(cc(F)c4)[nH]2)cc1	RUCAPARIB	['RUCAPARIB', '283173-50-2', 'AG-14447', 'Rucaparib free base', 'UNII-8237F3U7EH', '8237F3U7EH', '8-Fluoro-2-(4-((methylamino)methyl)phenyl)-1,3,4,5-tetrahydro-6H-azepino(5,4,3-cd)indol-6-one', '8-FLUORO-2-(4-((METHYLAMINO)METHYL)PHENYL)-4,5-DIHYDRO-1H-AZEPINO[5,4,3-CD]INDOL-6(3H)-ONE', 'CHEBI:134689', 'DTXSID10182563', '283173-50-2 (free base)', '6H-Azepino(5,4,3-cd)indol-6-one, 8-fluoro-1,3,4,5…	323.14339	2.00673	negative	mcebio	pluskal_mce_1D1_B2_id
YTBNTDMBGXAOCG-UHFFFAOYSA-N	YTBNTDMBGXAOCG	CCOC(=O)c1c(C)n(C)c2c1cc(O)cc2	CCOC(=O)c1c(C)n(C)c2c1cc(O)cc2	Mecarbinate	['Mecarbinate', '15574-49-9', 'Ethyl 5-hydroxy-1,2-dimethyl-1H-indole-3-carboxylate', 'Dimecarbine', 'Ethyl 5-hydroxy-1,2-dimethylindole-3-carboxylate', 'Dimecarbin', 'Ethyl 1,2-dimethyl-5-hydroxyindole-3-carboxylate', 'Mecarbinate [INN]', '1H-Indole-3-carboxylic acid, 5-hydroxy-1,2-dimethyl-, ethyl ester', 'Mecarbine', 'ETHYL 1,2-DIMETHYL-5-HYDROXYINDOLE-2-CARBOXYLATE', 'MFCD00451373', '5-Hydrox…	233.105193	1.3687699999999998	positive	mcebio	pluskal_mce_1D1_B2_id
NWIUTZDMDHAVTP-UHFFFAOYSA-N	NWIUTZDMDHAVTP	CC(C)NCC(O)COc1ccc(CCOCC2CC2)cc1	CC(C)NCC(O)COc1ccc(CCOCC2CC2)cc1	betaxolol	['betaxolol', '63659-18-7', 'Betaxololum', 'Betoptic', 'Kerlone', 'Betaxololum [INN-Latin]', 'Betaxolol S', 'SL 75212', 'UNII-O0ZR1R6RZ2', 'O0ZR1R6RZ2', 'Betaxolol (INN)', '1-(4-(2-(Cyclopropylmethoxy)ethyl)phenoxy)-3-((1-methylethyl)amino)-2-propanol', 'CHEBI:3082', 'DTXSID2022674', 'ALO-140102 FREE BASE', 'SL-7521210 FREE BASE', '1-[4-[2-(cyclopropylmethoxy)ethyl]phenoxy]-3-(propan-2-ylamino)pr…	307.214744	1.8762799999999995	positive	mcebio	pluskal_mce_1D1_B2_id
KHOITXIGCFIULA-UHFFFAOYSA-N	KHOITXIGCFIULA	CC(=O)Oc1ccc(C(c2ccc(OC(C)=O)cc2)c2ccccn2)cc1	CC(=O)Oc1ccc(C(c2ccc(OC(C)=O)cc2)c2ccccn2)cc1	bisacodyl	['bisacodyl', '603-50-9', 'Dulcolax', 'Brocalax', 'Fenilaxan', 'Theralax', 'Bicol', 'Sk-bisacodyl', 'Durolax', 'Sanvacual', 'Dulcolan', 'Endokolat', 'Hillcolax', 'Stadalax', 'Eulaxan', 'Godalax', 'Ivilax', 'Laxadin', 'Laxans', 'Laxine', 'Laxorex', 'Neolax', 'Nigalax', 'Pyrilax', 'Telemin', 'Zetrax', 'Laxanin N', "Phenol, 4,4'-(2-pyridinylmethylene)bis-, diacetate (ester)", 'Bisacodylum', 'Bisacod…	361.131408	3.0234500000000013	positive	mcebio	pluskal_mce_1D1_B2_id
NHDHVHZZCFYRSB-UHFFFAOYSA-N	NHDHVHZZCFYRSB	CC(COc1ccc(Oc2ccccc2)cc1)Oc1ccccn1	CC(COc1ccc(Oc2ccccc2)cc1)Oc1ccccn1	Pyriproxyfen	['Pyriproxyfen', '95737-68-1', 'Pyriproxifen', 'juvinal', '2-[1-Methyl-2-(4-phenoxyphenoxy)ethoxy]pyridine', '2-((1-(4-Phenoxyphenoxy)propan-2-yl)oxy)pyridine', 'Admiral', 'Distance', 'Nemesis', 'Sumilarv', 'Esteem', 'Knack', 'Nylar', 'Lano Tape', 'Archer IGR', 'NyGuard IGR', 'Pluto MC', '4-Phenoxyphenyl (RS)-2-(2-pyridyloxy)propyl ether', '2-(1-Methyl-2-(4-phenoxyphenoxy)ethoxy)pyridine', 'S-311…	321.136493	2.870560000000001	positive	mcebio	pluskal_mce_1D1_B2_id
FAXGPCHRFPCXOO-LXTPJMTPSA-N	FAXGPCHRFPCXOO	CC(C)CC(=O)NC(C(=O)NC(C(=O)NC(CC(C)C)C(O)CC(=O)NC(C)C(=O)NC(CC(C)C)C(O)CC(=O)O)C(C)C)C(C)C	CC(C)CC(=O)N[C@H](C(=O)N[C@H](C(=O)N[C@@H](CC(C)C)[C@@H](O)CC(=O)N[C@@H](C)C(=O)N[C@@H](CC(C)C)[C@@H](O)CC(=O)O)C(C)C)C(C)C	Pepstatin A	['Pepstatin A', 'pepstatin', '26305-03-3', 'Pepstatine', 'Ahpatinin C', 'Pepstatinum', 'Pepstatina', 'Pepsin inhibitor S 735A', 'Procidin S 735A', 'Pepstatin (nonspecific)', 'Pepstatin (VAN)', 'CCRIS 3603', '39324-30-6', 'Iva-Val-Val-Sta-Ala-Sta-OH', 'MLS002222329', 'CHEMBL296588', 'V6Y2T27Q1U', '(3S,4S)-3-hydroxy-4-[[(2S)-2-[[(3S,4S)-3-hydroxy-6-methyl-4-[[(2S)-3-methyl-2-[[(2S)-3-methyl-2-(3-me…	685.462579	1.467200000000006	both	mcebio	pluskal_mce_1D1_B3_id
YOSHYTLCDANDAN-UHFFFAOYSA-N	YOSHYTLCDANDAN	CCCCC1=NC2(CCCC2)C(=O)N1Cc1ccc(-c2ccccc2-c2n[nH]nn2)cc1	CCCCC1=NC2(CCCC2)C(=O)N1Cc1ccc(-c2ccccc2-c2n[nH]nn2)cc1	irbesartan	['irbesartan', '138402-11-6', 'Avapro', 'Aprovel', 'Karvea', 'SR-47436', 'BMS-186295', 'Irbesartan BMS', 'Irbesartan Zentiva', 'Irbesartan-d3', 'SR 47436', 'Sarbevel', 'BMS 186295', 'Irbesartan teva', 'Irbesartan Krka', 'Irbesartan Winthrop', 'Irbesartan free base', 'NSC-758696', 'UNII-J0E2756Z7N', 'CHEBI:5959', 'DTXSID0023169', 'HSDB 8215', 'J0E2756Z7N', 'MFCD00864464', "3-((2'-(1H-Tetrazol-5-yl…	428.23246	3.962650000000002	both	mcebio	pluskal_mce_1D1_B3_id
XYWJNTOURDMTPI-UHFFFAOYSA-N	XYWJNTOURDMTPI	O=C(O)CCc1nc2ccccc2[nH]1	O=C(O)CCc1nc2ccccc2[nH]1	Procodazole	['Procodazole', '23249-97-0', '2-Benzimidazolepropionic acid', '3-(1H-Benzimidazol-2-yl)propanoic acid', 'Propazol', '1H-Benzimidazole-2-propanoic acid', 'Procodazol', 'Estimulocel', 'Procodazole [INN]', 'Propazole', '3-(1H-benzo[d]imidazol-2-yl)propanoic acid', '2-(2-Carboxyethyl)benzimidazole', 'NSC35790', 'NSC 35790', 'NSC-35790', '3-(1H-1,3-Benzodiazol-2-Yl)Propanoic Acid', '3-(1H-Benzoimidaz…	190.074228	1.09697	both	mcebio	pluskal_mce_1D1_B3_id
FMTVWAGUJRUAKE-UHFFFAOYSA-N	FMTVWAGUJRUAKE	CC(C)Oc1ccc(-c2c[nH]cc2CN(C)CCN)cc1	CC(C)Oc1ccc(-c2c[nH]cc2CN(C)CCN)cc1	MS023	['MS023', '1831110-54-3', '(2-aminoethyl)(methyl)({4-[4-(propan-2-yloxy)phenyl]-1H-pyrrol-3-yl}methyl)amine', '1,2-Ethanediamine, N1-methyl-N1-[[4-[4-(1-methylethoxy)phenyl]-1H-pyrrol-3-yl]methyl]-', 'N1-((4-(4-isopropoxyphenyl)-1H-pyrrol-3-yl)methyl)-N1-methylethane-1,2-diamine', "N'-methyl-N'-[[4-(4-propan-2-yloxyphenyl)-1H-pyrrol-3-yl]methyl]ethane-1,2-diamine", 'N-Methyl-N-({4-[4-(Propan-2-Yl…	287.199762	1.96226	positive	mcebio	pluskal_mce_1D1_B3_id
UURAUHCOJAIIRQ-QGLSALSOSA-N	UURAUHCOJAIIRQ	C=CC1(C)CC(OC(=O)CSCCN(CC)CC)C2(C)C(C)CCC3(CCC(=O)C32)C(C)C1O	C=C[C@]1(C)C[C@@H](OC(=O)CSCCN(CC)CC)[C@]2(C)[C@H](C)CC[C@]3(CCC(=O)[C@H]32)[C@@H](C)[C@@H]1O	Tiamulin	['Tiamulin', '55297-95-5', 'Denagard', 'Thiamutilin', 'Tiamulina', 'Tiamuline', 'Tiamulinum', 'Tiavet P', 'SQ 14055', 'CHEBI:44137', 'Tiamulin pamoate', 'UNII-E38WZ4U54R', 'Denagard (TN)', 'E38WZ4U54R', 'DTXSID2046701', 'SQ-14055', 'HSDB 7026', 'Tiamuline [INN-French]', 'Tiamulinum [INN-Latin]', 'EINECS 259-580-0', 'Tiamulina [INN-Spanish]', 'BRN 2229396', 'DTXCID00819917', 'Tiamulin [USAN:USP:IN…	493.32258	4.967900000000006	positive	mcebio	pluskal_mce_1D1_B3_id
PMRYVIKBURPHAH-UHFFFAOYSA-N	PMRYVIKBURPHAH	Cn1cc[nH]c1=S	Cn1cc[nH]c1=S	methimazole	['methimazole', '60-56-0', 'thiamazole', 'Tapazole', '2-Mercapto-1-methylimidazole', '1-Methylimidazole-2-thiol', 'Mercazolyl', 'Methimazol', 'Thymidazole', 'Mercazole', 'Metazolo', 'Thymidazol', 'Mercaptazole', 'Favistan', 'Merkazolil', 'Metothyrin', 'Metothyrine', 'Thiamazol', 'Thycapzol', 'Basolan', '1-Methyl-1H-imidazole-2-thiol', 'Danantizol', 'Frentirox', 'Merkastan', 'Metotirin', 'Strumazo…	114.025169	1.08269	missing	mcebio	pluskal_mce_1D1_B3_id
LUZRJRNZXALNLM-JGRZULCMSA-N	LUZRJRNZXALNLM	CN1CC(C(=O)NC2(C)OC3(O)C4CCCN4C(=O)C(Cc4ccccc4)N3C2=O)CC2c3c4c(c[nH]c4ccc3)CC21	CN1C[C@H](C(=O)N[C@]2(C)O[C@@]3(O)[C@@H]4CCCN4C(=O)[C@H](Cc4ccccc4)N3C2=O)C[C@@H]2c3c4c(c[nH]c4ccc3)C[C@H]21	dihydroergotamine	['dihydroergotamine', '9,10-Dihydroergotamine', '511-12-6', 'Levadex', 'Dehydroergotamine', 'Dihidroergotamina', 'Dihydroergotaminum', 'Neomigran', 'Diidroergotamina', 'Dihydroergotaminum [INN-Latin]', 'Dihidroergotamina [INN-Spanish]', 'MAP0004', 'Ergotamine, 9,10-dihydro-', 'MAP-0004', 'EINECS 208-123-3', 'Agit', 'UNII-436O5HM03C', 'BRN 5720196', 'CHEBI:4562', 'DTXSID6045614', '436O5HM03C', 'Di…	583.279469	1.4885500000000031	both	mcebio	pluskal_mce_1D1_B3_id
NWIUTZDMDHAVTP-UHFFFAOYSA-N	NWIUTZDMDHAVTP	CC(C)NCC(O)COc1ccc(CCOCC2CC2)cc1	CC(C)NCC(O)COc1ccc(CCOCC2CC2)cc1	betaxolol	['betaxolol', '63659-18-7', 'Betaxololum', 'Betoptic', 'Kerlone', 'Betaxololum [INN-Latin]', 'Betaxolol S', 'SL 75212', 'UNII-O0ZR1R6RZ2', 'O0ZR1R6RZ2', 'Betaxolol (INN)', '1-(4-(2-(Cyclopropylmethoxy)ethyl)phenoxy)-3-((1-methylethyl)amino)-2-propanol', 'CHEBI:3082', 'DTXSID2022674', 'ALO-140102 FREE BASE', 'SL-7521210 FREE BASE', '1-[4-[2-(cyclopropylmethoxy)ethyl]phenoxy]-3-(propan-2-ylamino)pr…	307.214744	1.8762799999999995	positive	mcebio	pluskal_mce_1D1_B3_id
WXZVAROIGSFCFJ-UHFFFAOYSA-N	WXZVAROIGSFCFJ	CCN(CC)C(=O)C(C)Oc1cccc2ccccc12	CCN(CC)C(=O)C(C)Oc1cccc2ccccc12	Napropamide	['Napropamide', '15299-99-7', 'Napropamid', 'Devrinol', 'Racemic devrinol', 'N,N-Diethyl-2-(1-naphthyloxy)propanamide', 'N,N-Diethyl-2-(naphthalen-1-yloxy)propanamide', 'Napropamide [ISO]', 'Propionamide, N,N-diethyl-2-(1-naphthyloxy)-', 'N,N-Diethyl-2-(1-naphthyloxy)propionamide', 'N,N-Diethyl-2-(1-naphthalenyloxy)propionamide', 'Propanamide, N,N-diethyl-2-(1-naphthalenyloxy)-', '2-(1-Naphthoxy)…	271.157229	2.584670000000001	positive	mcebio	pluskal_mce_1D1_B3_id
SPIUTQOUKAMGCX-UHFFFAOYSA-N	SPIUTQOUKAMGCX	Cc1c(-c2ccccc2)oc2c(cccc2C(=O)OCCN2CCCCC2)c1=O	Cc1c(-c2ccccc2)oc2c(cccc2C(=O)OCCN2CCCCC2)c1=O	flavoxate	['flavoxate', '15301-69-6', 'Flavoxato', 'Flavossato', 'Flavoxatum', '2-(piperidin-1-yl)ethyl 3-methyl-4-oxo-2-phenyl-4H-chromene-8-carboxylate', 'Bladuril', 'Flavoxatum [INN-Latin]', 'Flavoxato [INN-Spanish]', '4H-1-Benzopyran-8-carboxylic acid, 3-methyl-4-oxo-2-phenyl-, 2-(1-piperidinyl)ethyl ester', 'EINECS 239-337-5', '2-piperidin-1-ylethyl 3-methyl-4-oxo-2-phenylchromene-8-carboxylate', 'UNI…	391.178358	4.393150000000004	positive	mcebio	pluskal_mce_1D1_B3_id
FDQAOULAVFHKBX-DBMPWETRSA-N	FDQAOULAVFHKBX	COc1c(O)ccc(C2Oc3c(cc(C4Oc5cc(O)cc(O)c5C(=O)C4O)cc3)OC2CO)c1	COc1c(O)ccc(C2Oc3c(cc([C@H]4Oc5cc(O)cc(O)c5C(=O)[C@@H]4O)cc3)OC2CO)c1	Isosilybin	['Isosilybin', '72581-71-6', 'Isosilybinin', 'CHEMBL5204643', '(2R,3R)-3,5,7-trihydroxy-2-[2-(4-hydroxy-3-methoxyphenyl)-3-(hydroxymethyl)-2,3-dihydro-1,4-benzodioxin-6-yl]-2,3-dihydrochromen-4-one', 'Isosilibinin', 'Q-100795', 'SCHEMBL4653986', 'CHEBI:80744', 'EX-A8002P', 'DTXSID10858695', 'HY-N0779', 'BDBM50595721', 's9250', 'AKOS030573651', 'CCG-269565', 'CS-6233', 'AC-34989', 'Q27149797', 'Z3…	482.121297	-1.0383000000000009	negative	mcebio	pluskal_mce_1D1_B4_id
MUVGVMUWMAGNSY-VKCGGMIFSA-N	MUVGVMUWMAGNSY	C=CC1CN2CCC3(C(=O)Nc4ccccc43)C2CC1C(=COC)C(=O)OC	C=C[C@H]1CN2CC[C@@]3(C(=O)Nc4ccccc43)[C@@H]2C[C@@H]1/C(=C\OC)C(=O)OC	Isocorynoxeine	['Isocorynoxeine', '51014-29-0', '7-Isocorynoxeine', 'UNII-J18B596D11', 'J18B596D11', "methyl (E)-2-[(3S,6'R,7'S,8'aS)-6'-ethenyl-2-oxospiro[1H-indole-3,1'-3,5,6,7,8,8a-hexahydro-2H-indolizine]-7'-yl]-3-methoxyprop-2-enoate", 'CHEMBL481359', 'DTXSID701317164', 'HY-N0775', 'BDBM50531269', 'MFCD20527292', 's9239', 'AKOS030526830', 'CCG-268432', 'CS-3806', 'NCGC00482763-01', 'AC-34915', 'MS-26272', …	382.189257	2.04088	positive	mcebio	pluskal_mce_1D1_B4_id
AJPXZTKPPINUKN-FIRIVFDPSA-N	AJPXZTKPPINUKN	COc1ccc(CC2c3cc(Oc4c(O)ccc(CC5c6cc(O)c(OC)cc6CCN5C)c4)c(OC)cc3CCN2C)cc1	COc1ccc(C[C@@H]2c3cc(Oc4c(O)ccc(C[C@@H]5c6cc(O)c(OC)cc6CCN5C)c4)c(OC)cc3CCN2C)cc1	Isoliensinine	['Isoliensinine', '6817-41-0', 'Isoliensinin', '(1R)-1-[[4-hydroxy-3-[[(1R)-6-methoxy-1-[(4-methoxyphenyl)methyl]-2-methyl-3,4-dihydro-1H-isoquinolin-7-yl]oxy]phenyl]methyl]-6-methoxy-2-methyl-3,4-dihydro-1H-isoquinolin-7-ol', 'CHEMBL502370', 'SCHEMBL12807696', 'DTXSID60218346', 'CHEBI:185701', 'HY-N0770', 'MFCD11042260', 's9247', 'AKOS015902511', 'CCG-270232', '7-Isoquinolinol, 1,2,3,4-tetrahydr…	610.304287	2.894170000000001	positive	mcebio	pluskal_mce_1D1_B4_id
MUNMIGOEDGHVLE-LGYYRGKSSA-N	MUNMIGOEDGHVLE	NCCCC(NC(=O)C1CCCN1C(=O)C1CSSCC(N)C(=O)NC(Cc2ccc(O)cc2)C(=O)NC(Cc2ccccc2)C(=O)NC(CCC(N)=O)C(=O)NC(CC(N)=O)C(=O)N1)C(=O)NCC(N)=O	NCCC[C@H](NC(=O)[C@@H]1CCCN1C(=O)[C@@H]1CSSC[C@H](N)C(=O)N[C@@H](Cc2ccc(O)cc2)C(=O)N[C@@H](Cc2ccccc2)C(=O)N[C@@H](CCC(N)=O)C(=O)N[C@@H](CC(N)=O)C(=O)N1)C(=O)NCC(N)=O	ORNIPRESSIN	['ORNIPRESSIN', '3397-23-7', 'POR 8', 'Orpressin', 'Ornipressin [INN]', 'Ornithine Vasopressin', '8-Ornithinevasopressin', '8-L-Ornithinevasopressin', 'Orn(8)-vasopressin', 'POR 8 Sandoz', 'POR-8', '1KTH6N080W', 'CHEMBL1819440', '(2S)-N-[(2S)-5-Amino-1-[(2-amino-2-oxoethyl)amino]-1-oxopentan-2-yl]-1-[(4R,7S,10S,13R,16S,19R)-19-amino-7-(2-amino-2-oxoethyl)-10-(3-amino-3-oxopropyl)-13-benzyl-16-[(4…	1041.416056	-5.291030000000016	missing	mcebio	pluskal_mce_1D1_B4_id
MUXFZBHBYYYLTH-UHFFFAOYSA-N	MUXFZBHBYYYLTH	CC(C(=O)O)c1cc2c(cc1)Sc1ccccc1C(=O)C2	CC(C(=O)O)c1cc2c(cc1)Sc1ccccc1C(=O)C2	zaltoprofen	['zaltoprofen', '74711-43-6', '2-(10-oxo-10,11-dihydrodibenzo[b,f]thiepin-2-yl)propanoic acid', '89482-00-8', 'Soleton', 'Peon', 'CN-100', 'Soreton', 'C17H14O3S', 'Zaltoprofen [INN]', 'CN 100', '2-(10,11-Dihydro-10-oxodibenzo[b,f]thiepin-2-yl)propionic Acid', 'CN100', '10,11-Dihydro-alpha-methyl-10-oxodibenzo(b,f)thiepin-2-acetic acid', 'H8635NG3PY', 'DTXSID0049076', '2-(6-oxo-5H-benzo[b][1]benzo…	298.066365	3.3845500000000017	missing	mcebio	pluskal_mce_1D1_B4_id
YFGBQHOOROIVKG-FKBYEOEOSA-N	YFGBQHOOROIVKG	CSCCC(NC(=O)C(Cc1ccccc1)NC(=O)CNC(=O)CNC(=O)C(N)Cc1ccc(O)cc1)C(=O)O	CSCC[C@H](NC(=O)[C@H](Cc1ccccc1)NC(=O)CNC(=O)CNC(=O)[C@@H](N)Cc1ccc(O)cc1)C(=O)O	MET-enkephalin	['MET-enkephalin', '58569-55-4', 'H-Tyr-Gly-Gly-Phe-Met-OH', 'Methionine enkephalin', 'Tyr-Gly-Gly-Phe-Met-OH', 'METENKEFALIN', 'TYR-GLY-GLY-PHE-MET', '[Met]enkephalin', '[5-Methionine]Enkephalin', '(Met5)-enkephalin', 'Opioid growth factor', 'Metenkefalin [INN]', '[Met5]-ENKEPHALIN', '9JEZ9OD3AS', 'CHEMBL13786', 'ENKEPHALIN, METHIONINE', '(2S)-2-[[(2S)-2-[[2-[[2-[[(2S)-2-amino-3-(4-hydroxyphenyl…	573.225719	-1.0274299999999936	both	mcebio	pluskal_mce_1D1_B4_id
CWVRJTMFETXNAD-NXLLHMKUSA-N	CWVRJTMFETXNAD	O=C(C=Cc1cc(O)c(O)cc1)OC1CC(O)(C(=O)O)CC(O)C1O	O=C(/C=C/c1cc(O)c(O)cc1)O[C@@H]1C[C@@](O)(C(=O)O)C[C@@H](O)[C@@H]1O	Neochlorogenic acid	['Neochlorogenic acid', '906-33-2', 'Neochlorogenate', '5-O-Caffeoylquinic acid', '(E)-Neochlorogenic Acid', '5-Caffeylquinic acid', 'UNII-O4601UER1Z', 'O4601UER1Z', '(1R,3R,4S,5R)-3-[(E)-3-(3,4-dihydroxyphenyl)prop-2-enoyl]oxy-1,4,5-trihydroxycyclohexane-1-carboxylic acid', '5-Caffeoylquinic acid', 'CHEBI:16384', 'trans-Neochlorogenic acid', 'EINECS 212-997-1', '5-O-(trans-3,4-Dihydroxycinnamoyl…	354.095082	-1.6254300000000002	negative	mcebio	pluskal_mce_1D1_B4_id
SWXOGPJRIDTIRL-DOUNNPEJSA-N	SWXOGPJRIDTIRL	CC(C)C1NC(=O)C(CCCCN)NC(=O)C(Cc2c[nH]c3ccccc23)NC(=O)C(Cc2ccc(O)cc2)NC(=O)C(NC(=O)C(N)Cc2ccccc2)CSSCC(C(=O)NC(Cc2c[nH]c3ccccc23)C(N)=O)NC1=O	CC(C)[C@@H]1NC(=O)[C@H](CCCCN)NC(=O)[C@@H](Cc2c[nH]c3ccccc23)NC(=O)[C@H](Cc2ccc(O)cc2)NC(=O)[C@@H](NC(=O)[C@H](N)Cc2ccccc2)CSSC[C@@H](C(=O)N[C@@H](Cc2c[nH]c3ccccc23)C(N)=O)NC1=O	Vapreotide	['Vapreotide', '103222-11-3', '2PK59M9GFF', 'CHEMBL3349523', 'RC 160', 'RC-160', 'D-Phenylalanyl-L-cysteinyl-L-tyrosyl-D-tryptophyl-L-lysyl-L-valyl-L-cysteinyl-L-tryptophanamide cyclic (2->7)-disulfide', 'Vapreotida', 'Vapreotidum', 'BMY 41606', 'Sanvar IR', 'L-Tryptophanamide, D-phenylalanyl-L-cysteinyl-L-tyrosyl-D-tryptophyl-L-lysyl-L-valyl-L-cysteinyl-, cyclic (2->7)-disulfide', 'RC-160 (Vapre…	1130.483014	0.4735100000000091	both	mcebio	pluskal_mce_1D1_B4_id
CDYBOKJASDEORM-HBVDJMOISA-N	CDYBOKJASDEORM	O=c1c2cc(O)c(O)cc2oc2c1c(O)cc(O)c2C1OC(CO)C(O)C(O)C1O	O=c1c2cc(O)c(O)cc2oc2c1c(O)cc(O)c2[C@@H]1O[C@H](CO)[C@@H](O)[C@H](O)[C@H]1O	Isomangiferin	['Isomangiferin', '24699-16-9', '9H-Xanthen-9-one, 4-beta-D-glucopyranosyl-1,3,6,7-tetrahydroxy-', '1,3,6,7-Tetrahydroxy-4-((2S,3R,4R,5S,6R)-3,4,5-trihydroxy-6-(hydroxymethyl)tetrahydro-2H-pyran-2-yl)-9H-xanthen-9-one', '4-beta-d-glucopyranosyl-1,3,6,7-tetrahydroxy-9h-xanthen-9-one', '4-Glucosyl-1,3,6,7-tetrahydroxyxanthone', 'JJ747C4BW7', 'SCHEMBL20597612', 'CHEBI:80840', 'DTXSID30179435', 'HY-N…	422.084911	-2.5778000000000003	both	mcebio	pluskal_mce_1D1_B5_id
VCCRNZQBSJXYJD-UHFFFAOYSA-N	VCCRNZQBSJXYJD	O=c1c(O)c(-c2ccccc2)oc2cc(O)cc(O)c12	O=c1c(O)c(-c2ccccc2)oc2cc(O)cc(O)c12	Galangin	['Galangin', '548-83-4', 'Norizalpinin', '3,5,7-Trihydroxyflavone', '3,5,7-Trihydroxy-2-phenyl-4H-chromen-4-one', '3,5,7-triOH-Flavone', '4H-1-Benzopyran-4-one, 3,5,7-trihydroxy-2-phenyl-', '3,5,7-Trihydroxy-2-phenyl-4-benzopyrone', 'FLAVONE, 3,5,7-TRIHYDROXY-', 'NSC-407229', '3,5,7-trihydroxy-2-phenylchromen-4-one', '4H-Benzopyran-4-one, 3,5,7-trihydroxy-2-phenyl-', 'MFCD00006833', 'NSC407229', …	270.052823	1.28102	negative	mcebio	pluskal_mce_1D1_B5_id
PICOUNAPKDEPCA-TXEJJXNPSA-N	PICOUNAPKDEPCA	COc1c(O)cc2CC(C)C(C)Cc3cc(O)c(OC)c(OC)c3-c2c1OC	COc1c(O)cc2C[C@@H](C)[C@@H](C)Cc3cc(O)c(OC)c(OC)c3-c2c1OC	Gomisin J	['Gomisin J', '66280-25-9', '(-)-Gomisin J', 'UNII-X13A57600T', 'X13A57600T', 'DTXSID30216490', '(9S,10R)-3,4,15,16-tetramethoxy-9,10-dimethyltricyclo[10.4.0.02,7]hexadeca-1(16),2,4,6,12,14-hexaene-5,14-diol', 'Gomisin-J', 'DIBENZO(A,C)CYCLOOCTENE-3,10-DIOL, 5,6,7,8-TETRAHYDRO-1,2,11,12-TETRAMETHOXY-6,7-DIMETHYL-, (6R,7S,12AS)-', 'Dibenzo(a,c)cyclooctene-3,10-diol, 5,6,7,8-tetrahydro-1,2,11,12-te…	388.188589	0.9061	missing	mcebio	pluskal_mce_1D1_B5_id
XDROKJSWHURZGO-UHFFFAOYSA-N	XDROKJSWHURZGO	O=c1ccc2ccc3occc3c2o1	O=c1ccc2ccc3occc3c2o1	Angelicin	['Angelicin', '523-50-2', 'ISOPSORALEN', '2H-Furo[2,3-H]chromen-2-one', 'furo[2,3-h]chromen-2-one', 'Angecin', '2-Oxo-(2H)-furo(2,3-h)-1-benzopyran', 'Furo(2,3-h)coumarin', 'Isopsoralin', '2H-Furo[2,3-H]-1-benzopyran-2-one', 'Angelicin (coumarin derivative)', 'Angelicin (coumarin deriv)', 'Angelecin', 'CCRIS 4276', "Furo(5',4':7,8)coumarin", 'NSC 404563', '2H-Furo(2,3-H)-1-benzopyran-2-one', 'HSD…	186.031694	2.582250000000001	missing	mcebio	pluskal_mce_1D1_B5_id
MPYACSQFXVMWNO-UHFFFAOYSA-N	MPYACSQFXVMWNO	CC1(C)CN(C(=O)c2ccc(-c3cccc4nc(NC(=O)C5CC5)nn34)cc2)C1	CC1(C)CN(C(=O)c2ccc(-c3cccc4nc(NC(=O)C5CC5)nn34)cc2)C1	Solcitinib	['Solcitinib', '1206163-45-2', 'GLPG-0778', 'GLPG0778', 'GSK-2586184', 'GSK2586184A', 'GSK2586184', 'N-(5-(4-(3,3-Dimethylazetidine-1-carbonyl)phenyl)-[1,2,4]triazolo[1,5-a]pyridin-2-yl)cyclopropanecarboxamide', 'SolcitinibGLPG0778', 'GLPG 0778', 'GSK-2586184A', 'N-[5-[4-(3,3-dimethylazetidine-1-carbonyl)phenyl]-[1,2,4]triazolo[1,5-a]pyridin-2-yl]cyclopropanecarboxamide', 'G154578', 'GSK 2586184'…	389.185175	2.1972500000000004	positive	mcebio	pluskal_mce_1D1_B5_id
QYBGBLQCOOISAR-UHFFFAOYSA-N	QYBGBLQCOOISAR	Cc1nc2c(-c3cnc(N)nc3)nc(N3CCOCC3)nc2n1C(C)C	Cc1nc2c(-c3cnc(N)nc3)nc(N3CCOCC3)nc2n1C(C)C	1246560-33-7	['1246560-33-7', 'VS-5584', '5-(9-Isopropyl-8-methyl-2-morpholino-9H-purin-6-yl)pyrimidin-2-amine', 'VS-5584 (SB2343)', 'SB2343', 'SB-2343', '5-(8-methyl-2-morpholin-4-yl-9-propan-2-ylpurin-6-yl)pyrimidin-2-amine', 'CHEMBL3393066', 'W71J4X250V', 'VS5584', '2-Pyrimidinamine, 5-[8-methyl-9-(1-methylethyl)-2-(4-morpholinyl)-9H-purin-6-yl]-', '5-[9-Isopropyl-8-methyl-2-(morpholin-4-yl)purin-6-yl]pyri…	354.191657	-0.0329499999999995	positive	mcebio	pluskal_mce_1D1_B5_id
QPCDCPDFJACHGM-UHFFFAOYSA-N	QPCDCPDFJACHGM	O=C(O)CN(CCN(CC(=O)O)CC(=O)O)CCN(CC(=O)O)CC(=O)O	O=C(O)CN(CCN(CC(=O)O)CC(=O)O)CCN(CC(=O)O)CC(=O)O	Pentetic acid	['Pentetic acid', 'diethylenetriaminepentaacetic acid', '67-43-6', 'DTPA', 'Detapac', 'Detarex', 'Titriplex V', 'Perma kleer', 'Monaquest CAI', 'Hamp-Ex Acid', 'Penthanil', 'Dabeersen 503', 'CHEL 330 acid', 'Diethylenetriamine Pentaacetic Acid', 'Pentacarboxymethyldiethylenetriamine', 'Chel DTPA', 'Dissolvine D', 'Acidum penteticum', 'H5dtpa', '(Diethylenetrinitrilo)pentaacetic acid', 'Pentetate'…	393.138344	-2.684599999999993	missing	mcebio	pluskal_mce_1D1_B5_id
RBAHIIPVJVMACF-UHFFFAOYSA-N	RBAHIIPVJVMACF	Cc1cc(Oc2cncnc2)cc(C(=O)Nc2ncc(F)cc2)n1	Cc1cc(Oc2cncnc2)cc(C(=O)Nc2ncc(F)cc2)n1	Auglurant	['Auglurant', '1396337-04-4', 'N-(5-fluoropyridin-2-yl)-6-methyl-4-(pyrimidin-5-yloxy)picolinamide', 'VU0424238', 'GRN8X62ZW2', '2-PyridinecarboxaMide, N-(5-fluoro-2-pyridinyl)-6-Methyl-4-(5-pyriMidinyloxy)-', 'CHEMBL2386850', 'VU238', 'VU 238', 'VU 0424238', 'N-(5-Fluoro-2-pyridinyl)-6-methyl-4-(5-pyrimidinyloxy)-2-pyridinecarboxamide', 'N-(5-fluoropyridin-2-yl)-6-methyl-4-pyrimidin-5-yloxypyrid…	325.097503	1.34387	positive	mcebio	pluskal_mce_1D1_B5_id
GYNMVDMBFKGCCR-QGZVFWFLSA-N	GYNMVDMBFKGCCR	Cc1cnc(-c2ccc(OC(F)(F)F)cc2)n1Cc1ccccc1OCCCC(C)CC(=O)O	Cc1cnc(-c2ccc(OC(F)(F)F)cc2)n1Cc1ccccc1OCCC[C@@H](C)CC(=O)O	MA-0204	['MA-0204', '2095128-17-7', 'CHEMBL4649683', '(R)-3-methyl-6-(2-((5-methyl-2-(4-(trifluoromethoxy)phenyl)-1H-imidazol-1-yl)methyl)phenoxy)hexanoic acid', 'SCHEMBL18704366', 'GYNMVDMBFKGCCR-QGZVFWFLSA-N', 'EX-A2795', 'VID12817', 'BDBM50539514', 'AKOS040742060', 'AC-35612', 'MS-28838', 'HY-114739', 'CS-0064227', 'C91195', '(3R)-3-methyl-6-[2-[[5-methyl-2-[4-(trifluoromethoxy)phenyl]imidazol-1-yl]me…	476.192292	4.660960000000004	both	mcebio	pluskal_mce_1D1_B5_id
QXTWSUQCXCWEHF-JXMROGBWSA-N	QXTWSUQCXCWEHF	Cc1c(CN(C)C(=O)C=Cc2cc3c(nc2)NC(=O)CC3)oc2ccccc12	Cc1c(CN(C)C(=O)/C=C/c2cc3c(nc2)NC(=O)CC3)oc2ccccc12	AFN-1252	['AFN-1252', '620175-39-5', 'API-1252', 'Debio 1452', 'API 1252', 'DEBIO1452', 'afabicin desphosphono', 'DEBIO-1452', '(E)-N-methyl-N-((3-methylbenzofuran-2-yl)methyl)-3-(7-oxo-5,6,7,8-tetrahydro-1,8-naphthyridin-3-yl)acrylamide', 'T3O718IKKM', 'CHEMBL1652621', 'AFN-1252(Debio 1452)', '(E)-N-methyl-N-[(3-methyl-1-benzofuran-2-yl)methyl]-3-(7-oxo-6,8-dihydro-5H-1,8-naphthyridin-3-yl)prop-2-enamide…	375.158292	2.6648500000000013	both	mcebio	pluskal_mce_1D1_B5_id
BQBSHJUQVIWEFM-UHFFFAOYSA-N	BQBSHJUQVIWEFM	CN(CCc1cc(Cl)c(Cl)cc1)CC(O)COc1ccc(NS(C)(=O)=O)cc1	CN(CCc1cc(Cl)c(Cl)cc1)CC(O)COc1ccc(NS(C)(=O)=O)cc1	133229-23-9	['133229-23-9', '1-(4-Methanesulfonamidophenoxy)-3-(N-methyl-3,4-dichlorophenylethylamino)-2-propanol', 'RV6721I4H5', 'N-(4-(3-((2-(3,4-Dichlorophenyl)ethyl)methylamino)-2-hydroxypropoxy)phenyl)methanesulfonamide', 'N-(4-(3-((3,4-dichlorophenethyl)(methyl)amino)-2-hydroxypropoxy)phenyl)methanesulfonamide', 'Methanesulfonamide, N-(4-(3-((2-(3,4-dichlorophenyl)ethyl)methylamino)-2-hydroxypropoxy)ph…	446.083384	2.3813700000000004	both	mcebio	pluskal_mce_1D1_B6_id
HLWURFKMDLAKOD-UHFFFAOYSA-N	HLWURFKMDLAKOD	COc1c(S(N)(=O)=O)cc(Oc2cnc(N)nc2N)c(C(C)C)c1	COc1c(S(N)(=O)=O)cc(Oc2cnc(N)nc2N)c(C(C)C)c1	Gefapixant	['Gefapixant', '1015787-98-0', 'AF-219', 'Gefapixant [USAN]', 'Benzenesulfonamide, 5-[(2,4-diamino-5-pyrimidinyl)oxy]-2-methoxy-4-(1-methylethyl)-', 'RO4926219', 'RG-1646', 'Ro-4926219', '6K6L7E3F1L', 'R-1646', 'AF219', 'RG1646', '5-[(2,4-diaminopyrimidin-5-yl)oxy]-2-methoxy-4-(propan-2-yl)benzene-1-sulfonamide', 'MK-7264;AF-219', 'R1646', '5-((2,4-diaminopyrimidin-5-yl)oxy)-4-isopropyl-2-methoxy…	353.115775	-1.098469999999999	both	mcebio	pluskal_mce_1D1_B6_id
KLHOCHQJHXNKAS-UHFFFAOYSA-N	KLHOCHQJHXNKAS	Cc1c(NC(=O)c2cc3c(cc2)nc(OCCN2CCCC2)cc3)cc(NC(=O)c2cc3c(cc2)OCCO3)cc1	Cc1c(NC(=O)c2cc3c(cc2)nc(OCCN2CCCC2)cc3)cc(NC(=O)c2cc3c(cc2)OCCO3)cc1	CCT251236	['CCT251236', '1693731-40-6', 'N-(5-(2,3-dihydrobenzo[b][1,4]dioxine-6-carboxamido)-2-methylphenyl)-2-(2-(pyrrolidin-1-yl)ethoxy)quinoline-6-carboxamide', 'CHEMBL4087666', 'N-[5-(2,3-dihydro-1,4-benzodioxine-6-carbonylamino)-2-methylphenyl]-2-(2-pyrrolidin-1-ylethoxy)quinoline-6-carboxamide', 'N-[5-(2,3-dihydro-1,4-benzodioxine-6-amido)-2-methylphenyl]-2-[2-(pyrrolidin-1-yl)ethoxy]quinoline-6-car…	552.23727	2.55262	both	mcebio	pluskal_mce_1D1_B6_id
SRNQPYBWRIETFQ-XKBZYTNZSA-N	SRNQPYBWRIETFQ	CC(O)C(N)c1nnc(C(CCC(N)=O)NC(=O)NC(CO)C(=O)O)o1	C[C@@H](O)[C@H](N)c1nnc([C@H](CCC(N)=O)NC(=O)N[C@@H](CO)C(=O)O)o1	PD-1-IN-17	['PD-1-IN-17', '1673560-66-1', 'PD-1-IN-17 free base', 'PD1-IN-1', '(2S)-2-[[(1S)-4-amino-1-[5-[(1S,2R)-1-amino-2-hydroxypropyl]-1,3,4-oxadiazol-2-yl]-4-oxobutyl]carbamoylamino]-3-hydroxypropanoic acid', '(S)-2-(3-((S)-4-Amino-1-(5-((1S,2R)-1-amino-2-hydroxypropyl)-1,3,4-oxadiazol-2-yl)-4-oxobutyl)ureido)-3-hydroxypropanoic acid', 'CHEMBL4458504', 'SCHEMBL19450456', 'EX-A4358', 'PD-1-IN-17?', 'AK…	374.154997	-2.607919999999997	both	mcebio	pluskal_mce_1D1_B6_id
HYCMOIGNYNCMRH-APIYUPOTSA-N	HYCMOIGNYNCMRH	CCC1C(O)C2C3CCC(C(C)CCO)C3(C)CCC2C2(C)CCC(O)CC12	CC[C@H]1[C@@H](O)[C@@H]2[C@H](CC[C@]3(C)[C@@H]([C@H](C)CCO)CC[C@@H]23)[C@@]2(C)CC[C@@H](O)C[C@@H]12	BAR502	['BAR502', '1612191-86-2', 'BAR 502', 'BAR-502', 'CHEMBL3342086', '(3R,5S,6R,7R,8S,9S,10S,13R,14S,17R)-6-ethyl-17-[(2R)-4-hydroxybutan-2-yl]-10,13-dimethyl-2,3,4,5,6,7,8,9,11,12,14,15,16,17-tetradecahydro-1H-cyclopenta[a]phenanthrene-3,7-diol', '(3R,5S,6R,7R,8S,9S,10S,13R,14S,17R)-6-ethyl-17-((R)-4-hydroxybutan-2-yl)-10,13-dimethylhexadecahydro-1H-cyclopenta[a]phenanthrene-3,7-diol', 'SCHEMBL2181…	392.329045	4.631600000000005	missing	mcebio	pluskal_mce_1D1_B6_id
CZRCFAOMWRAFIC-UHFFFAOYSA-N	CZRCFAOMWRAFIC	CCCCCCCCCCCCCCOc1ccc(C(=O)O)o1	CCCCCCCCCCCCCCOc1ccc(C(=O)O)o1	TOFA	['TOFA', '54857-86-2', '5-(Tetradecyloxy)-2-furoic acid', 'Olumacostat', '5-Tetradecyloxy-2-furonic acid', 'RMI-14514', '5-(Tetradecyloxy)-2-furancarboxylic acid', '2-Furancarboxylic acid, 5-(tetradecyloxy)-', '5-tetradecoxyfuran-2-carboxylic acid', '5-(tetradecyloxy)furan-2-carboxylic acid', 'RMI 14,514', 'AC-8632', 'TOFA (5-(Tetradecyloxy)-2-furoic acid)', 'BI12FRY055', 'CHEBI:77936', 'RMI14514…	324.23006	5.540580000000005	missing	mcebio	pluskal_mce_1D1_B6_id
GKDRMWXFWHEQQT-UHFFFAOYSA-N	GKDRMWXFWHEQQT	COc1cc(Nc2ncc(F)c(Nc3nc4c(cc3)OC(C)(C)C(=O)N4COP(=O)(O)O)n2)cc(OC)c1OC	COc1cc(Nc2ncc(F)c(Nc3nc4c(cc3)OC(C)(C)C(=O)N4COP(=O)(O)O)n2)cc(OC)c1OC	Fostamatinib	['Fostamatinib', '901119-35-5', 'R788', 'Fostamatinib (R788)', 'Tavlesse', 'R788 compound', 'Tavalisse', 'R-935788 Free acid', 'Fostamatinib(R788)', 'R-788 Free acid', 'R935788 FREE ACID', 'R788 FREE ACID', 'R 788', 'R-788', '[6-[[5-fluoro-2-(3,4,5-trimethoxyanilino)pyrimidin-4-yl]amino]-2,2-dimethyl-3-oxopyrido[3,2-b][1,4]oxazin-4-yl]methyl dihydrogen phosphate', 'UNII-SQ8A3S5101', 'R 788 compou…	580.148291	-0.6581899999999985	both	mcebio	pluskal_mce_1D1_B6_id
PURKAOJPTOLRMP-UHFFFAOYSA-N	PURKAOJPTOLRMP	CC(C)(C)c1c(O)cc(NC(=O)c2c[nH]c3ccccc3c2=O)c(C(C)(C)C)c1	CC(C)(C)c1c(O)cc(NC(=O)c2c[nH]c3ccccc3c2=O)c(C(C)(C)C)c1	Ivacaftor	['Ivacaftor', '873054-44-5', 'VX-770', 'Kalydeco', 'Ivacaftor (VX-770)', 'N-(2,4-di-tert-butyl-5-hydroxyphenyl)-4-oxo-1,4-dihydroquinoline-3-carboxamide', 'VX 770', 'ivacaftorum', 'CHEBI:66901', 'N-[2,4-Bis(tert-butyl)-5-hydroxyphenyl]-1,4-dihydro-4-oxo-3-quinolinecarboxamide', 'UNII-1Y740ILL1Z', 'Ivacaftor-d18', '1Y740ILL1Z', '1413431-05-6', 'Ivacaftor (4-tertbutyl-d9)', '3-Quinolinecarboxamide,…	392.209993	4.545320000000003	both	mcebio	pluskal_mce_1D1_B6_id
OPIKUXLJQFYMSC-UHFFFAOYSA-N	OPIKUXLJQFYMSC	CCN(CC)C(=O)c1ccc(C2=CC3(CCNCC3)Oc3cccc(O)c23)cc1	CCN(CC)C(=O)c1ccc(C2=CC3(CCNCC3)Oc3cccc(O)c23)cc1	ADL-5859	['ADL-5859', '850305-06-5', 'ADL5859', 'UNII-FA554TW3UP', "Benzamide, N,N-diethyl-4-(5-hydroxyspiro(2H-1-benzopyran-2,4'-piperidin)-4-yl)-", 'ADL 5859', 'FA554TW3UP', "N,N-diethyl-4-(5-hydroxyspiro[chromene-2,4'-piperidin]-4-yl)benzamide", 'CHEMBL494480', "N,N-diethyl-4-(5-hydroxyspiro[chromene-2,4'-piperidine]-4-yl)benzamide", 'PF-04856880', 'SCHEMBL467481', 'GTPL9004', 'BDBM50252954', 'AKOS0407…	392.209993	2.7315500000000013	both	mcebio	pluskal_mce_1D1_B6_id
AMBZHNVCLPHAKA-NSJFVGFPSA-N	AMBZHNVCLPHAKA	COc1c(C=Cc2cc(C=Cc3ccc4cc[nH]c4c3)n[nH]2)ccc(OCc2ccccn2)c1	COc1c(/C=C/c2cc(/C=C/c3ccc4cc[nH]c4c3)n[nH]2)ccc(OCc2ccccn2)c1	PE859	['PE859', '1402727-29-0', 'CHEMBL3953399', '6-((E)-2-(5-((E)-2-methoxy-4-(pyridin-2-ylmethoxy)styryl)-1H-pyrazol-3-yl)vinyl)-1H-indole', '6-((E)-2-(3-((E)-2-Methoxy-4-(pyridin-2-ylmethoxy)styryl)-1h-pyrazol-5-yl)vinyl)-1h-indole', 'SCHEMBL13467316', 'SCHEMBL15474781', '6-[(1E)-2-{3-[(1E)-2-{2-methoxy-4-[(pyridin-2-yl)methoxy]phenyl}ethenyl]-1H-pyrazol-5-yl}ethenyl]-1H-indole', 'BCP29187', 'CGC727…	448.189926	4.587610000000002	missing	mcebio	pluskal_mce_1D1_B6_id
HHCYCBKPWYJVEB-UHFFFAOYSA-N	HHCYCBKPWYJVEB	O=C(NC1CCN(Cc2cc3c(cc2)OCO3)CC1)c1cc(=O)c2c(ccc(F)c2)o1	O=C(NC1CCN(Cc2cc3c(cc2)OCO3)CC1)c1cc(=O)c2c(ccc(F)c2)o1	MCHr1 antagonist 2	['MCHr1 antagonist 2', '863115-70-2', 'MCH-R1 antagonist 22', 'CHEMBL214731', 'N-[1-(1,3-benzodioxol-5-ylmethyl)piperidin-4-yl]-6-fluoro-4-oxochromene-2-carboxamide', 'n-(1-(1,3-benzodioxol-5-ylmethyl)piperidin-4-yl)-6-fluoro-4-oxochromene-2-carboxamide', 'SCHEMBL6337941', 'BCP33948', 'EX-A4555', 'BDBM50197113', 'AKOS040733686', 'MS-27458', 'HY-100321', 'CS-0018472', 'N-[1-(1,3-benzodioxol-5-ylme…	424.14345	2.492430000000001	positive	mcebio	pluskal_mce_1D1_B7_id
CQXADFVORZEARL-UHFFFAOYSA-N	CQXADFVORZEARL	C1COC(NC(C2CC2)C2CC2)=N1	C1COC(NC(C2CC2)C2CC2)=N1	Rilmenidine	['Rilmenidine', '54187-04-1', 'Oxaminozoline', 'Hyperium', 'N-(Dicyclopropylmethyl)-4,5-dihydrooxazol-2-amine', 'Rilmenidine [INN]', 'N-(Dicyclopropylmethyl)-4,5-dihydro-1,3-oxazol-2-amine', 'Rilmenidia [Spanish]', 'Rilmenidinum [Latin]', '2-Oxazolamine, N-(dicyclopropylmethyl)-4,5-dihydro-', 'CHEBI:8862', 'Oxazolidine, 2-((dicyclopropylmethyl)imino)-', 'P67IM25ID8', 'DTXSID3045194', 'Rilmenidine…	180.126263	1.1507999999999994	positive	mcebio	pluskal_mce_1D1_B7_id
SRBJWIBAMIKCMV-GFCCVEGCSA-N	SRBJWIBAMIKCMV	CC(CN(C)C)Oc1nc(Nc2ncc3c(Cl)cccc3c2)cnc1C#N	C[C@H](CN(C)C)Oc1nc(Nc2ncc3c(Cl)cccc3c2)cnc1C#N	SAR-020106	['SAR-020106', '1184843-57-9', 'SAR020106', '(R)-5-((8-chloroisoquinolin-3-yl)amino)-3-((1-(dimethylamino)propan-2-yl)oxy)pyrazine-2-carbonitrile', '(R)-5-(8-Chloroisoquinolin-3-Ylamino)-3-(1-(Dimethylamino)propan-2-Yloxy)pyrazine-2-Carbonitrile', 'CHEMBL1928705', 'SAR 020106', 'SRBJWIBAMIKCMV-GFCCVEGCSA-N', 'SAR020106;SAR 020106', 'SCHEMBL1396946', '5-[(8-chloroisoquinolin-3-yl)amino]-3-[(2R)-1-…	382.130887	1.9156200000000003	both	mcebio	pluskal_mce_1D1_B7_id
MWBNCZHVEXULBD-ZDUSSCGKSA-N	MWBNCZHVEXULBD	CC(NC(=O)c1c(Oc2ccc(F)cc2)ccc(Cl)c1)c1ccc(C(=O)O)cc1	C[C@H](NC(=O)c1c(Oc2ccc(F)cc2)ccc(Cl)c1)c1ccc(C(=O)O)cc1	847728-01-2	['847728-01-2', 'CJ-42794', '(S)-4-(1-(5-chloro-2-(4-fluorophenoxy)benzamido)ethyl)benzoic acid', 'CJ-042794', '4-((S)-1-(2-(4-FLUOROPHENOXY)-5-CHLOROBENZAMIDO)ETHYL)BENZOIC ACID', '4-[(1S)-1-[[5-chloro-2-(4-fluorophenoxy)benzoyl]amino]ethyl]benzoic Acid', 'CHEMBL591666', '(S)-4-(1-(5-Chloro-2-(4-fluorophenoxy)-benzamido)ethyl)benzoic acid', 'Benzoic acid, 4-[(1S)-1-[[5-chloro-2-(4-fluorophenoxy)…	413.083014	4.371650000000003	both	mcebio	pluskal_mce_1D1_B7_id
OEKWJQXRCDYSHL-FNOIDJSQSA-N	OEKWJQXRCDYSHL	CCCSc1nc(NC2CC2c2cc(F)c(F)cc2)c2nnn(C3CC(OCCO)C(O)C3O)c2n1	CCCSc1nc(N[C@@H]2C[C@H]2c2cc(F)c(F)cc2)c2nnn([C@@H]3C[C@H](OCCO)[C@@H](O)[C@H]3O)c2n1	Ticagrelor	['Ticagrelor', '274693-27-5', 'Brilinta', 'Brilique', 'AZD6140', 'Possia', 'AZD-6140', 'AR-C126532XX', 'AZD 6140', 'TICARGRELOR', 'UNII-GLH0314RVC', 'GLH0314RVC', 'CHEBI:68558', '(1S,2S,3R,5S)-3-(7-(((1R,2S)-2-(3,4-difluorophenyl)cyclopropyl)amino)-5-(propylthio)-3H-[1,2,3]triazolo[4,5-d]pyrimidin-3-yl)-5-(2-hydroxyethoxy)cyclopentane-1,2-diol', 'HSDB 8306', 'DTXSID901009337', '(1S,2S,3R,5S)-3-(7…	522.186081	1.0419499999999997	both	mcebio	pluskal_mce_1D1_B7_id
UJQGBYRKCZQJJS-UHFFFAOYSA-N	UJQGBYRKCZQJJS	O=C(Nc1ccc(C2=NCCN2)cc1)c1cc(Cl)c(C(=O)Nc2ccc(C3=NCCN3)cc2)cc1	O=C(Nc1ccc(C2=NCCN2)cc1)c1cc(Cl)c(C(=O)Nc2ccc(C3=NCCN3)cc2)cc1	Wander	['Wander', 'NSC-60339', '70-09-7', 'HR 2198', 'MLS000737368', 'NSC 60339', "2-Chloro-4',4''-di-2-imidazolin-2-yl-terephthalanilide", 'WDG983W63E', 'NSC60339', '2-Chloro-N1,N4-bis(4-(4,5-dihydro-1H-imidazol-2-yl)phenyl)terephthalamide', 'SMR000528281', '2-chloro-1-N,4-N-bis[4-(4,5-dihydro-1H-imidazol-2-yl)phenyl]benzene-1,4-dicarboxamide', "Terephthalanilide, 2-chloro-4',4''-di-2-imidazolin-2-yl-"…	486.157102	2.56414	both	mcebio	pluskal_mce_1D1_B7_id
QHKYPYXTTXKZST-UHFFFAOYSA-N	QHKYPYXTTXKZST	Oc1ccc(-c2nc(-c3ccc(F)cc3)c(-c3ccncc3)[nH]2)cc1	Oc1ccc(-c2nc(-c3ccc(F)cc3)c(-c3ccncc3)[nH]2)cc1	152121-30-7	['152121-30-7', 'SB 202190', 'SB202190', 'SB-202190', 'FHPI', '4-(4-Fluorophenyl)-2-(4-hydroxyphenyl)-5-(4-pyridyl)-1H-imidazole', 'SB202190 (FHPI)', '4-(4-(4-fluorophenyl)-5-(pyridin-4-yl)-1H-imidazol-2-yl)phenol', '4-(4-fluorophenyl)-2-(4-hydroxyphenyl)-5-(4-pyridyl)imidazole', 'CHEBI:79090', 'MFCD00941964', 'Phenol, 4-[4-(4-fluorophenyl)-5-(4-pyridinyl)-1H-imidazol-2-yl]-', 'PVX798P8GI', '4-[4…	331.11209	3.04793	both	mcebio	pluskal_mce_1D1_B7_id
AYZRKFOEZQBUEA-UHFFFAOYSA-N	AYZRKFOEZQBUEA	Nc1n[nH]c(N)c1N=Nc1ccc(O)cc1	Nc1n[nH]c(N)c1N=Nc1ccc(O)cc1	140651-18-9	['140651-18-9', 'Cdk9 Inhibitor II', 'CAN508', 'CAN-508', 'CAY10574', '4-(3,5-Diamino-1H-pyrazol-4-ylazo)-phenol', 'CAN 508', 'Phenol, 4-[2-(3,5-diamino-1H-pyrazol-4-yl)diazenyl]-', '4-[(3,5-diamino-1H-pyrazol-4-yl)diazenyl]phenol', 'Phenol, 4-((3,5-diamino-1H-pyrazol-4-yl)azo)-', '4-[(E)-(3,5-Diamino-1h-Pyrazol-4-Yl)diazenyl]phenol', 'CHEMBL215205', 'ZG0O47K626', '4-((3,5-Diamino-1H-pyrazol-4-yl…	218.091609	-0.2897499999999997	positive	mcebio	pluskal_mce_1D1_B7_id
HAYBKCHPEBZNGW-UHFFFAOYSA-N	HAYBKCHPEBZNGW	O=C(Nc1cc([N+](=O)[O-])ccc1)c1cc(S(=O)(=O)N2CCCCCC2)ccc1	O=C(Nc1cc([N+](=O)[O-])ccc1)c1cc(S(=O)(=O)N2CCCCCC2)ccc1	AK-1	['AK-1', '330461-64-8', 'SIRT2 Inhibitor II, AK-1', '3-(azepan-1-ylsulfonyl)-N-(3-nitrophenyl)benzamide', 'CHEMBL1797749', 'SIRT2 Inhibitor II', '3-(AZEPANE-1-SULFONYL)-N-(3-NITROPHENYL)BENZAMIDE', 'Oprea1_800498', 'Oprea1_861847', 'SCHEMBL1095860', 'BCP09326', 'EX-A4164', 'BDBM50346541', 'AKOS001632569', 'CS-6310', 'AK-1, >=98% (HPLC)', 'NCGC00386739-01', 'AC-35415', 'AS-82806', 'HY-101465', 'FT…	403.120192	2.4878600000000004	both	mcebio	pluskal_mce_1D1_B7_id
HFZITXBUTWITPT-YWVKMMECSA-O	HFZITXBUTWITPT	C[n+]1nn(CC2(C)C(C(=O)O)N3C(=O)CC3S2(=O)=O)cc1	C[n+]1nn(C[C@@]2(C)[C@H](C(=O)O)N3C(=O)C[C@H]3S2(=O)=O)cc1	SCHEMBL3548420	['SCHEMBL3548420', 'PD133035', '1001404-83-6', 'Enmetazobactam', 'AAI101', 'AAI-101', 'OCID-5090', '80VUN7L00C', '(2S,3S,5R)-3-methyl-3-((3-methyl-1H-1,2,3-triazol-3-ium-1-yl)methyl)-7-oxo-4-thia-1-azabicyclo[3.2.0]heptane-2-carboxylate 4,4-dioxide', '(2S,3S,5R)-3-Methyl-3-((3-methyltriazol-3-ium-1-yl)methyl)-4,4,7-trioxo-4^6-thia-1-azabicyclo(3.2.0)heptane-2-carboxylate', '(2S,3S,5R)-3-Methyl-3-…	315.075767	-2.093699999999997	positive	mcebio	pluskal_mce_1D1_B7_id
RQCXKDWOCUJWQZ-UHFFFAOYSA-N	RQCXKDWOCUJWQZ	Nc1c2c(-c3cc(Br)ccc3)cc(-c3cnc(N4CCOCC4)cc3)nc2ncn1	Nc1c2c(-c3cc(Br)ccc3)cc(-c3cnc(N4CCOCC4)cc3)nc2ncn1	abt-702	['abt-702', 'Abt 702', 'CHEMBL66089', '2P206WS5B3', '5-(3-Bromophenyl)-7-(6-morpholinopyridin-3-yl)pyrido[2,3-d]pyrimidin-4-amine', '5-(3-Bromo-phenyl)-7-(6-morpholin-4-yl-pyridin-3-yl)-pyrido[2,3-d]pyrimidin-4-ylamine', 'Pyrido(2,3-d)pyrimidin-4-amine, 5-(3-bromophenyl)-7-(6-(4-morpholinyl)-3-pyridinyl)-', '5-(3-bromophenyl)-7-[6-(morpholin-4-yl)pyridin-3-yl]pyrido[2,3-d]pyrimidin-4-amine', '4-A…	462.080371	1.98542	positive	mcebio	pluskal_mce_1D1_B8_id
IWTCFIIOUXJOOV-OLZOCXBDSA-N	IWTCFIIOUXJOOV	CC(=O)N(O)C1c2c(ccc(C#N)c2)OC(C)(C)C1O	CC(=O)N(O)[C@@H]1c2c(ccc(C#N)c2)OC(C)(C)[C@H]1O	127408-31-5	['127408-31-5', 'Y-26763', 'N-[(3S,4R)-6-CYANO-3,4-DIHYDRO-3-HYDROXY-2,2-DIMETHYL-2H-1-BENZOPYRAN-4-YL]-N-HYDROXYACETAMIDE', 'N-((3S,4R)-6-Cyano-3-hydroxy-2,2-dimethylchroman-4-yl)-N-hydroxyacetamide', 'Y 26763', 'Q9F3XV8A6X', 'Acetamide, N-[(3S,4R)-6-cyano-3,4-dihydro-3-hydroxy-2,2-dimethyl-2H-1-benzopyran-4-yl]-N-hydroxy-', 'UNII-Q9F3XV8A6X', 'HMS3268J05', 'ACETAMIDE, N-((3S,4R)-6-CYANO-3,4-DIH…	276.111007	0.79715	negative	mcebio	pluskal_mce_1D1_B8_id
AGLKBEPKKDHHKY-UHFFFAOYSA-N	AGLKBEPKKDHHKY	CN1c2ccccc2C(=O)Nc2cnc(Nc3ccc(N4CCC(O)CC4)cc3)nc21	CN1c2ccccc2C(=O)Nc2cnc(Nc3ccc(N4CCC(O)CC4)cc3)nc21	XMD16-5	['XMD16-5', '1345098-78-3', '2-[4-(4-hydroxypiperidin-1-yl)anilino]-11-methyl-5H-pyrimido[4,5-b][1,4]benzodiazepin-6-one', 'CHEMBL4641789', 'SCHEMBL16065780', 'BDBM86612', 'BCP19605', 'EX-A1297', 'VDC09878', 's8273', 'AKOS030632026', 'CCG-268843', 'CS-6440', 'AC-36107', 'BS-15213', 'HY-101243', 'C72367', 'Benzo[e]pyrimido[5,4-b][1,4]diazepin-6(11H)-one, 18', '2-((4-(4-hydroxypiperidin-1-yl)phenyl…	416.196074	1.1765299999999996	positive	mcebio	pluskal_mce_1D1_B8_id
LYPAFUINURXJSG-AWEZNQCLSA-N	LYPAFUINURXJSG	CN1C(=O)C(NC(=O)c2n[nH]c(Cc3ccccc3)n2)COc2ccccc21	CN1C(=O)[C@@H](NC(=O)c2n[nH]c(Cc3ccccc3)n2)COc2ccccc21	GSK2982772	['GSK2982772', '1622848-92-3', 'GSK-2982772', '(S)-5-benzyl-N-(5-methyl-4-oxo-2,3,4,5-tetrahydrobenzo[b][1,4]oxazepin-3-yl)-1H-1,2,4-triazole-3-carboxamide', '(S)-3-benzyl-N-(5-methyl-4-oxo-2,3,4,5-tetrahydrobenzo[b][1,4]oxazepin-3-yl)-1H-1,2,4-triazole-5-carboxamide', 'T5W3M0VO9B', 'CHEMBL4071864', '1622848-92-3 (free base)', '3-Benzyl-N-[(3s)-5-Methyl-4-Oxo-2,3,4,5-Tetrahydro-1,5-Benzoxazepin-3…	377.148789	0.5421500000000001	both	mcebio	pluskal_mce_1D1_B8_id
GBWOSXZUTXXXQF-DHZHZOJOSA-N	GBWOSXZUTXXXQF	CCCOc1ccc(C=C2SC(=O)NC2=O)cc1	CCCOc1ccc(/C=C2/SC(=O)NC2=O)cc1	SMI-16a	['SMI-16a', '587852-28-6', '2,4-Thiazolidinedione, 5-[(4-propoxyphenyl)methylene]-', 'PIM1/2 Kinase Inhibitor VI', '5-(4-propoxybenzylidene)thiazolidine-2,4-dione', 'SCHEMBL2544372', 'CHEMBL4536936', 'EX-A4229', 's6497', 'ZB1822', 'AKOS000450619', 'CS-6913', 'BS-17683', 'HY-101947', 'C75751', 'A923831', 'Z44299774', '(5E)-5-[(4-PROPOXYPHENYL)METHYLIDENE]-1,3-THIAZOLIDINE-2,4-DIONE', 'MFCD03942693…	263.061614	2.2821800000000003	missing	mcebio	pluskal_mce_1D1_B8_id
MVOZLTFXYGHZPM-UHFFFAOYSA-N	MVOZLTFXYGHZPM	Cc1ccc(C2=Nc3c(cc(Cl)cc3)OC2)cc1	Cc1ccc(C2=Nc3c(cc(Cl)cc3)OC2)cc1	80306-38-3	['80306-38-3', '7-Chloro-3-(p-tolyl)-2H-benzo[b][1,4]oxazine', 'AR-7', 'AR7', '7-chloro-3-p-tolyl-2H-benzo[b][1,4]oxazine', 'Atypical retinoid 7', '7-chloro-3-(4-methylphenyl)-2H-1,4-benzoxazine', 'CHEMBL554764', 'SCHEMBL12206685', 'BCP25687', 'EX-A1249', 'MFCD27978377', 's6605', 'AKOS032946191', 'CS-6249', 'NCGC00347937-01', 'AC-35484', 'BS-17631', 'HY-101106', 'D84085', '80306-38-3', 'AR7', '80…	257.060742	3.2091800000000017	positive	mcebio	pluskal_mce_1D1_B8_id
SMUGAZNLKPFBSB-UHFFFAOYSA-N	SMUGAZNLKPFBSB	CCN(CC)C(=O)c1ccc(C(=C2CCNCC2)c2ccccc2)cc1	CCN(CC)C(=O)c1ccc(C(=C2CCNCC2)c2ccccc2)cc1	209808-01-5	['209808-01-5', 'AR-M1000390', 'N,N-diethyl-4-(phenyl(piperidin-4-ylidene)methyl)benzamide', 'CHEMBL415521', 'ARM-390', 'N,N-Diethyl-4-(phenyl-piperidin-4-ylidene-methyl)-benzamide', 'N,N-Diethyl-4-(phenyl-4-piperidinylidenemethyl)benzamide', 'N,N-diethyl-4-[phenyl(piperidin-4-ylidene)methyl]benzamide', 'N,N-Diethyl-4-(phenyl-piperidin-4-ylidene-met hyl)-benzamide', 'ar-m100390', 'GTPL9005', 'SCH…	348.220164	4.189770000000003	positive	mcebio	pluskal_mce_1D1_B8_id
WTLRSSATGYETCG-QGZVFWFLSA-N	WTLRSSATGYETCG	C=CC(=O)N1CCCC(n2nc(-c3ccc(Oc4ccccc4)cc3)c(C(N)=O)c2N)C1	C=CC(=O)N1CCC[C@@H](n2nc(-c3ccc(Oc4ccccc4)cc3)c(C(N)=O)c2N)C1	Btk inhibitor 2	['Btk inhibitor 2', '1558036-85-3', '5-amino-3-(4-phenoxyphenyl)-1-[(3R)-1-prop-2-enoylpiperidin-3-yl]pyrazole-4-carboxamide', '(R)-1-(1-acryloylpiperidin-3-yl)-5-amino-3-(4-phenoxyphenyl)-1H-pyrazole-4-carboxamide', 'Btkinhibitor2', 'GTPL9591', 'CHEMBL4447328', 'SCHEMBL15472582', 'WTLRSSATGYETCG-QGZVFWFLSA-N', 'BDBM303543', 'US10138229, Example 54', 's8542', 'AKOS040732674', 'CCG-269021', 'MS-27…	431.19574	1.6328399999999998	both	mcebio	pluskal_mce_1D1_B8_id
HCZHHEIFKROPDY-UHFFFAOYSA-N	HCZHHEIFKROPDY	O=C(O)c1cc(=O)c2ccccc2[nH]1	O=C(O)c1cc(=O)c2ccccc2[nH]1	kynurenic acid	['kynurenic acid', '4-Hydroxyquinoline-2-carboxylic acid', '492-27-3', '13593-94-7', '4-oxo-1,4-dihydroquinoline-2-carboxylic acid', 'Kynurenate', 'Transtorine', 'Quinurenic acid', '4-Hydroxyquinaldic acid', '1,4-Dihydro-4-oxoquinoline-2-carboxylic acid', '4-Hydroxy-2-quinolincarboxylic acid', 'Kinurenic acid', 'Kynuronic acid', '2-Quinolinecarboxylic acid, 4-hydroxy-', '4-Hydroxy-2-quinolinecarb…	189.042593	1.64306	both	mcebio	pluskal_mce_1D1_B8_id
PDOQBOJDRPLBQU-QMMMGPOBSA-N	PDOQBOJDRPLBQU	Cc1cc(Nc2nc(NC(C)c3ncc(F)cn3)ncc2Cl)n[nH]1	Cc1cc(Nc2nc(N[C@@H](C)c3ncc(F)cn3)ncc2Cl)n[nH]1	AZD1480	['AZD1480', '935666-88-9', 'AZD-1480', 'AZD 1480', '(S)-5-chloro-N2-(1-(5-fluoropyrimidin-2-yl)ethyl)-N4-(5-methyl-1H-pyrazol-3-yl)pyrimidine-2,4-diamine', 'KL2Z2TLF01', 'CHEMBL1231124', '5-Chloro-N2-[(1s)-1-(5-Fluoropyrimidin-2-Yl)ethyl]-N4-(5-Methyl-1h-Pyrazol-3-Yl)pyrimidine-2,4-Diamine', '2,4-Pyrimidinediamine, 5-chloro-N2-((1S)-1-(5-fluoro-2-pyrimidinyl)ethyl)-N4-(5-methyl-1H-pyrazol-3-yl)-'…	348.101398	1.7560699999999998	missing	mcebio	pluskal_mce_1D1_B8_id
BLTVBQXJFVRPFK-UHFFFAOYSA-N	BLTVBQXJFVRPFK	N#Cc1cc2c(cc1)[nH]c(O)c2-c1ncc(CN2CCOCC2)cc1	N#Cc1cc2c(cc1)[nH]c(O)c2-c1ncc(CN2CCOCC2)cc1	AZD1080	['AZD1080', '612487-72-6', 'AZD-1080', '2-hydroxy-3-(5-(morpholinomethyl)pyridin-2-yl)-1H-indole-5-carbonitrile', 'AZ-11548415', '0TII45R8IJ', 'AZD 1080', 'UNII-0TII45R8IJ', '2-Hydroxy-3-(5-((morpholin-4-yl)methyl)pyridin-2-yl)-1H-indole-5-carbonitrile', '2-Hydroxy-3-[5-(4-morpholinylmethyl)-2-pyridinyl]-1H-indole-5-carbonitrile', '2-Hydroxy-3-[5-(morpholin-4-ylmethyl)pyridin-2-yl]-1H-indole-5-ca…	334.142976	1.25911	positive	mcebio	pluskal_mce_1D1_B9_id
PAOANWZGLPPROA-RQXXJAGISA-N	PAOANWZGLPPROA	CCNC(=O)C1OC(n2cnc3c(N)nc(NCCc4ccc(CCC(=O)O)cc4)nc32)C(O)C1O	CCNC(=O)[C@H]1O[C@@H](n2cnc3c(N)nc(NCCc4ccc(CCC(=O)O)cc4)nc32)[C@H](O)[C@@H]1O	Cgs 21680	['Cgs 21680', '120225-54-9', 'CGS-21680', "2-(4-(2-Carboxyethyl)phenethylamino)-5'-N-ethylcarboxamidoadenosine", 'CGS21680', '124182-57-6', 'CHEMBL331372', 'T5HB1E831H', '3-[4-[2-[[6-amino-9-[(2R,3R,4S,5S)-5-(ethylcarbamoyl)-3,4-dihydroxyoxolan-2-yl]purin-2-yl]amino]ethyl]phenyl]propanoic acid', '4-(2-((6-Amino-9-(N-ethyl-beta-D-ribofuranuronamidosyl)-9H-purin-2-yl)amino)ethyl)benzenepropanoic ac…	499.217932	-1.4634599999999969	both	mcebio	pluskal_mce_1D1_B9_id
CKFBRGLGTWAVLG-GOMYTPFNSA-N	CKFBRGLGTWAVLG	C=C1CC2C3CCC4=CC(=O)CCC4C3CCC2(C)C1(OC(C)=O)C(C)=O	C=C1C[C@H]2[C@@H]3CCC4=CC(=O)CC[C@@H]4[C@H]3CC[C@]2(C)[C@@]1(OC(C)=O)C(C)=O	Nestoron	['Nestoron', '7759-35-5', 'Nestorone', 'Segesterone acetate', 'Elcometrine', 'ST-1435', 'Segesterone acetate [USAN]', '17-Hydroxy-16-methylene-19-norpregn-4-ene-3,20-dione acetate', '9AMX4Q13CC', '16-Methylene-17-alpha-acetoxy-19-nor-4-pregnene-3,20-dione', '19-Norpregn-4-ene-3,20-dione, 17-(acetyloxy)-16-methylene-', 'Segesterone acetate (USAN)', 'ST 1435', '(8R,9S,10R,13S,14S,17R)-17-acetyl-13-…	370.214409	4.185200000000004	missing	mcebio	pluskal_mce_1D1_B9_id
HLKXYZVTANABHZ-UHFFFAOYSA-N	HLKXYZVTANABHZ	NC(=O)NC(CC(=O)O)C(=O)O	NC(=O)NC(CC(=O)O)C(=O)O	Ureidosuccinic acid	['Ureidosuccinic acid', '923-37-5', 'N-Carbamoyl-DL-aspartic acid', '2-Ureidosuccinic acid', '2-(carbamoylamino)butanedioic acid', 'N-(Aminocarbonyl)-DL-aspartic acid', 'N-(Aminocarbonyl)aspartic acid', 'DL-Aspartic acid, N-(aminocarbonyl)-', 'Carbamoyl-DL-aspartic acid', 'Carbamylaspartic acid', '2-Ureidobutanedioic acid', 'NSC14983', 'Carbamyl-dl-aspartic acid', 'O3Y2KY16L1', 'CHEBI:64850', 'N-…	176.043321	-1.4173999999999998	negative	mcebio	pluskal_mce_1D1_B9_id
RUAOVVIUGUOYHA-AATRIKPKSA-N	RUAOVVIUGUOYHA	COc1ccc(S(=O)(=O)Nc2ccccc2CN(C)CC=Cc2ccc(Cl)cc2)cc1	COc1ccc(S(=O)(=O)Nc2ccccc2CN(C)C/C=C/c2ccc(Cl)cc2)cc1	kn-92	['kn-92', '176708-42-2', '1283519-40-3', '(E)-N-(2-(((3-(4-CHLOROPHENYL)ALLYL)(METHYL)AMINO)METHYL)PHENYL)-4-METHOXYBENZENESULFONAMIDE', 'KN92', 'N-[2-[[[(E)-3-(4-chlorophenyl)prop-2-enyl]-methylamino]methyl]phenyl]-4-methoxybenzenesulfonamide', 'N-[2-({[(2E)-3-(4-chlorophenyl)prop-2-en-1-yl](methyl)amino}methyl)phenyl]-4-methoxybenzenesulfonamide', '2-[N-(4-Methoxybenzenesulfonyl)]amino-N-(4-chl…	456.127441	4.234150000000004	positive	mcebio	pluskal_mce_1D1_B9_id
TUIHIKXCMCXXJG-UHFFFAOYSA-N	TUIHIKXCMCXXJG	O=C(NCc1cc(O)ccc1)c1cc2c(ccc(F)c2)[nH]1	O=C(NCc1cc(O)ccc1)c1cc2c(ccc(F)c2)[nH]1	518058-84-9	['518058-84-9', 'KX1-004', '5-Fluoro-N-(3-hydroxybenzyl)-1H-indole-2-carboxamide', '5-fluoro-N-[(3-hydroxyphenyl)methyl]-1H-indole-2-carboxamide', 'KX1004', '5-fluoro-N-(3-hydroxybenzyl)-1H-indole-2-carboxamide.', 'KX1 004', 'SCHEMBL2735774', 'BCP09750', 'EX-A2088', 'MFCD25977063', 's6500', 'AKOS024262242', 'CS-3165', 'DS-3192', 'NCGC00371148-03', 'AC-35926', 'HY-18237', 'KX-1-004', 'FT-0699435',…	284.096106	1.94235	both	mcebio	pluskal_mce_1D1_B9_id
UQRORFVVSGFNRO-UTINFBMNSA-N	UQRORFVVSGFNRO	CCCCN1CC(O)C(O)C(O)C1CO	CCCCN1C[C@H](O)[C@@H](O)[C@H](O)[C@H]1CO	Miglustat	['Miglustat', '72599-27-0', 'N-Butyldeoxynojirimycin', 'Zavesca', 'NB-DNJ', 'Butyldeoxynojirimycin', 'N-Butylmoranoline', '(2R,3R,4R,5S)-1-butyl-2-(hydroxymethyl)piperidine-3,4,5-triol', 'N-butyl-1-deoxynojirimycin', 'BuDNJ', 'n-Butyl deoxynojirimycin', 'N-(n-Butyl)deoxynojirimycin', 'n-Butyl dnj', 'SC-48334', 'miglustatum', 'OGT 918', 'OGT-918', 'N-Butyl-DNJ', 'SC 48334', '3,4,5-Piperidinetriol,…	219.147058	-1.4542999999999997	positive	mcebio	pluskal_mce_1D1_B9_id
ZKDXRFMOHZVXSG-HNNXBMFYSA-N	ZKDXRFMOHZVXSG	CC(C)C(CO)Nc1nc(Nc2cc(Cl)c(C(=O)O)cc2)c2ncn(C(C)C)c2n1	CC(C)[C@H](CO)Nc1nc(Nc2cc(Cl)c(C(=O)O)cc2)c2ncn(C(C)C)c2n1	Purvalanol B	['Purvalanol B', '212844-54-7', 'PURVALANOL', '(R)-2-chloro-4-((2-((1-hydroxy-3-methylbutan-2-yl)amino)-9-isopropyl-9H-purin-6-yl)amino)benzoic acid', 'NG 95', '(2R)-2-[[6-[(3-CHLORO-4-CARBOXYPHENYL)AMINO]-9-(1-METHYLETHYL)-9H-PURIN-2-YL]AMINO]-3-METHYL-1-BUTANOL', 'CHEMBL23254', 'CHEBI:49840', 'NG-95', 'MFCD04118312', '2-chloro-4-[[2-[[(2R)-1-hydroxy-3-methylbutan-2-yl]amino]-9-propan-2-ylpurin-…	432.167666	2.30624	both	mcebio	pluskal_mce_1D1_B9_id
WPGGHFDDFPHPOB-BBWFWOEESA-N	WPGGHFDDFPHPOB	O=C(O)C(CC(=O)N1CC2CCCCC2C1)Cc1ccccc1	O=C(O)[C@H](CC(=O)N1C[C@H]2CCCC[C@H]2C1)Cc1ccccc1	Mitiglinide	['Mitiglinide', '145375-43-5', 'Mitiglinide calcium', 'Mitiglinide [INN]', 'Kad-1229', 'D86I0XLB13', '(2S)-4-[(3aR,7aS)-1,3,3a,4,5,6,7,7a-octahydroisoindol-2-yl]-2-benzyl-4-oxobutanoic acid', 'KAD 1229', '(2S)-4-[(3aS,7aR)-1,3,3a,4,5,6,7,7a-octahydroisoindol-2-yl]-2-benzyl-4-oxobutanoic acid', '(2S)-4-[(3aR,7aS)-1,3,3a,4,5,6,7,7a-octahydroisoindol-2-yl]-4-oxidanylidene-2-(phenylmethyl)butanoic ac…	315.183444	2.913890000000001	positive	mcebio	pluskal_mce_1D1_B9_id
XEUVNVNAVKZSPT-JTJYXVOQSA-N	XEUVNVNAVKZSPT	CCCCCC(=O)NC(Cc1ccc(O)cc1)C(=O)NC(C(=O)NCCCCCC(N)=O)C(C)CC	CCCCCC(=O)N[C@@H](Cc1ccc(O)cc1)C(=O)N[C@H](C(=O)NCCCCCC(N)=O)[C@@H](C)CC	dihexa	['dihexa', '1401708-83-5', 'L-Isoleucinamide, N-(1-oxohexyl)-L-tyrosyl-N-(6-amino-6-oxohexyl)-', 'N-hexanoic-Tyr-Ile-(6) aminohexanoic amide', '9WYX65A5C2', 'PNB-0408', '6-(2-(2-Hexanamido-3-(4-hydroxyphenyl)propanamido)-3-methylpentanamido)hexanamide', '(2S,3S)-N-(6-amino-6-oxohexyl)-2-[[(2S)-2-(hexanoylamino)-3-(4-hydroxyphenyl)propanoyl]amino]-3-methylpentanamide', '6-[(2S,3S)-2-[(2S)-2-hexana…	504.331171	2.175480000000001	both	mcebio	pluskal_mce_1D1_B9_id
NGBKFLTYGSREKK-PMACEKPBSA-N	NGBKFLTYGSREKK	CC(C)C(NC(=O)OCc1ccccc1)C(=O)NC(C=O)Cc1ccccc1	CC(C)[C@H](NC(=O)OCc1ccccc1)C(=O)N[C@H](C=O)Cc1ccccc1	N-Cbz-val-phe-al	['N-Cbz-val-phe-al', 'Calpain Inhibitor III', 'Cbz-val-phe-H', 'MDL 28170', 'MDL-28170', 'Z-Val-Phe-H', 'N-Benzyloxycarbonylvalylphenylalaninal', 'Carbobenzoxyvalylphenylalanine aldehyde', '88191-84-8', 'N-Benzyloxycarbonylvalylphenylalanine aldehyde', 'WCJ9LQ197S', 'CHEMBL286722', 'CHEBI:82818', 'Cbz-valpheh', 'MDL28170', 'benzyl N-[(2S)-3-methyl-1-oxo-1-[[(2S)-1-oxo-3-phenylpropan-2-yl]amino]bu…	382.189257	2.754380000000001	positive	mcebio	pluskal_mce_1D1_B10_id
IYAYHZZWYNXHEQ-UHFFFAOYSA-N	IYAYHZZWYNXHEQ	O=C(Nc1cc(Br)ccc1)c1cc(S(=O)(=O)N2CCCCCC2)ccc1	O=C(Nc1cc(Br)ccc1)c1cc(S(=O)(=O)N2CCCCCC2)ccc1	AK-7	['AK-7', '420831-40-9', '3-(azepan-1-ylsulfonyl)-N-(3-bromophenyl)benzamide', 'AK 7', 'C19H21BrN2O3S', '3-(azepane-1-sulfonyl)-N-(3-bromophenyl)benzamide', 'SIRT2 Inhibitor II, AK-7', 'CHEMBL3222141', '308B6B695N', 'Benzamide, N-(3-bromophenyl)-3-((hexahydro-1H-azepin-1-yl)sulfonyl)-', 'UNII-308B6B695N', 'Oprea1_876929', '3-(1-azepanylsulfonyl)-N-(3-bromophenyl)benzamide', '3-(1-Azepanylsulfonyl)…	436.045626	3.7227700000000032	negative	mcebio	pluskal_mce_1D1_B10_id
JIMHYXZZCWVCMI-ZSOIEALJSA-N	JIMHYXZZCWVCMI	O=C(O)c1ccc(C=C2SC(=S)N(c3cccc(C(F)(F)F)c3)C2=O)cc1	O=C(O)c1ccc(/C=C2\SC(=S)N(c3cccc(C(F)(F)F)c3)C2=O)cc1	307510-92-5	['307510-92-5', 'CFTRinh-172', 'CFTR(inh)-172', 'CFTR Inh-172', 'CFTR Inhibitor-172', '4-[4-oxo-2-thioxo-3-(3-trifluoromethyl-phenyl)-thiazolidin-(5z)-ylidenemethyl]-benzoic acid', 'CHEMBL461939', '3-[(3-Trifluoromethyl)phenyl]-5-[(4-carboxyphenyl)methylene]-2-thioxo-4-thiazolidinone', '4-{[(5Z)-4-oxo-2-sulfanylidene-3-[3-(trifluoromethyl)phenyl]-1,3-thiazolidin-5-ylidene]methyl}benzoic acid', '4…	409.00542	4.264660000000002	missing	mcebio	pluskal_mce_1D1_B10_id
WTHKAJZQYNKTCJ-UHFFFAOYSA-N	WTHKAJZQYNKTCJ	Cc1ccc(S(=O)(=O)NCc2ccccc2)cc1	Cc1ccc(S(=O)(=O)NCc2ccccc2)cc1	N-Benzyl-p-toluenesulfonamide	['N-Benzyl-p-toluenesulfonamide', '1576-37-0', 'N-Tosylbenzylamine', 'N-Benzyl-4-methylbenzenesulfonamide', 'N-Benzyl-4-methyl-benzenesulfonamide', 'N-Benzyl-p-toluenesulphonamide', 'Benzenesulfonamide, 4-methyl-N-(phenylmethyl)-', 'p-Toluenesulfonamide, N-benzyl-', 'N-benzyl-4-methylbenzene-1-sulfonamide', '4-Methyl-N-(phenylmethyl)benzenesulfonamide', 'N-Benzyl-p-toluene sulphonamide', 'CHEMBL1…	261.08235	2.2560900000000004	missing	mcebio	pluskal_mce_1D1_B10_id
LGUUETDTMQTHML-UHFFFAOYSA-N	LGUUETDTMQTHML	Cc1c(S(=O)(=O)Nc2nc(NCCc3ccccc3)nc3c2CN(Cc2ccccc2)CC3)cccc1Cl	Cc1c(S(=O)(=O)Nc2nc(NCCc3ccccc3)nc3c2CN(Cc2ccccc2)CC3)cccc1Cl	CaMKII-IN-1	['CaMKII-IN-1', '1208123-85-6', 'BenzenesulfonaMide, 3-chloro-2-Methyl-N-[5,6,7,8-tetrahydro-2-[(2-phenylethyl)aMino]-6-(phenylMethyl)pyrido[4,3-d]pyriMidin-4-yl]-', 'N-[6-benzyl-2-(2-phenylethylamino)-7,8-dihydro-5H-pyrido[4,3-d]pyrimidin-4-yl]-3-chloro-2-methylbenzenesulfonamide', 'CHEMBL1270331', '3-chloro-2-methyl-N-[5,6,7,8-tetrahydro-2-[(2-phenylethyl)amino]-6-(phenylmethyl)pyrido[4,3-d]pyr…	547.180874	4.309340000000003	both	mcebio	pluskal_mce_1D1_B10_id
DHYXNIKICPUXJI-UHFFFAOYSA-N	DHYXNIKICPUXJI	CC(C)N(C(=O)n1cnn(-c2c(Cl)cc(Cl)cc2)c1=O)c1c(F)cc(F)cc1	CC(C)N(C(=O)n1cnn(-c2c(Cl)cc(Cl)cc2)c1=O)c1c(F)cc(F)cc1	Ipfencarbazone	['Ipfencarbazone', '212201-70-2', 'Ipfencarbazone [ISO]', 'UQ14O0CKS1', '4H-1,2,4-Triazole-4-carboxaMide, 1-(2,4-dichlorophenyl) -N-(2,4-difluorophenyl)-1,5-dihydro-N-(1-Methylethyl)- 5-oxo-', '1-(2,4-dichlorophenyl)-N-(2,4-difluorophenyl)-1,5-dihydro-N-(1-methylethyl)-5-oxo-4H-1,2,4-triazole-4-carboxamide', 'UNII-UQ14O0CKS1', 'SCHEMBL2048506', 'DTXSID0058019', 'BCP14734', 'AKOS027338690', 'CS-33…	426.046187	4.831370000000003	positive	mcebio	pluskal_mce_1D1_B10_id
NJPPVKZQTLUDBO-UHFFFAOYSA-N	NJPPVKZQTLUDBO	O=C(NC(=O)c1c(F)cccc1F)Nc1cc(Cl)c(OC(F)(F)C(F)OC(F)(F)F)cc1	O=C(NC(=O)c1c(F)cccc1F)Nc1cc(Cl)c(OC(F)(F)C(F)OC(F)(F)F)cc1	Novaluron	['Novaluron', '116714-46-6', 'Rimon', 'Novaluron [ISO]', 'Benzamide, N-[[[3-chloro-4-[1,1,2-trifluoro-2-(trifluoromethoxy)ethoxy]phenyl]amino]carbonyl]-2,6-difluoro-', 'Z8H1B3CW0B', 'DTXSID5034773', 'CHEBI:39385', 'N-[[3-chloro-4-[1,1,2-trifluoro-2-(trifluoromethoxy)ethoxy]phenyl]carbamoyl]-2,6-difluorobenzamide', 'N-({3-chloro-4-[1,1,2-trifluoro-2-(trifluoromethoxy)ethoxy]phenyl}carbamoyl)-2,6-d…	492.01231	4.485970000000001	negative	mcebio	pluskal_mce_1D1_B10_id
IQPSEEYGBUAQFF-UHFFFAOYSA-N	IQPSEEYGBUAQFF	COc1ccnc(C[S+]([O-])c2nc3ccc(OC(F)F)cc3[nH]2)c1OC	COc1ccnc(C[S+]([O-])c2nc3ccc(OC(F)F)cc3[nH]2)c1OC	pantoprazole	['pantoprazole', '102625-70-7', 'Pantozol', 'Protonix', 'Pantoprazolum', 'Pantoprazol', 'Pantoloc', 'BY-1023', 'SK&F-96022', 'Altopan', 'Panyocid', 'Zovanta', 'Pantoprazol [INN-Spanish]', 'Pantoprazolum [INN-Latin]', 'SK&F 96022', 'apo-Pantoprazole', 'Pantecta Control', 'BY 1023', 'SKF-96022', 'Controloc Control', 'HSDB 7292', 'Protonix I.V.', '(+)-(R)-Pantoprazole', 'SK-96022', '(S)-Pantoprazole…	383.075133	0.90593	positive	mcebio	pluskal_mce_1D1_B10_id
DBXFMOWZRXXBRN-LWKPJOBUSA-N	DBXFMOWZRXXBRN	COC(=O)CC(NC(=O)C(NC(=O)OC(C)C)C(C)C)c1ccc(Cl)cc1	COC(=O)CC(NC(=O)[C@@H](NC(=O)OC(C)C)C(C)C)c1ccc(Cl)cc1	Valifenalate	['Valifenalate', '283159-90-0', 'Valiphenal', 'Valifenalate [ISO]', 'S4BR27QQ5S', 'IR 5885', 'IR5885;Valiphenal', 'methyl 3-(4-chlorophenyl)-3-[[(2S)-3-methyl-2-(propan-2-yloxycarbonylamino)butanoyl]amino]propanoate', 'Valifenalate isomer 1', 'Valifenalate isomer 2', 'UNII-S4BR27QQ5S', 'SCHEMBL1138368', 'DTXSID6058051', 'CHEBI:83610', 'DBXFMOWZRXXBRN-LWKPJOBUSA-N', 'EX-A3342', 'CS-3304', 'AS-7700…	398.16085	3.164890000000001	both	mcebio	pluskal_mce_1D1_B10_id
AZKVWQKMDGGDSV-BCMRRPTOSA-N	AZKVWQKMDGGDSV	COC(=O)C1=COC(O)C2C(CO)=CCC12	COC(=O)C1=CO[C@@H](O)[C@@H]2C(CO)=CC[C@H]12	Genipin	['Genipin', '6902-77-8', '(+)-Genipin', 'CHEBI:5298', '1,4a,5,7a-Tetrahydro-1-hydroxy-7-(hydroxymethyl)-cyclopenta(c)pyran-4-carboxylic acid methyl ester', 'A3V2NE52YG', 'ST080860', 'methyl (1R,4aS,7aS)-1-hydroxy-7-(hydroxymethyl)-1,4a,5,7a-tetrahydrocyclopenta[c]pyran-4-carboxylate', 'C09780', 'MFCD00888600', 'methyl (1R,4aS,7aS)-1-hydroxy-7-(hydroxymethyl)-1H,4aH,5H,7aH-cyclopenta[c]pyran-4-car…	226.084124	-0.0532999999999999	missing	mcebio	pluskal_mce_1D1_B10_id
WPALTCMYPARVNV-UHFFFAOYSA-N	WPALTCMYPARVNV	CCc1nn(C)c(C(=O)NCc2ccc(Oc3ccc(C)cc3)cc2)c1Cl	CCc1nn(C)c(C(=O)NCc2ccc(Oc3ccc(C)cc3)cc2)c1Cl	tolfenpyrad	['tolfenpyrad', '129558-76-5', '4-chloro-3-ethyl-1-methyl-N-(4-(p-tolyloxy)benzyl)-1H-pyrazole-5-carboxamide', 'Tolfenpyrad [ISO]', '1H-Pyrazole-5-carboxamide, 4-chloro-3-ethyl-1-methyl-N-[[4-(4-methylphenoxy)phenyl]methyl]-', 'OHA74571QT', 'CHEBI:38628', '4-chloro-3-ethyl-1-methyl-N-(4-(p-tolyloxy)benzyl)pyrazole-5-carboxamide', '4-Chloro-3-ethyl-1-methyl-N-(4-(p-tolyloxy)-benzyl)-1H-pyrazole-5-…	383.140055	3.522960000000002	positive	mcebio	pluskal_mce_1D1_B11_id
KQXDHUJYNAXLNZ-XQSDOZFQSA-N	KQXDHUJYNAXLNZ	CCC(C(=O)O)C1CCC(C)C(C(C)C(O)C(C)C(=O)C(CC)C2OC3(C=CC(O)C4(CCC(C)(C5CCC(O)(CC)C(C)O5)O4)O3)C(C)CC2C)O1	CC[C@@H](C(=O)[C@@H](C)[C@@H](O)[C@H](C)[C@@H]1O[C@@H]([C@@H](CC)C(=O)O)CC[C@@H]1C)[C@H]1O[C@]2(C=C[C@@H](O)[C@]3(CC[C@@](C)([C@H]4CC[C@](O)(CC)[C@H](C)O4)O3)O2)[C@H](C)C[C@@H]1C	salinomycin	['salinomycin', 'Procoxacin', '53003-10-4', 'Coxistac', 'Bio-cox', 'Salinomicina', 'Salinomycine', 'Salinomycinum', 'UNII-62UXS86T64', 'HSDB 7032', '62UXS86T64', 'K 364', 'AHR 3096', 'EINECS 258-290-1', 'Salinomycine [INN-French]', 'Salinomycinum [INN-Latin]', 'Salinomicina [INN-Spanish]', 'DTXSID4048486', 'CHEBI:80025', 'Salinomycin (INN)', 'SALINOMYCIN [INN]', 'Salinomycine (INN-French)', 'Sali…	750.491813	6.188000000000006	both	mcebio	pluskal_mce_1D1_B11_id
ZJBMSSBTCGJZEE-UHFFFAOYSA-N	ZJBMSSBTCGJZEE	COc1cc2nc(N=C(N)N)nc(C)c2cc1	COc1cc2nc(N=C(N)N)nc(C)c2cc1	MPO-IN-28	['MPO-IN-28', '37836-90-1', '1-(7-methoxy-4-methylquinazolin-2-yl)guanidine', 'GNF-Pf-3346', '2-(7-methoxy-4-methylquinazolin-2-yl)guanidine', '2-(7-Methoxy-4-methyl-2-quinazolinyl)guanidine', '(7-methoxy-4-methyl-quinazolin-2-yl)-guanidine', 'Cambridge id 5228472', 'CHEMBL581893', 'GTPL9670', 'SCHEMBL2459826', 'SCHEMBL21964141', 'HMS1610B22', 'BCP32892', 'MFCD00475732', 'AKOS000645638', 'compoun…	231.11201	-0.4744299999999994	positive	mcebio	pluskal_mce_1D1_B11_id
DVBPRWJMHURKHP-UHFFFAOYSA-N	DVBPRWJMHURKHP	C=CC(=O)Nc1ccc(CN2C(=O)N(c3cc(OC)cc(OC)c3)Cc3cnc(Nc4ccc(N5CCN(C)CC5)cc4)nc32)cc1	C=CC(=O)Nc1ccc(CN2C(=O)N(c3cc(OC)cc(OC)c3)Cc3cnc(Nc4ccc(N5CCN(C)CC5)cc4)nc32)cc1	FIIN-2	['FIIN-2', '1633044-56-0', 'FIIN2', 'N-(4-((3-(3,5-Dimethoxyphenyl)-7-((4-(4-methylpiperazin-1-yl)phenyl)amino)-2-oxo-3,4-dihydropyrimido[4,5-d]pyrimidin-1(2H)-yl)methyl)phenyl)acrylamide', 'FIIN 2', 'CHEMBL4065323', 'N-(4-{[3-(3,5-dimethoxyphenyl)-7-{[4-(4-methylpiperazin-1-yl)phenyl]amino}-2-oxo-1H,2H,3H,4H-[1,3]diazino[4,5-d]pyrimidin-1-yl]methyl}phenyl)prop-2-enamide', 'SCHEMBL17857061', 'BCP…	634.301602	1.9426000000000017	both	mcebio	pluskal_mce_1D1_B11_id
XAEJIFARBQJLML-UHFFFAOYSA-N	XAEJIFARBQJLML	N#Cc1ccc(-c2csc(NN=C3CCCC3)n2)cc1	N#Cc1ccc(-c2csc(NN=C3CCCC3)n2)cc1	Remodelin	['Remodelin', '949912-58-7', '4-(2-(2-cyclopentylidenehydrazinyl)thiazol-4-yl)benzonitrile', 'CHEMBL399572', '4-[2-(2-cyclopentylidenehydrazinyl)-1,3-thiazol-4-yl]benzonitrile', '4-[2-(2-CYCLOPENTYLIDENEHYDRAZIN-1-YL)-1,3-THIAZOL-4-YL]BENZONITRILE', 'GTPL8102', 'SCHEMBL17144586', 'BCP11087', 'EX-A1315', 'ZMB91258', 'BDBM50326653', 'AKOS025293490', 'CS-3458', 'NCGC00384186-14', 'HY-16706', 'A90014…	282.093917	3.208340000000001	positive	mcebio	pluskal_mce_1D1_B11_id
PSIFNNKUMBGKDQ-UHFFFAOYSA-N	PSIFNNKUMBGKDQ	CCCCc1nc(Cl)c(CO)n1Cc1ccc(-c2ccccc2-c2n[nH]nn2)cc1	CCCCc1nc(Cl)c(CO)n1Cc1ccc(-c2ccccc2-c2n[nH]nn2)cc1	losartan	['losartan', '114798-26-4', 'DUP 89', 'allisartan', 'Angizaar', 'Losartic', 'Hyzaar', 'Cozaar', 'Lozap', 'LOSARTAN POTASSIUM', 'CHEBI:6541', 'DUP-89', 'DTXSID7023227', 'UNII-JMS50MPO89', 'JMS50MPO89', 'Losartan (INN)', 'NSC-758699', 'HGP1405', 'HGP-1405', "(1-((2'-(1H-tetrazol-5-yl)-[1,1'-biphenyl]-4-yl)methyl)-2-butyl-4-chloro-1H-imidazol-5-yl)methanol", 'DuP-753', "(2-butyl-4-chloro-1-{[2'-(1H-…	422.162187	3.342630000000001	both	mcebio	pluskal_mce_1D1_B11_id
KWJRSHZSULRJHE-UHFFFAOYSA-N	KWJRSHZSULRJHE	Cc1cc(Br)c(OCCSc2ncccn2)cc1	Cc1cc(Br)c(OCCSc2ncccn2)cc1	ZLN024	['ZLN024', '723249-01-2', 'ZLN-024', 'ZLN 024', '2-[2-(2-bromo-4-methylphenoxy)ethylsulfanyl]pyrimidine', 'CHEMBL4303623', '2-(2-(2-bromo-4-methylphenoxy)ethylsulfanyl)pyrimidine', 'SCHEMBL25248319', 'YDB24901', 'BDBM50512679', 'AKOS024268532', 'CS-3462', 'NCGC00387262-07', 'AS-16410', 'HY-16708', 'A51186', '2-(2-(2-bromo-4-methylphenoxy)ethylthio)pyrimidine', '2-((2-(2-Bromo-4-methylphenoxy)ethy…	323.993196	3.093490000000001	positive	mcebio	pluskal_mce_1D1_B11_id
CITWIBXKKHFDFM-UHFFFAOYSA-N	CITWIBXKKHFDFM	O=C(CCc1ccccc1)N1CCC(O)(Cn2cnc3c(ccc(Cl)c3)c2=O)CC1	O=C(CCc1ccccc1)N1CCC(O)(Cn2cnc3c(ccc(Cl)c3)c2=O)CC1	USP7-IN-1	['USP7-IN-1', '1381291-36-6', 'CHEMBL4867215', '7-chloro-3-[[4-hydroxy-1-(3-phenylpropanoyl)piperidin-4-yl]methyl]quinazolin-4-one', '7-chloro-3-{[4-hydroxy-1-(3-phenylpropanoyl)piperidin-4-yl]methyl}quinazolin-4(3H)-one', '7-Chloro-3-((4-hydroxy-1-(3-phenylpropanoyl)piperidin-4-yl)methyl)quinazolin-4(3H)-one', 'SCHEMBL14735116', 'BDBM50567586', 'AKOS030400467', 'CS-3515', 'NCGC00390658-01', 'HY-…	425.150619	3.452960000000002	both	mcebio	pluskal_mce_1D1_B11_id
UOWGYMNWMDNSTL-ONEGZZNKSA-N	UOWGYMNWMDNSTL	O=C(C=Cc1cnccc1)c1ccncc1	O=C(/C=C/c1cnccc1)c1ccncc1	13309-08-5	['13309-08-5', '3PO', '18550-98-6', '3-(3-pyridinyl)-1-(4-pyridinyl)-2-propen-1-one', '(E)-3PO', '(E)-3-pyridin-3-yl-1-pyridin-4-ylprop-2-en-1-one', '2-Propen-1-one, 3-(3-pyridinyl)-1-(4-pyridinyl)-', 'CHEMBL3105848', '(E)-3-(Pyridin-3-yl)-1-(pyridin-4-yl)prop-2-en-1-one', '(2E)-3-(3-pyridinyl)-1-(4-pyridinyl)-2-propen-1-one', '(2E)-3-(PYRIDIN-3-YL)-1-(PYRIDIN-4-YL)PROP-2-EN-1-ONE', 'SCHEMBL19663…	210.079313	2.26328	positive	mcebio	pluskal_mce_1D1_B11_id
UTDAKQMBNSHJJB-UHFFFAOYSA-N	UTDAKQMBNSHJJB	S=C(NN=C1CCCc2c1nccc2)N1CCN(c2ccccn2)CC1	S=C(NN=C1CCCc2c1nccc2)N1CCN(c2ccccn2)CC1	COTI-2	['COTI-2', '1039455-84-9', 'COTI2', "(E)-N'-(6,7-dihydroquinolin-8(5H)-ylidene)-4-(pyridin-2-yl)piperazine-1-carbothiohydrazide", 'COTI 2', 'COTI2; COTI 2', 'SCHEMBL19859846', 'BCP28961', 'AKOS037515570', 'SB17257', "{N'-(5,6,7,8-tetrahydroquinolin-8-ylidene)-4-(2-pyridyl)piperazine-1-carbothiohydrazide}", 'N-(6,7-Dihydro-5H-quinolin-8-ylideneamino)-4-pyridin-2-ylpiperazine-1-carbothioamide', 'CO…	366.162666	1.72367	missing	mcebio	pluskal_mce_1D1_B11_id
QZECRCLSIGFCIO-RISCZKNCSA-N	QZECRCLSIGFCIO	CC(Oc1nc(SCc2c(F)c(F)ccc2)nc(NS(=O)(=O)N2CCC2)c1)C(O)CO	C[C@@H](Oc1nc(SCc2c(F)c(F)ccc2)nc(NS(=O)(=O)N2CCC2)c1)[C@@H](O)CO	AZD-5069	['AZD-5069', '878385-84-3', 'AZD5069', 'N-(2-((2,3-difluorobenzyl)thio)-6-(((2R,3S)-3,4-dihydroxybutan-2-yl)oxy)pyrimidin-4-yl)azetidine-1-sulfonamide', '4ADT8JXB9S', 'AZD 5069 [WHO-DD]', 'N-(2-(((2,3-Difluorophenyl)methyl)thio)-6-(((1R,2S)-2,3-dihydroxy-1-methylpropyl)oxy)-4-pyrimidinyl)-1-azetidinesulfonamide', 'N-[2-[(2,3-difluorophenyl)methylsulfanyl]-6-[(2R,3S)-3,4-dihydroxybutan-2-yl]oxypyr…	476.099968	0.5242599999999997	both	mcebio	pluskal_mce_1D1_B12_id
LMEKQMALGUDUQG-UHFFFAOYSA-N	LMEKQMALGUDUQG	Cn1cnc([N+](=O)[O-])c1Sc1c2[nH]cnc2ncn1	Cn1cnc([N+](=O)[O-])c1Sc1c2[nH]cnc2ncn1	azathioprine	['azathioprine', '446-86-6', 'Imuran', 'Azothioprine', 'Azathioprin', 'Azamun', 'Azanin', 'Azatioprin', 'Azasan', 'Ccucol', 'Imurek', 'Imurel', 'Muran', 'Azathiopurine', 'Rorasul', 'Azathioprinum', 'BW 57-322', 'NSC-39084', 'BW-57-322', 'Azatioprina', '6-(1-Methyl-4-nitroimidazol-5-yl)thiopurine', 'NCI-C03474', 'NSC 39084', 'Methylnitroimidazolylmercaptopurine', '6-(1-Methyl-p-nitro-5-imidazolyl)…	277.038193	0.1207499999999997	both	mcebio	pluskal_mce_1D1_B12_id
WNEODWDFDXWOLU-QHCPKHFHSA-N	WNEODWDFDXWOLU	CC1CN(C2COC2)CCN1c1cnc(Nc2cc(-c3c(CO)c(N4CCn5c(cc6c5CC(C)(C)C6)C4=O)ncc3)cn(C)c2=O)cc1	C[C@H]1CN(C2COC2)CCN1c1cnc(Nc2cc(-c3c(CO)c(N4CCn5c(cc6c5CC(C)(C)C6)C4=O)ncc3)cn(C)c2=O)cc1	Fenebrutinib	['Fenebrutinib', 'GDC-0853', '1434048-34-6', 'RG7845', 'GDC0853', 'RG-7845', 'Fenebrutinib [INN]', "(S)-2-(3'-(hydroxymethyl)-1-methyl-5-((5-(2-methyl-4-(oxetan-3-yl)piperazin-1-yl)pyridin-2-yl)amino)-6-oxo-1,6-dihydro-[3,4'-bipyridin]-2'-yl)-7,7-dimethyl-3,4,7,8-tetrahydro-2H-cyclopenta[4,5]pyrrolo[1,2-a]pyrazin-1(6H)-one", 'Fenebrutinib [USAN]', 'RO7010939', 'E9L2885WUL', 'CHEMBL4065122', 'G025…	664.348552	2.352790000000001	positive	mcebio	pluskal_mce_1D1_B12_id
MWDVCHRYCKXEBY-LBPRGKRZSA-N	MWDVCHRYCKXEBY	CC(NC(=O)CNC(=O)c1cc(Cl)ccc1)c1ccccc1	C[C@H](NC(=O)CNC(=O)c1cc(Cl)ccc1)c1ccccc1	1802326-66-4	['1802326-66-4', 'JNJ-63533054', 'JNJ 63533054', '3-chloro-N-[2-oxo-2-[[(1S)-1-phenylethyl]amino]ethyl]benzamide', 'JNJ63533054', 'CHEMBL3633720', '(S)-3-chloro-N-(2-oxo-2-((1-phenylethyl)amino)ethyl)benzamide', 'Benzamide, 3-chloro-N-[2-oxo-2-[[(1S)-1-phenylethyl]amino]ethyl]-', '3-chloranyl-N-[2-oxidanylidene-2-[[(1S)-1-phenylethyl]amino]ethyl]benzamide', '7ZQ', 'GTPL8766', 'SCHEMBL23975221', '…	316.097855	2.8377800000000013	both	mcebio	pluskal_mce_1D1_B12_id
UKJPMZGILXATGT-UHFFFAOYSA-N	UKJPMZGILXATGT	Clc1ccc(-c2nn(Cc3ccccc3)c3c2CCNCC3)cc1	Clc1ccc(-c2nn(Cc3ccccc3)c3c2CCNCC3)cc1	JNJ-18038683 free base	['JNJ-18038683 free base', '851373-91-6', '28PGH5X4OQ', '3-(4-chlorophenyl)-1-(phenylmethyl)-5,6,7,8-tetrahydro-4H-pyrazolo[5,4-d]azepine', '3-(4-Chlorophenyl)-1,4,5,6,7,8-hexahydro-1-(phenylmethyl)pyrazolo[3,4-d]azepine', 'UNII-28PGH5X4OQ', 'GTPL8432', 'SCHEMBL2076477', 'CHEMBL4205783', 'TQP0830', 'UKJPMZGILXATGT-UHFFFAOYSA-N', 'DTXSID001336543', 'BDBM50458523', 'SB18884', 'Q27890368', '1-benzyl…	337.134575	3.395850000000001	positive	mcebio	pluskal_mce_1D1_B12_id
QLVSJMZJSABWRX-UHFFFAOYSA-N	QLVSJMZJSABWRX	Nc1cc(N2CCN(CCP(=O)(O)O)CC2)nc(NCC2CCC(CNCCCNC3CCCCC3)CC2)n1	Nc1cc(N2CCN(CCP(=O)(O)O)CC2)nc(NCC2CCC(CNCCCNC3CCCCC3)CC2)n1	Burixafor	['Burixafor', 'Burixafor [INN]', '1191448-17-5', 'TG-0054', '2G17Y0Q20G', 'TG0054', 'TG 0054', '(2-(4-(6-amino-2-((((1r,4r)-4-(((3-(cyclohexylamino)propyl)amino)methyl)cyclohexyl)methyl)amino)pyrimidin-4-yl)piperazin-1-yl)ethyl)phosphonic acid', 'Phosphonic acid, p-(2-(4-(6-amino-2-(((trans-4-(((3-(cyclohexylamino)propyl)amino)methyl)cyclohexyl)methyl)amino)-4-pyrimidinyl)-1-piperazinyl)ethyl)-',…	566.382174	1.3369700000000035	positive	mcebio	pluskal_mce_1D1_B12_id
GSDSWSVVBLHKDQ-JTQLQIEISA-N	GSDSWSVVBLHKDQ	CC1COc2c3c(cc(F)c2N2CCN(C)CC2)c(=O)c(C(=O)O)cn31	C[C@H]1COc2c3c(cc(F)c2N2CCN(C)CC2)c(=O)c(C(=O)O)cn31	LEVOFLOXACIN	['LEVOFLOXACIN', '100986-85-4', 'Levaquin', 'Quixin', '(-)-Ofloxacin', 'Cravit', 'Iquix', 'Tavanic', '(S)-Ofloxacin', 'Ofloxacin S-(-)-form', 'Levofloxacine', 'L-Ofloxacin', 'Levofloxacino', 'Levofloxacinum', 'Elequine', 'Oftaquix', 'Levofloxacin Anhydrous', 'Floxacin', 'Volequin', 'Nofaxin', '(S)-(-)-Ofloxacin', 'DR-3355', 'FLUOROQUINOLONE', 'Unibiotic', 'Venaxan', 'Loxof', 'HR 355', 'Levofloxac…	361.143784	1.11774	positive	mcebio	pluskal_mce_1D1_B12_id
GFNANZIMVAIWHM-OBYCQNJPSA-N	GFNANZIMVAIWHM	CC12C=CC(=O)C=C1CCC1C3CC(O)C(O)(C(=O)CO)C3(C)CC(O)C12F	C[C@]12C=CC(=O)C=C1CC[C@H]1[C@@H]3C[C@@H](O)[C@](O)(C(=O)CO)[C@@]3(C)C[C@H](O)[C@@]12F	triamcinolone	['triamcinolone', '124-94-7', 'Fluoxyprednisolone', 'Aristocort', 'Rodinolone', 'Triamcinolon', 'Kenacort', 'Delphicort', 'Ledercort', 'Tricortale', 'Adcortyl', 'Celeste', 'Triamcet', 'Volon', 'Triam-Tablinen', 'Cinolone-T', 'SK-Triamcinolone', 'Triamcinlon', 'Omcilon', 'Fluoxiprednisolone', 'Triamcinolona', 'Triamcinolonum', 'Triamcinolonum [INN]', 'Tiamcinolonum', 'Triamcinalone', 'Tiamcinolonu…	394.179167	0.6204999999999998	both	mcebio	pluskal_mce_1D1_B12_id
QXHHHPZILQDDPS-UHFFFAOYSA-N	QXHHHPZILQDDPS	Clc1cc(Cl)c(C(Cn2ccnc2)OCc2c(Cl)scc2)cc1	Clc1cc(Cl)c(C(Cn2ccnc2)OCc2c(Cl)scc2)cc1	tioconazole	['tioconazole', '65899-73-2', 'Vagistat', 'Trosyd', 'Vagistat-1', 'Trosyl', 'Fungibacid', 'Tioconazolum', 'Zoniden', 'Gyno-trosyd', 'Tioconazol', 'UK-20349', 'Tioconazol [INN-Spanish]', 'Tioconazolum [INN-Latin]', 'Tz-3', 'New Straitus', '(+-)-Tioconazole', 'UK 20349', 'UK-20,349', 'EINECS 265-973-8', 'NSC-759169', '1-(2-((2-chlorothiophen-3-yl)methoxy)-2-(2,4-dichlorophenyl)ethyl)-1H-imidazole',…	385.981417	5.753480000000003	positive	mcebio	pluskal_mce_1D1_B12_id
HTIQEAQVCYTUBX-UHFFFAOYSA-N	HTIQEAQVCYTUBX	CCOC(=O)C1=C(COCCN)NC(C)=C(C(=O)OC)C1c1ccccc1Cl	CCOC(=O)C1=C(COCCN)NC(C)=C(C(=O)OC)C1c1ccccc1Cl	amlodipine	['amlodipine', '88150-42-9', 'Norvasc', 'Amlocard', 'Coroval', 'Lipinox', 'Amlodipino', 'Amlodipinum', 'Amlodipine Free Base', 'AMLODIPINE BASE', 'Caduet', 'Istin', 'Amlodipinum [Latin]', 'CHEBI:2668', '3-ethyl 5-methyl 2-((2-aminoethoxy)methyl)-4-(2-chlorophenyl)-6-methyl-1,4-dihydropyridine-3,5-dicarboxylate', 'Amlodis', 'UNII-1J444QC288', 'HSDB 7079', 'HGP0904', 'UK-4834011', 'HGP-0904', 'Norv…	408.1452	2.211590000000001	positive	mcebio	pluskal_mce_1D1_B13_id
XNEFYCZVKIDDMS-UHFFFAOYSA-N	XNEFYCZVKIDDMS	COc1ccc(C(=O)CC(=O)c2ccc(C(C)(C)C)cc2)cc1	COc1ccc(C(=O)CC(=O)c2ccc(C(C)(C)C)cc2)cc1	Avobenzone	['Avobenzone', '70356-09-1', 'Parsol 1789', 'Butyl methoxydibenzoylmethane', 'Escalol 517', 'Eusolex 9020', '1-(4-tert-butylphenyl)-3-(4-methoxyphenyl)propane-1,3-dione', 'NeoHeliopan 357', 'Avobenzona', 'Avobenzonum', '1-(4-tert-Butylphenyl)-3-(4-methoxyphenyl)-1,3-propanedione', "4-tert-Butyl-4'-methoxy-dibenzoylmethane", '1-(4-(tert-Butyl)phenyl)-3-(4-methoxyphenyl)propane-1,3-dione', "4-TERT-…	310.156895	3.821860000000002	positive	mcebio	pluskal_mce_1D1_B13_id
CGDZXLJGHVKVIE-DNVCBOLYSA-N	CGDZXLJGHVKVIE	O=C(NC1CCC(c2c(F)c(F)ccc2)CN(CC(F)(F)F)C1=O)N1CCC(n2c(=O)[nH]c3c2cccn3)CC1	O=C(N[C@@H]1CC[C@@H](c2c(F)c(F)ccc2)CN(CC(F)(F)F)C1=O)N1CCC(n2c(=O)[nH]c3c2cccn3)CC1	Telcagepant	['Telcagepant', '781649-09-0', 'MK-0974', 'MK0974', 'MK 0974', 'MK 0974, Telcagepant', 'Telcagepant (USAN)', 'Telcagepant [USAN]', 'CHEMBL236593', 'D42O649ALL', 'N-[(3R,6S)-6-(2,3-difluorophenyl)-2-oxo-1-(2,2,2-trifluoroethyl)azepan-3-yl]-4-(2-oxo-2,3-dihydro-1H-imidazo[4,5-b]pyridin-1-yl)piperidine-1-carboxamide', 'N-[(3R,6S)-6-(2,3-difluorophenyl)-2-oxo-1-(2,2,2-trifluoroethyl)azepan-3-yl]-4-(2…	566.20648	4.103160000000003	both	mcebio	pluskal_mce_1D1_B13_id
LKXPLOHGQSEPEM-OAHLLOKOSA-N	LKXPLOHGQSEPEM	CCCn1cnc2c(NCc3ccccc3)nc(NC(CC)CO)nc21	CCCn1cnc2c(NCc3ccccc3)nc(N[C@H](CC)CO)nc21	Ca2+ channel agonist 1	['Ca2+ channel agonist 1', '1402821-24-2', 'CHEMBL2206262', '(2R)-2-[[6-(benzylamino)-9-propylpurin-2-yl]amino]butan-1-ol', 'SCHEMBL5517026', 'LKXPLOHGQSEPEM-OAHLLOKOSA-N', 'CGC82124', 'BDBM50400565', 'AKOS030526486', 'NCGC00485485-01', 'MS-25538', 'F77826', '(R)-2-(6-(Benzylamino)-9-propyl-9H-purin-2-ylamino)butan-1-ol', '(R)-2-((6-(BENZYLAMINO)-9-PROPYL-9H-PURIN-2-YL)AMINO)BUTAN-1-OL', '(R)-2-(…	354.216809	1.7868499999999998	positive	mcebio	pluskal_mce_1D1_B13_id
YWGYNGCRVZLMCS-UHFFFAOYSA-N	YWGYNGCRVZLMCS	O=C(Nc1c(Cl)ccnc1)N1CCN(Cc2cc3c(cc2)OC(F)(F)O3)CC1	O=C(Nc1c(Cl)ccnc1)N1CCN(Cc2cc3c(cc2)OC(F)(F)O3)CC1	JNJ-42165279	['JNJ-42165279', '1346528-50-4', 'N-(4-Chloropyridin-3-yl)-4-((2,2-difluorobenzo[d][1,3]dioxol-5-yl)methyl)piperazine-1-carboxamide', 'JNJ42165279', 'AH2E5UQ11Y', 'N-(4-chloropyridin-3-yl)-4-[(2,2-difluoro-1,3-benzodioxol-5-yl)methyl]piperazine-1-carboxamide', 'N-(4-chloropyridin-3-yl)-4-[(2,2-difluoro-2H-1,3-benzodioxol-5-yl)methyl]piperazine-1-carboxamide', '1-Piperazinecarboxamide, N-(4-chloro…	410.095725	2.04606	both	mcebio	pluskal_mce_1D1_B13_id
ZBCMHWUFWQFPLV-UHFFFAOYSA-N	ZBCMHWUFWQFPLV	CNc1ncc2cc(-c3c(Cl)cc(-c4cccc(C)n4)cc3)c(=O)n(CC3OCC(N)CO3)c2n1	CNc1ncc2cc(-c3c(Cl)cc(-c4cccc(C)n4)cc3)c(=O)n(CC3OCC(N)CO3)c2n1	G-5555	['G-5555', '1648863-90-4', '8-(((2r,5r)-5-amino-1,3-dioxan-2-yl)methyl)-6-(2-chloro-4-(6-methylpyridin-2-yl)phenyl)-2-(methylamino)pyrido[2,3-d]pyrimidin-7(8H)-one', '8-[(Trans-5-Amino-1,3-Dioxan-2-Yl)methyl]-6-[2-Chloro-4-(6-Methylpyridin-2-Yl)phenyl]-2-(Methylamino)pyrido[2,3-D]pyrimidin-7(8h)-One', 'CHEMBL3770443', 'G5555', 'G 5555', '8-[(trans-5-Amino-1,3-dioxan-2-yl)methyl]-6-[2-chloro-4-(6-…	492.167666	2.500329999999999	positive	mcebio	pluskal_mce_1D1_B13_id
NIOPZPCMRQGZCE-WEVVVXLNSA-N	NIOPZPCMRQGZCE	CC=CC(=O)Oc1c(C(C)CCCCCC)cc([N+](=O)[O-])cc1[N+](=O)[O-]	C/C=C/C(=O)Oc1c(C(C)CCCCCC)cc([N+](=O)[O-])cc1[N+](=O)[O-]	Meptyldinocap	['Meptyldinocap', '131-72-6', 'Meptyldinocap [ISO]', 'OQU8KLU91P', '2,4-Dinitro-6-(1-methylheptyl)phenyl crotonate', '39300-45-3', '(2,4-dinitro-6-octan-2-ylphenyl) (E)-but-2-enoate', '2,4-DNOPC', '6119-92-2', '2-Butenoic acid, 2-(1-methylheptyl)-4,6-dinitrophenyl ester, (E)-', '2-(1-Methylheptyl)-4,6-dinitrophenyl crotonate', '(E)-2,4-Dinitro-6-(octan-2-yl)phenyl but-2-enoate', '2-Butenoic acid,…	364.163436	3.7800600000000033	missing	mcebio	pluskal_mce_1D1_B13_id
DBXFMOWZRXXBRN-RDJZCZTQSA-N	DBXFMOWZRXXBRN	COC(=O)CC(NC(=O)C(NC(=O)OC(C)C)C(C)C)c1ccc(Cl)cc1	COC(=O)C[C@H](NC(=O)[C@@H](NC(=O)OC(C)C)C(C)C)c1ccc(Cl)cc1	(S,S)-Valifenalate	['(S,S)-Valifenalate', 'L-(S)-valifenalate', '283159-94-4', '(S,S)-IR5885', '(S,S)-Valiphenal', 'CHEBI:83616', 'HY-17518A', 'AKOS040740906', 'MS-26750', 'CS-0101100', 'Q27157020', 'methyl (3S)-3-(4-chlorophenyl)-3-{[N-(isopropoxycarbonyl)-L-valyl]amino}propanoate', 'methyl (3S)-3-(4-chlorophenyl)-3-[[(2S)-3-methyl-2-(propan-2-yloxycarbonylamino)butanoyl]amino]propanoate', 'Methyl (S)-3-(4-chlorop…	398.16085	3.164890000000001	both	mcebio	pluskal_mce_1D1_B13_id
QBKSWRVVCFFDOT-UHFFFAOYSA-N	QBKSWRVVCFFDOT	Cc1c(-c2c(O)c3c(cc2C)c(C(C)C)c(O)c(O)c3C=O)c(O)c2c(C=O)c(O)c(O)c(C(C)C)c2c1	Cc1c(-c2c(O)c3c(cc2C)c(C(C)C)c(O)c(O)c3C=O)c(O)c2c(C=O)c(O)c(O)c(C(C)C)c2c1	gossypol	['gossypol', '303-45-7', '90141-22-3', '(-)-Gossypol', 'Pogosin', '(+)-Gossypol', 'Tash 1', '(R)-Gossypol', '(R)-(-)-Gossypol', 'No Fertil', '20300-26-9', 'AT 101', '(+/-)-Gossypol', '7-(8-formyl-1,6,7-trihydroxy-3-methyl-5-propan-2-ylnaphthalen-2-yl)-2,3,8-trihydroxy-6-methyl-4-propan-2-ylnaphthalene-1-carbaldehyde', 'BL 193', "1,1',6,6',7,7'-Hexahydroxy-5,5'-diisopropyl-3,3'-dimethyl-[2,2'-bina…	518.194068	2.04266	negative	mcebio	pluskal_mce_1D1_B13_id
JUIUXBHZFNHITF-IEOSBIPESA-N	JUIUXBHZFNHITF	Cc1c(C)c2c(CCC(C)(CCCC(C)CCCC(C)CCCC(C)C)O2)c(C)c1OP(=O)(O)O	Cc1c(C)c2c(CC[C@@](C)(CCC[C@H](C)CCC[C@H](C)CCCC(C)C)O2)c(C)c1OP(=O)(O)O	alpha-Tocopherol phosphate	['alpha-Tocopherol phosphate', '38976-17-9', 'D-alpha-Tocopherol phosphate', 'V7EZ83SETP', '71276-50-1', 'P7Q15MLX1X', 'tocopheryl phosphate', '[(2R)-2,5,7,8-tetramethyl-2-[(4R,8R)-4,8,12-trimethyltridecyl]-3,4-dihydrochromen-6-yl] dihydrogen phosphate', 'CHEMBL4211176', '2H-1-Benzopyran-6-ol, 3,4-dihydro-2,5,7,8-tetramethyl-2-((4R,8R)-4,8,12-trimethyltridecyl)-, 6-(dihydrogen phosphate), (2R)-',…	510.347411	7.462500000000011	negative	mcebio	pluskal_mce_1D1_B13_id
IEPCQLHHUYRTEY-UHFFFAOYSA-N	IEPCQLHHUYRTEY	Cc1ccc(C(=O)Nc2noc3ccccc23)cc1	Cc1ccc(C(=O)Nc2noc3ccccc23)cc1	BAMB-4	['BAMB-4', '891025-25-5', 'N-(1,2-benzoxazol-3-yl)-4-methylbenzamide', 'N-(benzo[d]isoxazol-3-yl)-4-methylbenzamide', 'BAMB-4(ITPKA-IN-C14)', 'HMS1632C01', 'HMS3447H16', 'BCP32592', 'ITPKA-IN-C14ITPKA-IN-C14', 'BAMB4;BAMB 4;ITPKA-IN-C14', 'AKOS001871542', 'CS-3226', 'NCGC00390764-01', 'BS-51604', 'HY-16694', 'E76864', 'SR-01000139410', 'SR-01000139410-1', 'STK245371', 'ITPKA-IN-C14', 'BAMB-4', 'B…	252.089878	2.4700700000000007	positive	mcebio	pluskal_mce_1D1_B14_id
IQPSEEYGBUAQFF-UHFFFAOYSA-N	IQPSEEYGBUAQFF	COc1ccnc(C[S+]([O-])c2nc3ccc(OC(F)F)cc3[nH]2)c1OC	COc1ccnc(C[S+]([O-])c2nc3ccc(OC(F)F)cc3[nH]2)c1OC	pantoprazole	['pantoprazole', '102625-70-7', 'Pantozol', 'Protonix', 'Pantoprazolum', 'Pantoprazol', 'Pantoloc', 'BY-1023', 'SK&F-96022', 'Altopan', 'Panyocid', 'Zovanta', 'Pantoprazol [INN-Spanish]', 'Pantoprazolum [INN-Latin]', 'SK&F 96022', 'apo-Pantoprazole', 'Pantecta Control', 'BY 1023', 'SKF-96022', 'Controloc Control', 'HSDB 7292', 'Protonix I.V.', '(+)-(R)-Pantoprazole', 'SK-96022', '(S)-Pantoprazole…	383.075133	0.90593	positive	mcebio	pluskal_mce_1D1_B14_id
WVLHGCRWEHCIOT-UHFFFAOYSA-N	WVLHGCRWEHCIOT	c1cc(N2CCNCC2)c2OCCOc2c1	c1cc(N2CCNCC2)c2OCCOc2c1	Eltoprazine	['Eltoprazine', '98224-03-4', '1-(2,3-Dihydrobenzo[b][1,4]dioxin-5-yl)piperazine', '1-(2,3-Dihydro-benzo[1,4]dioxin-5-yl)-piperazine', 'Eltoprazine [INN]', '1-(2,3-dihydro-1,4-benzodioxin-5-yl)piperazine', '1-(1,4-Benzodioxan-5-yl)piperazine', 'CHEMBL282614', '510M006KO6', 'Eltoprazinum [Latin]', 'Eltoprazina [Spanish]', 'NCGC00159533-01', 'Eltoprazina', 'Eltoprazinum', 'Piperazine, 1-(2,3-dihydr…	220.121178	-0.4380299999999983	positive	mcebio	pluskal_mce_1D1_B14_id
NSTRIRCPWQHTIA-DTRKZRJBSA-N	NSTRIRCPWQHTIA	CCC(C)C1NC(=O)C(Cc2ccc(OC)cc2)NC(=O)CCCSCC(C(=O)N2CCCC2C(=O)NC(CC(C)C)C(=O)NCC(N)=O)NC(=O)C(CC(N)=O)NC(=O)C(CCC(N)=O)NC1=O	CC[C@H](C)[C@@H]1NC(=O)[C@H](Cc2ccc(OC)cc2)NC(=O)CCCSC[C@@H](C(=O)N2CCC[C@H]2C(=O)N[C@@H](CC(C)C)C(=O)NCC(N)=O)NC(=O)[C@H](CC(N)=O)NC(=O)[C@H](CCC(N)=O)NC1=O	Carbetocin	['Carbetocin', '37025-55-1', 'Pabal', 'Carbetocino', 'Carbetocinum', 'CHEBI:59204', 'LV-101', 'Carbetocinum [INN-Latin]', 'Carbetocino [INN-Spanish]', 'deamino-2-O-methyltyrosine-1-carbaoxytocin', '1-Butyric acid-2-(3-(p-methoxyphenyl)-L-alanine)oxytocin', '88TWF8015Y', '1-butanoic acid-2-(O-methyl-L-tyrosine)-1-carbaoxytocin', 'FE 992097', 'FE-992097', 'C45H69N11O12S', 'CARBETOCIN [MI]', 'CARBET…	987.484788	-3.018020000000016	both	mcebio	pluskal_mce_1D1_B14_id
YRYQLVCTQFBRLD-UIOOFZCWSA-N	YRYQLVCTQFBRLD	C=CC(=O)N1CCN(c2nc(OCC3CCCN3C)nc3c2CCN(c2cccc4cccc(C)c24)C3)CC1CC#N	C=CC(=O)N1CCN(c2nc(OC[C@@H]3CCCN3C)nc3c2CCN(c2cccc4cccc(C)c24)C3)C[C@@H]1CC#N	2206736-04-9	['2206736-04-9', 'MRTX-1257', 'MRTX1257', '2-[(2S)-4-[7-(8-methylnaphthalen-1-yl)-2-[[(2S)-1-methylpyrrolidin-2-yl]methoxy]-6,8-dihydro-5H-pyrido[3,4-d]pyrimidin-4-yl]-1-prop-2-enoylpiperazin-2-yl]acetonitrile', '2-((S)-1-Acryloyl-4-(7-(8-methylnaphthalen-1-yl)-2-(((S)-1-methylpyrrolidin-2-yl)methoxy)-5,6,7,8-tetrahydropyrido[3,4-d]pyrimidin-4-yl)piperazin-2-yl)acetonitrile', 'CHEMBL4632935', '(2…	565.316523	2.2746200000000023	positive	mcebio	pluskal_mce_1D1_B14_id
IZFVCNUAPFSNCO-LBPRGKRZSA-N	IZFVCNUAPFSNCO	CC1COCCN1c1nc(NCc2c(C(F)(F)F)nccc2)c2cccnc2n1	C[C@H]1COCCN1c1nc(NCc2c(C(F)(F)F)nccc2)c2cccnc2n1	AWZ1066S	['AWZ1066S', '2239272-16-1', '2-[(3S)-3-methylmorpholin-4-yl]-N-[[2-(trifluoromethyl)pyridin-3-yl]methyl]pyrido[2,3-d]pyrimidin-4-amine', 'CID 135240137', 'awz-1066s', 'SCHEMBL20399083', 'IZFVCNUAPFSNCO-LBPRGKRZSA-N', 'BCP30567', 'EX-A2986', 'AWZ-1066S;AWZ 1066S', 'AKOS040732504', 'AC-35624', 'MS-26905', 'HY-114415', 'CS-0084989', 'AWZ1066S', 'AWZ1066S', '2239272-16-1']	404.157244	1.97674	both	mcebio	pluskal_mce_1D1_B14_id
CKTSBUTUHBMZGZ-SHYZEUOFSA-N	CKTSBUTUHBMZGZ	Nc1nc(=O)n(C2CC(O)C(CO)O2)cc1	Nc1nc(=O)n([C@H]2C[C@H](O)[C@@H](CO)O2)cc1	2'-deoxycytidine	["2'-deoxycytidine", 'deoxycytidine', '951-77-9', "CYTIDINE, 2'-DEOXY-", 'Deoxyribose cytidine', 'Cytosine deoxyriboside', 'dCYD', '4-Amino-1-((2R,4S,5R)-4-hydroxy-5-(hydroxymethyl)tetrahydrofuran-2-yl)pyrimidin-2(1H)-one', '207121-53-7', 'Desoxycytidin [German]', 'Cytosine, deoxyribonucleoside', 'Doxecitine', 'd-cytidine', "1beta-2'-Deoxyribofuranosylcytosine, d-", '1-(2-Deoxy-beta-D-ribofuranos…	227.090606	-1.0145200000000003	both	mcebio	pluskal_mce_1D1_B14_id
XKQLNDPUQSZBJW-QGHHPUGFSA-N	XKQLNDPUQSZBJW	COC(C)C(OC)c1c(NC(=O)Nc2cc(Cl)c(-n3nccn3)nc2)cnc2cc(Cl)nn12	CO[C@H](c1c(NC(=O)Nc2cc(Cl)c(-n3nccn3)nc2)cnc2cc(Cl)nn12)[C@@H](C)OC	MLT-748	['MLT-748', '1832578-30-9', '1-[2-chloro-7-[(1R,2R)-1,2-dimethoxypropyl]pyrazolo[1,5-a]pyrimidin-6-yl]-3-[5-chloro-6-(triazol-2-yl)pyridin-3-yl]urea', 'SCHEMBL18787707', 'MLT 748', 'US9815842, Example 98', 'BDBM355974', 'EX-A3344', 'MLT-748?', 's8898', 'AKOS040742164', 'AT22870', '1-(5-chloro-6-(2H-1,2,3-triazol-2-yl)pyridin-3-yl)-3-(2-chloro-7-((1R,2R)-1,2-dimethoxypropyl)pyrazolo[1,5-a]pyrimidi…	491.098791	2.15805	both	mcebio	pluskal_mce_1D1_B14_id
QGZYDVAGYRLSKP-UHFFFAOYSA-N	QGZYDVAGYRLSKP	O=C(CCCCCCNC(=O)c1cnc(N(c2ccccc2)c2ccccc2)nc1)NO	O=C(CCCCCCNC(=O)c1cnc(N(c2ccccc2)c2ccccc2)nc1)NO	1316214-52-4	['1316214-52-4', 'Ricolinostat', 'ACY-1215', 'Rocilinostat', '2-(Diphenylamino)-N-(7-(hydroxyamino)-7-oxoheptyl)pyrimidine-5-carboxamide', 'Rocilinostat (ACY-1215)', 'ACY-63', 'Ricolinostat (ACY-1215)', 'WKT909C62B', '2-(Diphenylamino)-N-[7-(hydroxyamino)-7-oxoheptyl]-5-pyrimidinecarboxamide', '7-{[2-(DIPHENYLAMINO)PYRIMIDIN-5-YL]FORMAMIDO}-N-HYDROXYHEPTANAMIDE', 'N-[7-(hydroxyamino)-7-oxoheptyl]…	433.21139	2.9355600000000006	both	mcebio	pluskal_mce_1D1_B14_id
RFZQYGBLRIKROZ-PCLIKHOPSA-N	RFZQYGBLRIKROZ	Cc1cc(C=NNc2nc3cc(-c4ccncc4)nn3c(N3CCOCC3)c2)ccc1	Cc1cc(/C=N/Nc2nc3cc(-c4ccncc4)nn3c(N3CCOCC3)c2)ccc1	APY0201	['APY0201', '1232221-74-7', 'CHEMBL4303292', 'N-[(E)-(3-methylphenyl)methylideneamino]-7-morpholin-4-yl-2-pyridin-4-ylpyrazolo[1,5-a]pyrimidin-5-amine', '(E)-4-(5-(2-(3-methylbenzylidene)hydrazinyl)-2-(pyridin-4-yl)pyrazolo[1,5-a]pyrimidin-7-yl)morpholine', '4-(5-(2-(3-Methylbenzylidene)hydrazinyl)-2-(pyridin-4-yl)pyrazolo[1,5-a]pyrimidin-7-yl)morpholine', '4-{5-[(E)-2-[(3-methylphenyl)methyliden…	413.196408	1.91745	both	mcebio	pluskal_mce_1D1_B14_id
AXTAPYRUEKNRBA-JTQLQIEISA-N	AXTAPYRUEKNRBA	Cn1ncc(Cl)c1-c1c(Cl)oc(C(=O)NC(CN)Cc2cc(F)c(F)cc2)c1	Cn1ncc(Cl)c1-c1c(Cl)oc(C(=O)N[C@H](CN)Cc2cc(F)c(F)cc2)c1	Uprosertib	['Uprosertib', '1047634-65-0', 'GSK2141795', 'GSK795', 'GSK2141795C', 'GSK-2141795', 'ZXM835LQ5E', 'Akt inhibitor gsk2141795', 'Akt inhibitor gsk-2141795', 'Uprosertib (GSK2141795)', 'GSK-2141795C', 'N-((S)-1-Amino-3-(3,4-difluorophenyl)propan-2-yl)-5-chloro-4-(4-chloro-1-methyl-1H-pyrazol-5-yl)furan-2-carboxamide', '(S)-N-(1-Amino-3-(3,4-difluorophenyl)propan-2-yl)-5-chloro-4-(4-chloro-1-methyl-…	428.061838	3.0754600000000014	both	mcebio	pluskal_mce_1D1_B15_id
HUNAOTXNHVALTN-UHFFFAOYSA-N	HUNAOTXNHVALTN	CCNC(=O)c1c(-c2ccc(OC)cc2)c(-c2cc(Cl)c(O)cc2O)n[nH]1	CCNC(=O)c1c(-c2ccc(OC)cc2)c(-c2cc(Cl)c(O)cc2O)n[nH]1	VER-49009	['VER-49009', '558640-51-0', '5-(5-CHLORO-2,4-DIHYDROXYPHENYL)-N-ETHYL-4-(4-METHOXYPHENYL)-1H-PYRAZOLE-3-CARBOXAMIDE', '940289-57-6', '3-(5-chloro-2,4-dihydroxyphenyl)-n-ethyl-4-(4-methoxyphenyl)-1h-pyrazole-5-carboxamide', 'CCT0129397', 'CHEMBL365617', 'CHEBI:47273', 'N-Ethyl-3-(5-Chloro-2,4-dihydroxyphenyl)-4-(4-methoxyphenyl)-1H-pyrazole-5-carboxamide', '3owb', 'VER 49009', 'Kinome_3578', 'SCH…	387.098584	1.3646199999999995	both	mcebio	pluskal_mce_1D1_B15_id
UUPPIQKPNBIUKY-UHFFFAOYSA-N	UUPPIQKPNBIUKY	CN1CCN(c2cc(N3CCCCC3)c(NC(=O)c3ccc(C#N)o3)cc2)CC1	CN1CCN(c2cc(N3CCCCC3)c(NC(=O)c3ccc(C#N)o3)cc2)CC1	c-Fms-IN-1	['c-Fms-IN-1', '885703-64-0', '5-Cyano-N-[4-(4-Methylpiperazin-1-Yl)-2-Piperidin-1-Ylphenyl]furan-2-Carboxamide', 'CHEMBL398509', '5-cyano-N-(4-(4-methylpiperazin-1-yl)-2-(piperidin-1-yl)phenyl)furan-2-carboxamide', 'SCHEMBL13405631', 'UUPPIQKPNBIUKY-UHFFFAOYSA-N', 'BDBM50233715', 'AKOS037652124', 'HY-18791', 'CS-0014468', 'Q27462097', '5-Cyano-furan-2-carboxylic acid [4-(4-methyl-piperazin-1-yl)…	393.216475	1.894429999999999	positive	mcebio	pluskal_mce_1D1_B15_id
XGALLCVXEZPNRQ-UHFFFAOYSA-N	XGALLCVXEZPNRQ	COc1c(OCCCN2CCOCC2)cc2c(Nc3cc(Cl)c(F)cc3)ncnc2c1	COc1c(OCCCN2CCOCC2)cc2c(Nc3cc(Cl)c(F)cc3)ncnc2c1	Gefitinib	['Gefitinib', '184475-35-2', 'Iressa', 'ZD1839', 'Irressat', 'N-(3-Chloro-4-fluorophenyl)-7-methoxy-6-(3-morpholinopropoxy)quinazolin-4-amine', 'gefitinib (zd1839)', 'ZD 1839', 'ZD-1839', 'N-(3-chloro-4-fluorophenyl)-7-methoxy-6-[3-(morpholin-4-yl)propoxy]quinazolin-4-amine', 'gefitinibum', 'CCRIS 9011', 'UNII-S65743JHBS', 'Gefitinib (GMP)', 'NSC-759856', 'N-(3-Chloro-4-fluoro-phenyl)-7-methoxy-6…	446.152097	2.1611400000000005	negative	mcebio	pluskal_mce_1D1_B15_id
ZZUFCTLCJUWOSV-UHFFFAOYSA-N	ZZUFCTLCJUWOSV	NS(=O)(=O)c1c(Cl)cc(NCc2ccco2)c(C(=O)O)c1	NS(=O)(=O)c1c(Cl)cc(NCc2ccco2)c(C(=O)O)c1	furosemide	['furosemide', '54-31-9', 'Frusemide', 'Lasix', 'Furanthril', 'Furosemid', 'Errolon', 'Fusid', 'Aisemide', 'Beronald', 'Desdemin', 'Frusemin', 'Fuluvamide', 'Furanthryl', 'Furantril', 'Fursemide', 'Lowpstron', 'Macasirool', 'Prefemin', 'Rosemide', 'Trofurit', 'Fulsix', 'Furesis', 'Katlex', 'Lasilix', 'Radonna', 'Seguril', 'Transit', 'Lasex', 'Salix', 'Urex', 'Marsemide', 'Eutensin', 'Frusetic', '…	330.00772	1.2926600000000006	negative	mcebio	pluskal_mce_1D1_B15_id
INQUULPXCZAKMS-XKZIYDEJSA-N	INQUULPXCZAKMS	COc1cc2c(cc1)[nH]cc2C=C1C(=O)Nc2c1cc(NC(=O)CCN1CCCCC1)cc2	COc1cc2c(cc1)[nH]cc2/C=C1\C(=O)Nc2c1cc(NC(=O)CCN1CCCCC1)cc2	DEL-22379	['DEL-22379', '181223-80-3', 'CHEMBL5180742', '(Z)-N-(3-((5-methoxy-1H-indol-3-yl)methylene)-2-oxoindolin-5-yl)-3-(piperidin-1-yl)propanamide', 'N-[(3Z)-3-[(5-methoxy-1H-indol-3-yl)methylidene]-2-oxo-1H-indol-5-yl]-3-piperidin-1-ylpropanamide', '181222-54-8', 'DEL22379', 'CHEBI:90905', 'AMY16577', 'EX-A1739', 'BDBM50601919', 'AKOS027470285', 'CCG-269173', 'CS-5355', 'CID 11224574', 'HY-18932', 'Q…	444.216141	2.7222300000000006	both	mcebio	pluskal_mce_1D1_B15_id
XSHQBIXMLULFEV-UHFFFAOYSA-N	XSHQBIXMLULFEV	CC(C)(C)n1nc(-c2cccc3ccccc23)c2c(N)ncnc21	CC(C)(C)n1nc(-c2cccc3ccccc23)c2c(N)ncnc21	221243-82-9	['221243-82-9', '1-NAPHTHYL PP1', '1-NA-PP1', '1-(tert-Butyl)-3-(naphthalen-1-yl)-1H-pyrazolo[3,4-d]pyrimidin-4-amine', "4-Amino-1-tert-butyl-3-(1'-naphthyl)pyrazolo[3,4-d]pyrimidine", '1-tert-butyl-3-naphthalen-1-ylpyrazolo[3,4-d]pyrimidin-4-amine', '1-(1,1-dimethylethyl)-3-(1-naphthalenyl)-1H-pyrazolo[3,4-d]pyrimidin-4-amine', 'C19H19N5', '1-tert-butyl-3-(naphthalen-1-yl)-1H-pyrazolo[3,4-d]pyri…	317.164046	2.36623	positive	mcebio	pluskal_mce_1D1_B15_id
QLUYMIVVAYRECT-OCCSQVGLSA-N	QLUYMIVVAYRECT	CN1CCC(c2c3oc(-c4ccccc4Cl)cc(=O)c3c(O)cc2O)C1CO	CN1CC[C@@H](c2c3oc(-c4ccccc4Cl)cc(=O)c3c(O)cc2O)[C@@H]1CO	riviciclib	['riviciclib', '647019-54-3', '2-(2-chlorophenyl)-5,7-dihydroxy-8-[(2R,3S)-2-(hydroxymethyl)-1-methylpyrrolidin-3-yl]chromen-4-one', 'CHEMBL3969723', '920113-02-6', 'P276-00', '4H-1-Benzopyran-4-one, 2-(2-chlorophenyl)-5,7-dihydroxy-8-[(2r,3s)-2-(hydroxymethyl)-1-methyl-3-pyrrolidinyl]-, rel-', 'P-276-00', 'SCHEMBL665749', 'GTPL7934', 'QLUYMIVVAYRECT-OCCSQVGLSA-N', 'BDBM50193086', 'HY-16559A', 'N…	401.103	2.4165200000000016	both	mcebio	pluskal_mce_1D1_B15_id
DPHUWDIXHNQOSY-UHFFFAOYSA-N	DPHUWDIXHNQOSY	CC(=O)c1cc2c(o1)C(=O)c1ccccc1C2=O	CC(=O)c1cc2c(o1)C(=O)c1ccccc1C2=O	Napabucasin	['Napabucasin', '83280-65-3', '2-Acetylfuro-1,4-naphthoquinone', '2-acetylnaphtho[2,3-b]furan-4,9-dione', 'BBI608', 'BBI-608', '2-acetylbenzo[f][1]benzofuran-4,9-dione', 'Napabucasin (BBI608)', '2-Acetyl-4H,9H-naphtho[2,3-b]furan-4,9-dione', '2-Acetylfuranonaphthoquinone', 'Z1HHM49K7O', 'BBI 608', '2-Acetylnaphtho(2,3-b)furan-4,9-dione', 'Napabucasin [USAN:INN]', 'UNII-Z1HHM49K7O', 'FNQ', 'Napabu…	240.042259	1.98405	missing	mcebio	pluskal_mce_1D1_B15_id
DUBCCGAQYVUYEU-ZUGPOPFOSA-N	DUBCCGAQYVUYEU	O=C(O)C1OC(Oc2c(-c3cc(O)c(O)cc3)oc3cc(O)cc(O)c3c2=O)C(O)C(O)C1O	O=C(O)[C@H]1O[C@@H](Oc2c(-c3cc(O)c(O)cc3)oc3cc(O)cc(O)c3c2=O)[C@H](O)[C@@H](O)[C@@H]1O	quercetin 3-O-glucuronide	['quercetin 3-O-glucuronide', 'Miquelianin', 'Quercituron', 'Querciturone', '22688-79-5', 'QUERCETIN GLUCURONIDE', 'Mikwelianin', 'QUERCETIN-3-O-GLUCURONIDE', 'Quercetin-3-glucosiduronic acid', 'quercetin-3-O-beta-D-glucuronopyranoside', 'Quercetin 3-glucuronide', 'UNII-RY36PD0CQ2', 'CHEBI:66395', 'Quercetin-3-O-beta-D-glucuronide', 'quercetin-3-O-glucoronoside', 'RY36PD0CQ2', 'CHEMBL520546', 'qu…	478.074741	-2.6672	both	mcebio	pluskal_mce_1D1_B16_id
AAFJXZWCNVJTMK-GUCUJZIJSA-N	AAFJXZWCNVJTMK	OC(C1CO1)C(O)C1CO1	O[C@H]([C@H](O)[C@@H]1CO1)[C@H]1CO1	Dianhydrogalactitol	['Dianhydrogalactitol', 'VAL-083', '23261-20-3', 'Dulcitol diepoxide', '1,2:5,6-DIANHYDROGALACTITOL', 'NSC-132313', '1,2:5,6-dianhdrogalactitol', '4S465RYF7M', 'Galactitol, 1,2:5,6-dianhydro-', '1,2-5,6-Dianhydro-dulcitol', 'Dulcitoldiepoxide', '(1R,2S)-1-((R)-oxiran-2-yl)-2-((S)-oxiran-2-yl)ethane-1,2-diol', 'UNII-4S465RYF7M', 'Dianhydrodulcitol;Dianhydrogalactitol', 'Dianhydrogalactitol [USAN:I…	146.057909	-1.4942000000000004	missing	mcebio	pluskal_mce_1D1_B16_id
BJCJYEYYYGBROF-UHFFFAOYSA-N	BJCJYEYYYGBROF	Cc1c(Nc2nccc(-c3cnccc3)n2)cc(NC(=O)c2cc(C(F)(F)F)c(CN3CCN(C)CC3)cc2)cn1	Cc1c(Nc2nccc(-c3cnccc3)n2)cc(NC(=O)c2cc(C(F)(F)F)c(CN3CCN(C)CC3)cc2)cn1	Flumatinib	['Flumatinib', '895519-90-1', 'flumbatinib', 'HH-GV678', 'HHGV678', 'Flumatinib free base', 'HHGV-678', 'R4009Y24AI', '895519-90-1 (free base)', '4-[(4-methylpiperazin-1-yl)methyl]-N-[6-methyl-5-[(4-pyridin-3-ylpyrimidin-2-yl)amino]pyridin-3-yl]-3-(trifluoromethyl)benzamide', 'BenzaMide, 4-[(4-Methyl-1-piperazinyl)Methyl]-N-[6-Methyl-5-[[4-(3-pyridinyl)-2-pyriMidinyl]aMino]-3-pyridinyl]-3-(triflu…	562.241642	3.2634300000000023	negative	mcebio	pluskal_mce_1D1_B16_id
RYRFAMRQBZNEPX-UHFFFAOYSA-N	RYRFAMRQBZNEPX	CCn1cnc(C(=O)NC)c1C(=O)NC	CCn1cnc(C(=O)NC)c1C(=O)NC	ETIMIZOL	['ETIMIZOL', '64-99-3', 'Ethimizol', 'Ethimizole', 'Ethymisole', 'Ethymisol', '1-Ethyl-4-N,5-N-dimethyl-1H-imidazole-4,5-dicarboxamide', '1-ethyl-4-N,5-N-dimethylimidazole-4,5-dicarboxamide', 'Ethimizole;Ethymisol;Ethymisole', 'NG2MF3646P', 'Antiffine', 'Ethymazol', 'Ethymysol', 'Etimyzol', 'Ethylnorantefein', 'Ethylnorantefeine', '1-ethyl-N~4~,N~5~-dimethyl-1H-imidazole-4,5-dicarboxamide', 'BRN …	210.111676	-0.48722	positive	mcebio	pluskal_mce_1D1_B16_id
RNUXIZKXJOGYQP-UHFFFAOYSA-N	RNUXIZKXJOGYQP	COc1ccc(-n2c(SCCCN3C(=O)c4c5c(cccc5ccc4)C3=O)nnc2-c2ccncc2)cc1	COc1ccc(-n2c(SCCCN3C(=O)c4c5c(cccc5ccc4)C3=O)nnc2-c2ccncc2)cc1	WIKI4	['WIKI4', '838818-26-1', 'WIKI-4', '2-[3-[[4-(4-methoxyphenyl)-5-pyridin-4-yl-1,2,4-triazol-3-yl]sulfanyl]propyl]benzo[de]isoquinoline-1,3-dione', 'CID 2984337', '2-(3-((4-(4-Methoxyphenyl)-5-(pyridin-4-yl)-4H-1,2,4-triazol-3-yl)thio)propyl)-1H-benzo[de]isoquinoline-1,3(2H)-dione', 'WIKI4 (GMP)', 'CHEMBL4303453', '1H-Benz[de]isoquinoline-1,3(2H)-dione, 2-[3-[[4-(4-methoxyphenyl)-5-(4-pyridinyl)-4…	521.152161	3.591210000000003	positive	mcebio	pluskal_mce_1D1_B16_id
YHYKUSGACIYRML-KRWDZBQOSA-N	YHYKUSGACIYRML	CN1C(N)=NC(C)(c2c(F)ccc(NC(=O)c3ncc(F)cc3)c2)CS1(=O)=O	CN1C(N)=N[C@](C)(c2c(F)ccc(NC(=O)c3ncc(F)cc3)c2)CS1(=O)=O	Verubecestat	['Verubecestat', '1286770-55-5', 'MK-8931', 'Verubecestat Free Base', 'SCH-900931', 'SCH900931', 'SCH 900931', 'Verubecestat (MK-8931)', 'J1I0P6WT7T', '(R)-N-(3-(3-amino-2,5-dimethyl-1,1-dioxido-5,6-dihydro-2H-1,2,4-thiadiazin-5-yl)-4-fluorophenyl)-5-fluoropicolinamide', 'N-[3-[(5R)-3-amino-2,5-dimethyl-1,1-dioxo-6H-1,2,4-thiadiazin-5-yl]-4-fluorophenyl]-5-fluoropyridine-2-carboxamide', '2-Pyridi…	409.102017	0.9271699999999998	both	mcebio	pluskal_mce_1D1_B16_id
XBEQSQDCBSKCHJ-UHFFFAOYSA-N	XBEQSQDCBSKCHJ	Fc1ccccc1-c1nc2cn(Cc3nnc(-c4c(C(F)(F)F)cc(C(F)(F)F)cc4)cc3)ccc-2n1	Fc1ccccc1-c1nc2cn(Cc3nnc(-c4c(C(F)(F)F)cc(C(F)(F)F)cc4)cc3)ccc-2n1	Tegobuvir	['Tegobuvir', '1000787-75-6', '5-((6-(2,4-bis(Trifluoromethyl)phenyl)pyridazin-3-yl)methyl)-2-(2-fluorophenyl)-5H-imidazo[4,5-c]pyridine', 'GS-9190', 'GS-333126', 'GS 333126', '5NOK5X389M', '5-[[6-[2,4-bis(trifluoromethyl)phenyl]pyridazin-3-yl]methyl]-2-(2-fluorophenyl)imidazo[4,5-c]pyridine', '5H-Imidazo[4,5-c]pyridine, 5-[[6-[2,4-bis(trifluoromethyl)phenyl]-3-pyridazinyl]methyl]-2-(2-fluorophen…	517.113743	5.427710000000003	both	mcebio	pluskal_mce_1D1_B16_id
QTOZBSNPDCWHPV-UHFFFAOYSA-N	QTOZBSNPDCWHPV	CCNC(=O)NS(=O)(=O)c1c(-c2ccc(Cn3c(-c4ccccc4)nc(OC)c3C=O)cc2)cc(CC(C)C)s1	CCNC(=O)NS(=O)(=O)c1c(-c2ccc(Cn3c(-c4ccccc4)nc(OC)c3C=O)cc2)cc(CC(C)C)s1	304462-19-9	['304462-19-9', 'AVE 0991', 'AVE0991', 'AVE-0991', 'N-(ETHYLCARBAMOYL)-3-(4-((5-FORMYL-4-METHOXY-2-PHENYL-1H-IMIDAZOL-1-YL)METHYL)PHENYL)-5-ISOBUTYLTHIOPHENE-2-SULFONAMIDE', '68JR6NCI7I', '2-Thiophenesulfonamide, N-((ethylamino)carbonyl)-3-(4-((5-formyl-4-methoxy-2-phenyl-1H-imidazol-1-yl)methyl)phenyl)-5-(2-methylpropyl)-', 'CHEMBL4303593', '3-ethyl-1-[3-[4-[(5-formyl-4-methoxy-2-phenylimidazol-…	580.181412	3.8597100000000033	both	mcebio	pluskal_mce_1D1_B16_id
LGYDZXNSSLRFJS-IOQQVAQYSA-N	LGYDZXNSSLRFJS	CNC(C)C(=O)NC1CCCCC2CCC(C(=O)NC(c3ccccc3)c3cn(CCCCc4ccc(CCCCn5cc(C(NC(=O)C6CCC7CCCCC(NC(=O)C(C)NC)C(=O)N76)c6ccccc6)nn5)cc4)nn3)N2C1=O	CN[C@@H](C)C(=O)N[C@H]1CCCC[C@H]2CC[C@@H](C(=O)N[C@@H](c3ccccc3)c3cn(CCCCc4ccc(CCCCn5cc([C@@H](NC(=O)[C@@H]6CC[C@@H]7CCCC[C@H](NC(=O)[C@H](C)NC)C(=O)N76)c6ccccc6)nn5)cc4)nn3)N2C1=O	SM-164	['SM-164', '957135-43-2', 'SM164', 'G2VA4GC8KB', 'SM-164 (pharmaceutical)', 'UNII-G2VA4GC8KB', 'CHEMBL1774154', 'SM-164 [WHO-DD]', "(3S,3'S,6S,6'S,10aS,10a'S)-N,N'-((1S,1'S)-((1,4-phenylenebis(butane-4,1-diyl))bis(1H-1,2,3-triazole-1,4-diyl))bis(phenylmethylene))bis(6-((S)-2-(methylamino)propanamido)-5-oxodecahydropyrrolo[1,2-a]azocine-3-carboxamide)", 'SM 164', "Pyrrolo(1,2-a)azocine-3-carboxami…	1120.669826	5.050940000000011	both	mcebio	pluskal_mce_1D1_B16_id
GZPJCJKUZPUFAL-UHFFFAOYSA-N	GZPJCJKUZPUFAL	COCc1c(CN2CCOCC2)n2ncnc(N)c2c1-c1cc(F)c(NC(=O)Nc2c(F)ccc(C(F)(F)F)c2)cc1	COCc1c(CN2CCOCC2)n2ncnc(N)c2c1-c1cc(F)c(NC(=O)Nc2c(F)ccc(C(F)(F)F)c2)cc1	ACTB-1003	['ACTB-1003', '939805-30-8', 'EOC317', 'ACTB1003', 'ACTB 1003', '44750KD9OE', '1-[4-[4-amino-6-(methoxymethyl)-7-(morpholin-4-ylmethyl)pyrrolo[2,1-f][1,2,4]triazin-5-yl]-2-fluorophenyl]-3-[2-fluoro-5-(trifluoromethyl)phenyl]urea', "Urea, N-(4-(4-amino-6-(methoxymethyl)-7-(4-morpholinylmethyl)pyrrolo(2,1-F)(1,2,4)triazin-5-yl)-2-fluorophenyl)-N'-(2-fluoro-5-(trifluoromethyl)phenyl)-", '1-(4-(4-ami…	591.201729	2.997910000000001	both	mcebio	pluskal_mce_1D1_B16_id
YSDNWNOGHQYWPK-UHFFFAOYSA-N	YSDNWNOGHQYWPK	O=C(O)C1C2C=CC(C2)C1C(=O)Nc1cc(Cl)c(Cl)cc1	O=C(O)C1C2C=CC(C2)C1C(=O)Nc1cc(Cl)c(Cl)cc1	199735-88-1	['199735-88-1', 'CADD522', '3-[(3,4-dichlorophenyl)carbamoyl]bicyclo[2.2.1]hept-5-ene-2-carboxylic acid', '3-([(3,4-Dichlorophenyl)amino]carbonyl)bicyclo[2.2.1]hept-5-ene-2-carboxylic acid', '3-{[(3,4-Dichlorophenyl)amino]carbonyl}bicyclo[2.2.1]hept-5-ene-2-carboxylic acid', 'MFCD00167693', '3-((3,4-dichlorophenyl)carbamoyl)bicyclo[2.2.1]hept-5-ene-2-carboxylic acid', 'MLS001212609', 'SCHEMBL1514…	325.027249	3.074190000000001	both	mcebio	pluskal_mce_1D1_B17_id
ZWWMEDURALZMEV-NSHDSACASA-N	ZWWMEDURALZMEV	NC(N)=NCCCC(NC(=O)c1c(NS(=O)(=O)c2cccc3nsnc23)ccs1)C(=O)O	NC(N)=NCCC[C@H](NC(=O)c1c(NS(=O)(=O)c2cccc3nsnc23)ccs1)C(=O)O	1018927-63-3	['1018927-63-3', 'EG 00229', '(S)-2-(3-(Benzo[c][1,2,5]thiadiazole-4-sulfonamido)thiophene-2-carboxamido)-5-guanidinopentanoic Acid', 'EG-00229', 'CHEMBL1078974', 'N2-[[3-[(2,1,3-Benzothiadiazol-4-ylsulfonyl)amino]-2-thienyl]carbonyl]-L-arginine', '(2S)-2-[[3-(2,1,3-benzothiadiazol-4-ylsulfonylamino)thiophene-2-carbonyl]amino]-5-(diaminomethylideneamino)pentanoic acid', 'L-Arginine, N2-[[3-[(2,1,…	497.06098	-0.181549999999999	both	mcebio	pluskal_mce_1D1_B17_id
ZXIBCJHYVWYIKI-PZJWPPBQSA-N	ZXIBCJHYVWYIKI	CCOC(=O)CNC(C(=O)N1CCC1C(=O)NCc1ccc(C(N)=NO)cc1)C1CCCCC1	CCOC(=O)CN[C@@H](C(=O)N1CC[C@H]1C(=O)NCc1ccc(C(N)=NO)cc1)C1CCCCC1	Ximelagatran	['Ximelagatran', 'XIMELAGATRAN [MI]', '192939-46-1', '49HFB70472', "ethyl 2-[[(1R)-1-cyclohexyl-2-[(2S)-2-[[4-(N'-hydroxycarbamimidoyl)phenyl]methylcarbamoyl]azetidin-1-yl]-2-oxoethyl]amino]acetate", 'H 376/95', 'H-376/95', 'XIMELAGATRAN [INN]', 'XIMELAGATRAN [JAN]', 'XIMELAGATRAN [USAN]', 'XIMELAGATRAN [VANDF]', 'XIMELAGATRAN [MART.]', 'XIMELAGATRAN [WHO-DD]', 'Glycine, N-[(1R)-1-cyclohexyl-2-[(…	473.263819	0.9903800000000031	both	mcebio	pluskal_mce_1D1_B17_id
UCYSSYGGXOFJKK-UHFFFAOYSA-N	UCYSSYGGXOFJKK	CCc1c(-c2ccc(O)cc2)c(N)ncc1-c1cnc(C(=O)NC)cc1	CCc1c(-c2ccc(O)cc2)c(N)ncc1-c1cnc(C(=O)NC)cc1	GNE-6776	['GNE-6776', '2009273-71-4', "6'-amino-4'-ethyl-5'-(4-hydroxyphenyl)-N-methyl-[3,3'-bipyridine]-6-carboxamide", 'CHEMBL4092976', '5-[6-amino-4-ethyl-5-(4-hydroxyphenyl)pyridin-3-yl]-N-methylpyridine-2-carboxamide', "6'-Amino-4'-Ethyl-5'-(4-Hydroxyphenyl)-N-Methyl[3,3'-Bipyridine]-6-Carboxamide", 'GEN6776', 'GNE 6776', 'SCHEMBL18066783', 'UCYSSYGGXOFJKK-UHFFFAOYSA-N', 'EX-A3000', 'BDBM50250947', '…	348.158626	1.3079199999999995	both	mcebio	pluskal_mce_1D1_B17_id
AYJXHIDNNLJQDT-UHFFFAOYSA-N	AYJXHIDNNLJQDT	CC1=CC(=O)CC(C)(C)C1=O	CC1=CC(=O)CC(C)(C)C1=O	1125-21-9	['1125-21-9', 'Ketoisophorone', '2,6,6-Trimethyl-2-cyclohexene-1,4-dione', '4-Oxoisophorone', '2,6,6-Trimethylcyclohex-2-ene-1,4-dione', '4-Ketoisophorone', 'Oxopholone', 'keto-Isophorone', 'Oxophorone', '6-Oxoisophorone', '2-CYCLOHEXENE-1,4-DIONE, 2,6,6-TRIMETHYL-', '4-Oxo-alpha-isophorone', 'FEMA No. 3421', 'Oxoisophorone', '3,5,5-Trimethyl-2-cyclohexene-1,4-dione', '2,6,6-Trimethyl-2-cyclohexe…	152.08373	1.5008	missing	mcebio	pluskal_mce_1D1_B17_id
PWWCDTYUYPOAIU-DHZHZOJOSA-N	PWWCDTYUYPOAIU	O=C(C=Cc1ccc(O)cc1)c1ccccc1	O=C(/C=C/c1ccc(O)cc1)c1ccccc1	4-Hydroxychalcone	['4-Hydroxychalcone', '20426-12-4', '4-hydroxy chalcone', '38239-55-3', '2-Propen-1-one, 3-(4-hydroxyphenyl)-1-phenyl-', '(E)-3-(4-hydroxyphenyl)-1-phenylprop-2-en-1-one', '(2E)-3-(4-hydroxyphenyl)-1-phenylprop-2-en-1-one', '3-(4-hydroxyphenyl)-1-phenylprop-2-en-1-one', '(E)-3-(4-hydroxyphenyl)-1-phenyl-prop-2-en-1-one', '4-hydroxy-chalcone', '2-(4-Hydroxybenzal)acetophenone', 'Chalcone, 4-hydrox…	224.08373	2.716470000000001	both	mcebio	pluskal_mce_1D1_B17_id
XRZFVPCFHPIMAD-UHFFFAOYSA-N	XRZFVPCFHPIMAD	CCOc1c(OC(C)=O)ccc(C=O)c1	CCOc1c(OC(C)=O)ccc(C=O)c1	2-ethoxy-4-formylphenyl acetate	['2-ethoxy-4-formylphenyl acetate', '72207-94-4', 'Ethyl vanillin acetate', '4-Acetoxy-3-ethoxybenzaldehyde', '(2-ethoxy-4-formylphenyl) acetate', 'Ethylvanillin acetate', 'Benzaldehyde, 4-(acetyloxy)-3-ethoxy-', 'BRN 3305672', '4-formyl-2-ethoxyphenyl ethanoate', '3-08-00-02030 (Beilstein Handbook Reference)', '2-ethoxy-4-formylphenylacetate', 'SCHEMBL1254905', 'DTXSID8072530', 'AKOS B004453', '…	208.073559	0.8435699999999999	missing	mcebio	pluskal_mce_1D1_B17_id
WOVKYSAHUYNSMH-RRKCRQDMSA-N	WOVKYSAHUYNSMH	O=c1[nH]c(=O)n(C2CC(O)C(CO)O2)cc1Br	O=c1[nH]c(=O)n([C@H]2C[C@H](O)[C@@H](CO)O2)cc1Br	5-BROMO-2'-DEOXYURIDINE	["5-BROMO-2'-DEOXYURIDINE", '59-14-3', 'Broxuridine', 'Bromodeoxyuridine', '5-Bromodeoxyuridine', '5-BrdU', 'BRDU', 'BUDR', '5-Bromouracil deoxyriboside', '5-Bromo-2-deoxyuridine', 'Bromouracil deoxyriboside', '5-Bromodesoxyuridine', '5-Bdu', 'Broxuridinum', 'Broxuridina', '5-Bromouracil-2-deoxyriboside', 'C9H11BrN2O5', 'NSC-38297', 'CHEBI:472552', '5-bromo-1-((2R,4S,5R)-4-hydroxy-5-(hydroxymethy…	305.985134	0.7395800000000001	negative	mcebio	pluskal_mce_1D1_B17_id
CWHUFRVAEUJCEF-UHFFFAOYSA-N	CWHUFRVAEUJCEF	Nc1ncc(-c2cc(N3CCOCC3)nc(N3CCOCC3)n2)c(C(F)(F)F)c1	Nc1ncc(-c2cc(N3CCOCC3)nc(N3CCOCC3)n2)c(C(F)(F)F)c1	Buparlisib	['Buparlisib', '944396-07-0', 'BKM120', 'NVP-BKM120', '5-(2,6-dimorpholinopyrimidin-4-yl)-4-(trifluoromethyl)pyridin-2-amine', 'BKM-120', 'NVP-BKM-120', '1202777-78-3', 'BKM 120', 'Buparlisib (BKM120)', 'NVP-BKM 120', 'BKM120 (NVP-BKM120, Buparlisib)', '5-(2,6-dimorpholin-4-ylpyrimidin-4-yl)-4-(trifluoromethyl)pyridin-2-amine', 'BKM-120NX', 'BKM120-NX', '5-[2,6-Di(Morpholin-4-Yl)pyrimidin-4-Yl]-4…	410.167809	0.2362400000000002	positive	mcebio	pluskal_mce_1D1_B17_id
GRZXWCHAXNAUHY-NSISKUIASA-N	GRZXWCHAXNAUHY	CC(C)NCC(C(=O)N1CCN(c2ncnc3c2C(C)CC3O)CC1)c1ccc(Cl)cc1	CC(C)NC[C@@H](C(=O)N1CCN(c2ncnc3c2[C@H](C)C[C@H]3O)CC1)c1ccc(Cl)cc1	Ipatasertib	['Ipatasertib', '1001264-89-6', 'GDC-0068', 'RG7440', 'Ipatasertib (GDC-0068)', '(S)-2-(4-chlorophenyl)-1-(4-((5R,7R)-7-hydroxy-5-methyl-6,7-dihydro-5H-cyclopenta[d]pyrimidin-4-yl)piperazin-1-yl)-3-(isopropylamino)propan-1-one', 'RG-7440', 'GDC0068', 'GDC 0068', '524Y3IB4HQ', '(2S)-2-(4-Chlorophenyl)-1-[4-[(5R,7R)-6,7-dihydro-7-hydroxy-5-methyl-5H-cyclopentapyrimidin-4-yl]-1-piperazinyl]-3-[(1-me…	457.224453	2.556260000000001	positive	mcebio	pluskal_mce_1D1_B17_id
BYWZPUPRVIECEC-UHFFFAOYSA-N	BYWZPUPRVIECEC	Nc1ccc(S(=O)(=O)NCCc2ccccc2)cc1	Nc1ccc(S(=O)(=O)NCCc2ccccc2)cc1	587850-67-7	['587850-67-7', '4-amino-N-(2-phenylethyl)benzenesulfonamide', '4-amino-N-phenethylbenzenesulfonamide', 'C7280948', 'C-7280948', 'CHEMBL1269351', 'Cambridge id 7280948', '4-amino-N-(2-phenylethyl)benzene-1-sulfonamide', 'Benzenesulfonamide, 4-amino-N-(2-phenylethyl)-', 'Sulfanilsaeure-phenaethylamid', 'C 7280948', 'SCHEMBL3849081', 'DTXSID10356803', 'EX-A310', 'BYWZPUPRVIECEC-UHFFFAOYSA-N', 'BCP0…	276.093249	1.2464699999999995	positive	mcebio	pluskal_mce_1D1_B18_id
TYTGOXSAAQWLPJ-UHFFFAOYSA-N	TYTGOXSAAQWLPJ	Cc1c2c(N)c(C(=O)NC3CC3)sc2nc(OCC(=O)N2CCN(C)CC2)c1Cl	Cc1c2c(N)c(C(=O)NC3CC3)sc2nc(OCC(=O)N2CCN(C)CC2)c1Cl	LY2119620	['LY2119620', '886047-22-9', '3-Amino-5-chloro-N-cyclopropyl-4-methyl-6-(2-(4-methylpiperazin-1-yl)-2-oxoethoxy)thieno[2,3-B]pyridine-2-carboxamide', '3-Amino-5-Chloro-N-Cyclopropyl-4-Methyl-6-[2-(4-Methylpiperazin-1-Yl)-2-Oxoethoxy]thieno[2,3-B]pyridine-2-Carboxamide', 'LY 2119620', 'LY-2119620', 'CHEMBL4089376', '2CU', 'GTPL6938', 'SCHEMBL12049534', 'HMS3886J13', 'BCP11632', 'EX-A1875', 'BDBM50…	437.128838	0.5044600000000004	positive	mcebio	pluskal_mce_1D1_B18_id
AWOPBSAJHCUSAS-UHFFFAOYSA-N	AWOPBSAJHCUSAS	CN(C)C(=O)Nc1cccc(-c2ccc(N(C)C)cc2)c1	CN(C)C(=O)Nc1cccc(-c2ccc(N(C)C)cc2)c1	Atglistatin	['Atglistatin', '1469924-27-3', "3-(4'-(Dimethylamino)-[1,1'-biphenyl]-3-yl)-1,1-dimethylurea", 'CHEMBL3823931', 'MFCD28009494', "3-[4'-(Dimethylamino)-biphenyl-3-yl]-1,1-dimethylurea", "3-(4'-(dimethylamino)biphenyl-3-yl)-1,1-dimethylurea", '3-[3-[4-(dimethylamino)phenyl]phenyl]-1,1-dimethylurea', "1-[4'-(DIMETHYLAMINO)-[1,1'-BIPHENYL]-3-YL]-3,3-DIMETHYLUREA", 'SCHEMBL15186954', 'Atglistatin, >=…	283.168462	2.3718600000000007	positive	mcebio	pluskal_mce_1D1_B18_id
DFURSNCTQGJRRX-JYRVWZFOSA-N	DFURSNCTQGJRRX	CC(=C1C(=O)Nc2c1cc(NC(N)=O)cc2)c1ccc[nH]1	C/C(=C1/C(=O)Nc2c1cc(NC(N)=O)cc2)c1ccc[nH]1	BX517	['BX517', '850717-64-5', 'BX-517', '946843-63-6', 'Urea, (2,3-dihydro-2-oxo-3-(1-(1H-pyrrol-2-yl)ethylidene)-1H-indol-5-yl)-', 'SYV8VN8W5K', '5-Ureido-3-(1-(pyrrol-2-yl)ethylidene)indolin-2-one', 'Urea, [2,3-dihydro-2-oxo-3-[1-(1H-pyrrol-2-yl)ethylidene]-1H-indol-5-yl]-', '(Z)-N-(3-(1-(1H-pyrrol-2-yl)ethylidene)-2-hydroxy-3H-indol-5-yl)carbamimidic acid', 'Urea, N-(2,3-dihydro-2-oxo-3-((3Z)-1-(1H…	282.111676	1.51746	both	mcebio	pluskal_mce_1D1_B18_id
ACVGWSKVRYFWRP-UHFFFAOYSA-N	ACVGWSKVRYFWRP	O=c1c2ccccc2nc2-c3c(CCn21)c1ccccc1[nH]3	O=c1c2ccccc2nc2-c3c(CCn21)c1ccccc1[nH]3	Rutaecarpine	['Rutaecarpine', '84-26-4', 'Rutecarpine', 'Rutacarpine', 'Rhetine', 'Rutaecarpin', "8,13-dihydroindolo[2',3':3,4]pyrido[2,1-b]quinazolin-5(7H)-one", "Indolo[2',3':3,4]pyrido[2,1-b]quinazolin-5(7H)-one, 8,13-dihydro-", 'MFCD00210551', '8XZV289PRY', 'CHEMBL85139', 'CHEBI:8922', "7,8-dihydroindolo[2',3':3,4]pyrido[2,1-b]quinazolin-5(13H)-one", 'NSC-258317', "8,13-Dihydro-indolo[2',3':3,4]pyrido[2,1…	287.105862	2.709220000000001	positive	mcebio	pluskal_mce_1D1_B18_id
QRMPRVXWPCLVNI-YYFQZIEXSA-N	QRMPRVXWPCLVNI	C=C1CC2(O)OC3(CC2C(C)C)C(C)CCC13	C=C1C[C@@]2(O)O[C@@]3(C[C@H]2C(C)C)[C@@H](C)CC[C@@H]13	Curcumol	['Curcumol', '4871-97-0', '(-)-Curcumol', '9190RTN07X', 'MFCD00272163', '(3S,3aS,5S,6R,8aS)-Octahydro-3-methyl-8-methylene-5-(1-methylethyl)-6H-3a,6-epoxyazulen-6-ol', '(1S,2S,5S,8R,9S)-2-methyl-6-methylidene-9-propan-2-yl-11-oxatricyclo[6.2.1.01,5]undecan-8-ol', '(3S,3aS,5S,6R,8aS)-5-isopropyl-3-methyl-8-methyleneoctahydro-6H-3a,6-epoxyazulen-6-ol', '6H-3a,6-Epoxyazulen-6-ol, octahydro-3-methyl-…	236.17763	3.112300000000002	missing	mcebio	pluskal_mce_1D1_B18_id
WIONIXOBNMDJFJ-UHFFFAOYSA-N	WIONIXOBNMDJFJ	COc1c2ccoc2nc2ccccc12	COc1c2ccoc2nc2ccccc12	Dictamnine	['Dictamnine', '484-29-7', 'Dictamine', '4-Methoxyfuro[2,3-b]quinoline', 'Furo[2,3-b]quinoline, 4-methoxy-', 'CCRIS 1583', 'Dictamnine;Dectamine', 'C12H9NO2', 'Furo(2,3-b)quinoline, 4-methoxy-', 'CHEBI:4512', 'HQZ3798D0A', '4-methoxyfuro(2,3-b)quinoline', 'BRN 0176932', 'UNII-HQZ3798D0A', 'Diktaminin', 'Dectamine', 'Dictamnine,(S)', 'Spectrum_000597', 'DICTAMNINE [MI]', 'SpecPlus_000044', 'Spectr…	199.063329	1.6703499999999998	positive	mcebio	pluskal_mce_1D1_B18_id
MDFCJNFOINXVSU-JSRYRGFVSA-N	MDFCJNFOINXVSU	COCC12CCC(OC)C34C5CC6(O)C(OC)C(O)C(O)(C5C6OC(=O)c5ccccc5)C(C(OC)C13)C4N(C)C2	COC[C@@]12CCC(OC)C34C(C(C(OC)[C@@H]31)[C@]1(O)[C@@H]3[C@H]4C[C@@](O)([C@@H]3OC(=O)c3ccccc3)[C@@H](OC)[C@@H]1O)N(C)C2	Benzoylhypaconine	['Benzoylhypaconine', '63238-66-4', 'Benzoylhypacoitine', '[(2R,3R,4R,5R,6S,7S,8R,13S,17R)-5,7,8-Trihydroxy-6,16,18-trimethoxy-13-(methoxymethyl)-11-methyl-11-azahexacyclo[7.7.2.12,5.01,10.03,8.013,17]nonadecan-4-yl] benzoate', 'Deacetylhypaconitine', '1ST40292', '[(2R,3R,4R,5R,6S,7S,8R,13S,16S,17R,18R)-5,7,8-trihydroxy-6,16,18-trimethoxy-13-(methoxymethyl)-11-methyl-11-azahexacyclo[7.7.2.12,5.01…	573.293782	0.661690000000003	both	mcebio	pluskal_mce_1D1_B18_id
GEZHEQNLKAOMCA-RRZNCOCZSA-N	GEZHEQNLKAOMCA	CC(C)=CCCC1(C)C=Cc2c(O)c3c(OC45C(=CC6CC4C(C)(C)OC5(CC=C(C)C(=O)O)C6=O)C3=O)c(CC=C(C)C)c2O1	CC(C)=CCC[C@]1(C)C=Cc2c(O)c3c(O[C@]45C(=C[C@@H]6C[C@H]4C(C)(C)O[C@@]5(C/C=C(/C)C(=O)O)C6=O)C3=O)c(CC=C(C)C)c2O1	gambogic acid	['gambogic acid', '2752-65-0', '(-)-Gambogic Acid', 'Gambogic-acid', 'R-gambogic acid', 'Guttic acid', 'beta-Guttiferin', 'Cambogic acid', 'Guttatic acid', "B''-Guttiferin", '8N585K83U2', 'Beta-Guttiferrin', '.beta.-Guttiferin', 'GAMBOGICACID', '(Z)-4-((1S,3aR,5S,11R,14aS)-8-hydroxy-2,2,11-trimethyl-13-(3-methylbut-2-en-1-yl)-11-(4-methylpent-3-en-1-yl)-4,7-dioxo-1,2,5,7-tetrahydro-11H-1,5-methan…	628.303618	5.6879400000000055	both	mcebio	pluskal_mce_1D1_B18_id
BMUACLADCKCNKZ-UHFFFAOYSA-N	BMUACLADCKCNKZ	NC(=O)c1c(N)cc(-c2cscc2)s1	NC(=O)c1c(N)cc(-c2cscc2)s1	SC-514	['SC-514', '354812-17-2', "4-Amino-[2,3'-bithiophene]-5-carboxamide", 'Sc 514', 'SC514', '3-amino-5-thiophen-3-ylthiophene-2-carboxamide', '3-amino-5-(3-thienyl)thiophene-2-carboxamide', '3-amino-5-(thiophen-3-yl)thiophene-2-carboxamide', 'GK 01140', 'C9H8N2OS2', 'CHEMBL193093', '3-amino-5-(3-thiophenyl)-2-thiophenecarboxamide', "[2,3'-Bithiophene]-5-carboxamide, 4-amino-", "(2,3'-Bithiophene)-5-…	224.007805	1.3423600000000004	positive	mcebio	pluskal_mce_1D1_B18_id
PAYVJEWMAWLKAP-UHFFFAOYSA-N	PAYVJEWMAWLKAP	CN1CCN(c2cc3c(cc2)nc(-c2cc4c(cc2)nc(-c2cc(OCCCC(=O)NCCCN=[N+]=[N-])ccc2)[nH]4)[nH]3)CC1	CN1CCN(c2cc3c(cc2)nc(-c2cc4c(cc2)nc(-c2cc(OCCCC(=O)NCCCN=[N+]=[N-])ccc2)[nH]4)[nH]3)CC1	Targapremir-210	['Targapremir-210', '1049722-30-6', 'Targapremir 210', "N-(3-Azidopropyl)-4-(3-(6-(4-methylpiperazin-1-yl)-1H,3'H-[2,5'-bibenzo[d]imidazol]-2'-yl)phenoxy)butanamide", 'N-(3-azidopropyl)-4-[3-[6-[6-(4-methylpiperazin-1-yl)-1H-benzimidazol-2-yl]-1H-benzimidazol-2-yl]phenoxy]butanamide', 'CHEMBL5174726', 'SCHEMBL16451138', 'SCHEMBL25014548', 'TGP-210', 'ZRB72230', 'AKOS040742677', "ButanaMide, N-(3-…	592.30227	3.0407	both	mcebio	pluskal_mce_1D1_B19_id
SWWVFYHSSOWZMF-UHFFFAOYSA-N	SWWVFYHSSOWZMF	CC1=C(C(=O)OC2CCCCC2)C(c2ccc([N+](=O)[O-])cc2)C2=C(CC(C)(C)CC2=O)N1	CC1=C(C(=O)OC2CCCCC2)C(c2ccc([N+](=O)[O-])cc2)C2=C(CC(C)(C)CC2=O)N1	FLI-06	['FLI-06', '313967-18-9', 'cyclohexyl 2,7,7-trimethyl-4-(4-nitrophenyl)-5-oxo-1,4,5,6,7,8-hexahydroquinoline-3-carboxylate', 'FLI 06', 'FLI06', 'CHEMBL3604460', 'cyclohexyl 2,7,7-trimethyl-4-(4-nitrophenyl)-5-oxo-1,4,6,8-tetrahydroquinoline-3-carboxylate', 'C25H30N2O5', 'Oprea1_143746', 'Oprea1_499413', 'SCHEMBL15536952', 'EX-A294', 'HMS3653A22', 'HMS3886B15', 'BCP09289', 'BDBM50110176', 'MFCD003…	438.215472	4.639380000000004	both	mcebio	pluskal_mce_1D1_B19_id
VFCRKLWBYMDAED-REWPJTCUSA-N	VFCRKLWBYMDAED	CCCC(NC1CCc2c(C1)c(F)cc(F)c2)C(=O)Nc1cn(C(C)(C)CNCC(C)(C)C)cn1	CCC[C@H](N[C@H]1CCc2c(C1)c(F)cc(F)c2)C(=O)Nc1cn(C(C)(C)CNCC(C)(C)C)cn1	Nirogacestat	['Nirogacestat', '1290543-63-3', 'PF-03084014', 'PF-3084014', '865773-15-5', 'PF 3084014', 'Nirogacestat [USAN]', 'PF 03084014', 'PF3084014', '(S)-2-(((S)-6,8-Difluoro-1,2,3,4-tetrahydronaphthalen-2-yl)amino)-N-(1-(2-methyl-1-(neopentylamino)propan-2-yl)-1H-imidazol-4-yl)pentanamide', 'QZ62892OFJ', '(2S)-2-[[(2S)-6,8-difluoro-1,2,3,4-tetrahydronaphthalen-2-yl]amino]-N-[1-[1-(2,2-dimethylpropylami…	489.327917	4.296370000000003	positive	mcebio	pluskal_mce_1D1_B19_id
RLGQACBPNDBWTB-UHFFFAOYSA-N	RLGQACBPNDBWTB	CCCCCCCCCCCCCCCC[N+](C)(C)C	CCCCCCCCCCCCCCCC[N+](C)(C)C	cetrimonium	['cetrimonium', 'Cetyltrimethylammonium', 'HEXADECYLTRIMETHYLAMMONIUM', 'Cetyltrimethylammonium cation', 'Hexadecyltrimethylammonium ion', 'Trimethylhexadecylammonium', 'Cetyltrimethylammonium ion', 'CETYL-TRIMETHYL-AMMONIUM', '6899-10-1', 'Cetrimonum', 'Cetrimonium ion', 'N,N,N-Trimethyl-1-hexadecanaminium', 'Cetrimonium cation', 'N,N,N-trimethylhexadecan-1-aminium', '1-Hexadecanaminium, N,N,N-t…	284.331177	6.173900000000007	positive	mcebio	pluskal_mce_1D1_B19_id
ARGKVCXINMKCAZ-UZRWAPQLSA-N	ARGKVCXINMKCAZ	COc1c(O)cc(C2CC(=O)c3c(O)cc(OC4OC(CO)C(O)C(O)C4OC4OC(C)C(O)C(O)C4O)cc3O2)cc1	COc1c(O)cc([C@@H]2CC(=O)c3c(O)cc(O[C@@H]4O[C@H](CO)[C@@H](O)[C@H](O)[C@H]4O[C@@H]4O[C@@H](C)[C@H](O)[C@@H](O)[C@H]4O)cc3O2)cc1	Neohesperidin	['Neohesperidin', '13241-33-3', 'Hesperetin-7-neohesperidoside', 'Hesperetin 7-O-neohesperidoside', 'OA5C88H3L0', '(S)-7-(((2-O-6-Deoxy-alpha-L-mannopyranosyl)-beta-D-glucopyranosyl)oxy)-2,3-dihydro-5-hydroxy-2-(3-hydroxy-4-methoxyphenyl)-4H-1-benzopyran-4-one', 'CHEBI:59016', 'NSC 31048', '(2S)-7-[(2S,3R,4S,5S,6R)-4,5-dihydroxy-6-(hydroxymethyl)-3-[(2S,3R,4R,5R,6S)-3,4,5-trihydroxy-6-methyloxan-…	610.18977	-3.578069999999993	both	mcebio	pluskal_mce_1D1_B19_id
VIZXMHCBZLGUET-UHFFFAOYSA-N	VIZXMHCBZLGUET	Cc1c2cc(C(C)C)ccc(C)c-2c(S(=O)(=O)O)c1	Cc1c2cc(C(C)C)ccc(C)c-2c(S(=O)(=O)O)c1	Gualenic acid	['Gualenic acid', '16915-32-5', '3,8-dimethyl-5-propan-2-ylazulene-1-sulfonic acid', '1-Azulenesulfonic acid, 3,8-dimethyl-5-(1-methylethyl)-', '5-Isopropyl-3,8-dimethylazulene-1-sulfonic acid', 'GR01836V0K', 'UNII-GR01836V0K', 'sodium-gualenate', '1,4-dimethyl-7-isopropylazulene-3-sulfonic acid', 'SCHEMBL2734180', 'GUALENIC ACID [WHO-DD]', 'CHEMBL1852533', 'DTXSID10168665', 'CHEBI:135153', 'EN30…	278.097665	3.126180000000001	positive	mcebio	pluskal_mce_1D1_B19_id
RTZKSTLPRTWFEV-UHFFFAOYSA-N	RTZKSTLPRTWFEV	COc1c(OC)c(OC)c2c(c1)CC(C)C(C)Cc1cc3c(OCO3)c(OC)c1-2	COc1c(OC)c(OC)c2c(c1)CC(C)C(C)Cc1cc3c(OCO3)c(OC)c1-2	Schisandrin B	['Schisandrin B', '61281-37-6', 'CHEMBL479488', 'Schizandrin-B;Wuweizisu-B;gamma-Schisandrin', '3,4,5,19-tetramethoxy-9,10-dimethyl-15,17-dioxatetracyclo[10.7.0.02,7.014,18]nonadeca-1(19),2,4,6,12,14(18)-hexaene', 'S(-) Schisandrin B', 'Schizandrin-B', "1,2,3,13-tetramethoxy-6,7-dimethyl-5,6,7,8-tetrahydrobenzo[3',4']cycloocta[1',2':4,5]benzo[1,2-d][1,3]dioxole", '|A-Schisandrin', 'S(-) Wuweizisu…	400.188589	1.2236000000000005	positive	mcebio	pluskal_mce_1D1_B19_id
PAFLSMZLRSPALU-UHFFFAOYSA-N	PAFLSMZLRSPALU	O=C(O)C(O)Cc1cc(O)c(O)cc1	O=C(O)C(O)Cc1cc(O)c(O)cc1	23028-17-3	['23028-17-3', '3-(3,4-dihydroxyphenyl)-2-hydroxypropanoic acid', '3,4-Dihydroxyphenyllactic acid', '3-(3,4-dihydroxyphenyl)lactic acid', '(Rac)-Salvianic acid A', 'Benzenepropanoic acid, alpha,3,4-trihydroxy-', 'NA8H56YM3K', 'CHEBI:17807', '2-Hydroxy-3-(3,4-dihydroxyphenyl)propanoic acid', 'Sodium Danshensu', '3-(3,4-dihydroxyphenyl)-2-hydroxy-propanoic acid', 'a-Hydroxyhydrocaffeic acid', 'UNII…	198.052823	-0.8937300000000001	missing	mcebio	pluskal_mce_1D1_B19_id
FEBLZLNTKCEFIT-VSXGLTOVSA-N	FEBLZLNTKCEFIT	CC1(C)OC2CC3C4CC(F)C5=CC(=O)C=CC5(C)C4(F)C(O)CC3(C)C2(C(=O)CO)O1	CC1(C)O[C@@H]2C[C@H]3[C@@H]4C[C@H](F)C5=CC(=O)C=C[C@]5(C)[C@@]4(F)[C@@H](O)C[C@]3(C)[C@]2(C(=O)CO)O1	FLUOCINOLONE ACETONIDE	['FLUOCINOLONE ACETONIDE', '67-73-2', 'Synalar', 'Fluonid', 'Synamol', 'Synandone', 'Coriphate', 'Dermalar', 'Flucinar', 'Fluovitif', 'Flupollon', 'Percutina', 'Radiocin', 'Retisert', 'Synandrone', 'Tefunote', 'Jellin', 'Localyn', 'Sinalar', 'Synemol', 'Synotic', 'Synsac', 'Fluocet', 'Omniderm', 'Derma-smoothe/fs', 'Synalar-HP', 'Fluotrex', 'Localyn Syntex', 'Cortiplastol', 'Prodermin', 'Iluvien'…	452.201045	2.366800000000001	both	mcebio	pluskal_mce_1D1_B19_id
AIFCFBUSLAEIBR-UHFFFAOYSA-N	AIFCFBUSLAEIBR	COc1cc(O)c2c(=O)cc(-c3cc(-c4c5oc(-c6ccc(O)cc6)cc(=O)c5c(O)cc4O)c(OC)cc3)oc2c1	COc1cc(O)c2c(=O)cc(-c3cc(-c4c5oc(-c6ccc(O)cc6)cc(=O)c5c(O)cc4O)c(OC)cc3)oc2c1	Ginkgetin	['Ginkgetin', '481-46-9', "7,4'-Dimethylamentoflavone", "Amentoflavone 7,4'-dimethyl ether", 'CHEBI:5353', 'HY5EZW8269', '5,7-dihydroxy-8-[5-(5-hydroxy-7-methoxy-4-oxochromen-2-yl)-2-methoxyphenyl]-2-(4-hydroxyphenyl)chromen-4-one', '4H-1-Benzopyran-4-one, 5,7-dihydroxy-8-(5-(5-hydroxy-7-methoxy-4-oxo-4H-1-benzopyran-2-yl)-2-methoxyphenyl)-2-(4-hydroxyphenyl)-', '4H-1-Benzopyran-4-one, 5,7-dihydr…	566.121297	2.7684200000000008	both	mcebio	pluskal_mce_1D1_B19_id
OZLPUNFFCJDMJD-UHFFFAOYSA-N	OZLPUNFFCJDMJD	CC[N+](CC)(CC)CCOc1c(OCC[N+](CC)(CC)CC)c(OCC[N+](CC)(CC)CC)ccc1	CC[N+](CC)(CC)CCOc1c(OCC[N+](CC)(CC)CC)c(OCC[N+](CC)(CC)CC)ccc1	Triethylgallamine	['Triethylgallamine', '7006-17-9', 'Lopac G-8134', 'UNII-VYJ027LZ05', 'Flaxedil', 'VYJ027LZ05', 'Gallamine triiodoethylate', 'CHEMBL360055', "Ethanaminium, 2,2',2''-(benzene-1,2,3-triyltris(oxy))tris(N,N,N-triethyl-", 'Gallamine iodide', "2,2',2''-(1,2,3-Benzenetriyltrisoxy)tris(N,N,N-triethylethanaminium)", '2-[2,3-bis[2-(triethylazaniumyl)ethoxy]phenoxy]ethyl-triethylazanium', 'Triiodoethylate …	510.461822	4.065270000000005	missing	mcebio	pluskal_mce_1D1_B20_id
OJOBTAOGJIWAGB-UHFFFAOYSA-N	OJOBTAOGJIWAGB	COc1cc(C(C)=O)cc(OC)c1O	COc1cc(C(C)=O)cc(OC)c1O	Acetosyringone	['Acetosyringone', '2478-38-8', "3',5'-Dimethoxy-4'-hydroxyacetophenone", '1-(4-Hydroxy-3,5-dimethoxyphenyl)ethanone', "4'-HYDROXY-3',5'-DIMETHOXYACETOPHENONE", 'Acetosyringenin', 'Acetosyringon', 'Ethanone, 1-(4-hydroxy-3,5-dimethoxyphenyl)-', '3,5-Dimethoxy-4-hydroxyacetophenone', "Acetophenone, 4'-hydroxy-3',5'-dimethoxy-", '1-(4-hydroxy-3,5-dimethoxyphenyl)ethan-1-one', 'MFCD00008748', '4-hyd…	196.073559	0.1700599999999999	positive	mcebio	pluskal_mce_1D1_B20_id
ZAKOWWREFLAJOT-CEFNRUSXSA-N	ZAKOWWREFLAJOT	CC(=O)Oc1c(C)c2c(OC(C)(CCCC(C)CCCC(C)CCCC(C)C)CC2)c(C)c1C	CC(=O)Oc1c(C)c2c(O[C@](C)(CCC[C@H](C)CCC[C@H](C)CCCC(C)C)CC2)c(C)c1C	Vitamin E acetate	['Vitamin E acetate', 'alpha-Tocopherol acetate', '58-95-7', 'Tocopherol acetate', 'Alfacol', 'D-alpha-tocopherol acetate', 'D-ALPHA-TOCOPHERYL ACETATE', 'Ecofrol', 'Contopheron', 'Tofaxin', 'Econ', 'Ephynal acetate', '(+)-alpha-Tocopherol acetate', 'Tokoferol acetate', 'Evipherol', 'Tocopherex', 'Tocophrin', 'Erevit', 'Gevex', 'Tocopheryl acetate', 'alpha-Tocopheryl acetate', 'Combinal E', 'Epsi…	472.391646	7.91630000000001	missing	mcebio	pluskal_mce_1D1_B20_id
FHFYDNQZQSQIAI-UHFFFAOYSA-N	FHFYDNQZQSQIAI	CCn1cc(C(=O)O)c(=O)c2cc(F)c(N3CCN(C)CC3)cc21	CCn1cc(C(=O)O)c(=O)c2cc(F)c(N3CCN(C)CC3)cc21	Pefloxacin	['Pefloxacin', '70458-92-3', 'Pefloxacine', 'Pefloxacino', 'Pefloxacinum', 'PFLX', 'Pefloxacinium', '1-ethyl-6-fluoro-7-(4-methylpiperazin-1-yl)-4-oxo-1,4-dihydroquinoline-3-carboxylic acid', 'AM-725', '1589 RB', 'EU-5306', '1-ethyl-6-fluoro-7-(4-methylpiperazin-1-yl)-4-oxoquinoline-3-carboxylic acid', 'EU 5306', 'Pefloxacinium mesylate', 'CHEBI:50199', '2H52Z9F2Q5', '3-Quinolinecarboxylic acid, …	333.14887	1.6466499999999995	both	mcebio	pluskal_mce_1D1_B20_id
RAYQKHLZHPFYEJ-UHFFFAOYSA-N	RAYQKHLZHPFYEJ	COc1c(OC)c(OC)c2oc(=O)ccc2c1	COc1c(OC)c(OC)c2oc(=O)ccc2c1	Dimethylfraxetin	['Dimethylfraxetin', '6,7,8-Trimethoxycoumarin', '6035-49-0', 'Fraxidin Methyl Ether', '6,7,8-trimethoxychromen-2-one', 'Fraxetin dimethyl ether', '6,7,8,-trimethoxycoumarin', 'CHEMBL253551', '6,7,8-Trimethoxy-2H-chromen-2-one', '6,7,8-Trimethoxycoumarin;Fraxetin dimethyl ether', 'Di-O-methylfraxetin', '2H-1-Benzopyran-2-one, 6,7,8-trimethoxy-', 'KBio1_001126', 'Spectrum_000635', 'SpecPlus_000086…	236.068473	0.9030400000000004	positive	mcebio	pluskal_mce_1D1_B20_id
BBDAGFIXKZCXAH-CCXZUQQUSA-N	BBDAGFIXKZCXAH	N=c1ccn2c(n1)OC1C(O)C(CO)OC12	N=c1ccn2c(n1)O[C@H]1[C@H](O)[C@@H](CO)O[C@H]12	ANCITABINE	['ANCITABINE', 'Cyclocytidine', '31698-14-3', "2,2'-Anhydrocytidine", 'Ancytabine', "2,2'-Cyclocytidine", 'Anhydrocytidine', 'Anhydroara C', 'Ancitabine [INN]', 'Ancitabinum', 'Ancitabina', "2,2'-Anhydroarabinosylcytosine", 'Cyclo-C', "2,2'-O-Cyclocytidine", 'DO2D32W0VC', "(2R,3R,3aS,9aR)-2,3,3a,9a-Tetrahydro-3-hydroxy-6-imino-6H-furo(2',3';4,5)oxazolo(3,2-a)pyrimidine-2-methanol", 'DTXSID6020357…	225.074956	-1.188350000000001	both	mcebio	pluskal_mce_1D1_B20_id
WZUVPPKBWHMQCE-XJKSGUPXSA-N	WZUVPPKBWHMQCE	Oc1c(O)cc2c(c1)CC1(O)COc3c(ccc(O)c3O)C21	Oc1c(O)cc2c(c1)C[C@@]1(O)COc3c(ccc(O)c3O)[C@@H]21	HEMATOXYLIN	['HEMATOXYLIN', '517-28-2', 'Haematoxylin', 'Hydroxybrazilin', 'Hydroxybrasilin', 'Natural Black 1', 'Hematoxyline', 'Hematoxylin hydrate', '(+)-Hematoxylin', '(+)-haematoxylin', 'Hydroxylrasilin', '1412-19-7', 'YKM8PY2Z55', '(6aS,11bR)-7,11b-dihydro-6H-indeno[2,1-c]chromene-3,4,6a,9,10-pentol', 'CHEBI:5601', 'CHEMBL477197', 'NCI-C55889', 'C.I. 75290', '(6aS,11bR)-6,6a,7,11b-tetrahydroindeno[2,1-…	302.079038	-1.1556800000000005	negative	mcebio	pluskal_mce_1D1_B20_id
WXUAQHNMJWJLTG-UHFFFAOYSA-N	WXUAQHNMJWJLTG	CC(CC(=O)O)C(=O)O	CC(CC(=O)O)C(=O)O	2-Methylsuccinic acid	['2-Methylsuccinic acid', 'METHYLSUCCINIC ACID', '498-21-5', 'Pyrotartaric acid', '2-Methylbutanedioic acid', 'Butanedioic acid, methyl-', 'Succinic acid, methyl-', '1,2-Propanedicarboxylic acid', 'Methylbutanedioic acid', '2-methyl-butanedioic acid', 'Butanedioic acid, 2-methyl-', 'Methyl succinic acid', 'H1547KG7UZ', 'NSC-5276', 'MFCD00002659', '2-Methylsuccinicacid', 'CCRIS 6068', 'NSC 5276', …	132.042259	0.1817999999999998	negative	mcebio	pluskal_mce_1D1_B20_id
QEEBRPGZBVVINN-BMPKRDENSA-N	QEEBRPGZBVVINN	CC12CCC(O)CC1CCC1C2CCC2(C)C(c3coc(=O)cc3)CCC12O	C[C@]12CC[C@H](O)C[C@H]1CC[C@@H]1[C@@H]2CC[C@]2(C)[C@@H](c3coc(=O)cc3)CC[C@]12O	bufalin	['bufalin', '465-21-4', 'CHEBI:517248', '3-beta,14-Dihydroxy-5-beta-bufa-20,22-dienolide', '3,14-Dihydroxy-bufa-20,22-dienolide', 'U549S98QLW', '5-((3S,5R,8R,9S,10S,13R,14S,17R)-3,14-dihydroxy-10,13-dimethylhexadecahydro-1H-cyclopenta[a]phenanthren-17-yl)-2H-pyran-2-one', '3beta,14beta-dihydroxy-5beta-bufa-20,22-dienolide', '5-[(3S,5R,8R,9S,10S,13R,14S,17R)-3,14-dihydroxy-10,13-dimethyl-1,2,3,4,5…	386.24571	5.087080000000006	both	mcebio	pluskal_mce_1D1_B20_id
IRQXZTBHNKVIRL-GOTQHHPNSA-N	IRQXZTBHNKVIRL	COC(=O)C12OCC34C(CC5C(C)=C(O)C(=O)CC5(C)C3C(O)C1O)OC(=O)C(OC(=O)C=C(C)C(C)C)C24	COC(=O)[C@@]12OC[C@]34[C@H]([C@@H](O)[C@@H]1O)[C@@]1(C)CC(=O)C(O)=C(C)[C@@H]1C[C@H]3OC(=O)[C@H](OC(=O)/C=C(\C)C(C)C)[C@@H]24	BRUCEANTIN	['BRUCEANTIN', '41451-75-6', 'Bruceantine', 'NSC 165563', 'NSC-165563', 'Bruceantin(NSC165563)', 'S3NW88DI4T', 'MLS002703020', 'CHEBI:3188', 'NSC165563', 'Picras-3-en-21-oic acid, 15-((3,4-dimethyl-1-oxo-2-pentenyl)oxy)-13,20-epoxy-3,11,12-trihydroxy-2,16-dioxo-, methyl ester, (11beta,12alpha,15beta(E))- (9CI)', 'UNII-S3NW88DI4T', 'Picras-3-en-21-oic acid,4-dimethyl-1-oxo-2-pentenyl)oxy]-13,20-ep…	548.225762	1.1531000000000002	both	mcebio	pluskal_mce_1D1_B20_id
IRPXADUBAQAOKL-UHFFFAOYSA-N	IRPXADUBAQAOKL	O=S(=O)(O)c1cc2cc(S(=O)(=O)O)c(O)c(N=Nc3ccc(S(=O)(=O)O)c4ccccc34)c2cc1	O=S(=O)(O)c1cc2cc(S(=O)(=O)O)c(O)c(N=Nc3ccc(S(=O)(=O)O)c4ccccc34)c2cc1	642-59-1	['642-59-1', 'amaranth acid', 'Amaranth S', 'Bordeaux S', 'FD&C Red No. 2', '3-hydroxy-4-[(4-sulphonaphthyl)azo]naphthalene-2,7-disulphonic acid', 'C.I. Food Red 9', '02J7X17ZUQ', 'FD and C Red No. 2', 'Amaranthe', 'Bordeaux', '3-hydroxy-4-[(4-sulfonaphthalen-1-yl)diazenyl]naphthalene-2,7-disulfonic acid', 'Aizen Amaranth', 'Amacid Amaranth', 'Amaranth Extra', 'Edicol Amaranth', 'Kayaku Amaranth'…	537.981058	1.4496000000000002	missing	mcebio	pluskal_mce_1D1_B21_id
HFHDHCJBZVLPGP-RWMJIURBSA-N	HFHDHCJBZVLPGP	OCC1OC2OC3C(CO)OC(OC4C(CO)OC(OC5C(CO)OC(OC6C(CO)OC(OC7C(CO)OC(OC1C(O)C2O)C(O)C7O)C(O)C6O)C(O)C5O)C(O)C4O)C(O)C3O	OC[C@H]1O[C@@H]2O[C@H]3[C@H](O)[C@@H](O)[C@@H](O[C@H]4[C@H](O)[C@@H](O)[C@@H](O[C@H]5[C@H](O)[C@@H](O)[C@@H](O[C@H]6[C@H](O)[C@@H](O)[C@@H](O[C@H]7[C@H](O)[C@@H](O)[C@@H](O[C@H]1[C@H](O)[C@H]2O)O[C@@H]7CO)O[C@@H]6CO)O[C@@H]5CO)O[C@@H]4CO)O[C@@H]3CO	alpha-CYCLODEXTRIN	['alpha-CYCLODEXTRIN', '10016-20-3', 'Alfadex', 'Cyclomaltohexaose', 'Cyclohexapentylose', 'alpha-Dextrin', 'alpha-Schardinger dextrin', 'Cyclohexaamylose', 'Cyclomaltohexose', '.alpha.-Cyclodextrin', 'alpha cyclodextrin', 'alpha-Cycloamylose', 'Oristar acd', 'Ringdex-a', 'Cavamax w6', 'Cavamax w 6 food', 'Alpha-Cyclodextrin (Cyclohexa-Amylose)', 'NSC 269470', 'Celdex a 100', 'Ins no.457', 'Z1LH9…	972.316941	-13.054800000000023	both	mcebio	pluskal_mce_1D1_B21_id
CIKWKGFPFXJVGW-UHFFFAOYSA-N	CIKWKGFPFXJVGW	CCOc1ccc2nc3cc(N)ccc3c(N)c2c1	CCOc1ccc2nc3cc(N)ccc3c(N)c2c1	ETHACRIDINE	['ETHACRIDINE', '7-ethoxyacridine-3,9-diamine', '442-16-0', '2-Ethoxy-6,9-diaminoacridine', 'Etakridin', '6,9-Diamino-2-ethoxyacridine', '2,5-Diamino-7-ethoxyacridine', '3,9-Acridinediamine, 7-ethoxy-', 'Ophosept', 'NSC 163296', '7-Ethoxy-3,9-acridinediamine', 'Acrinol (monohydrate)', 'Acridine, 6,9-diamino-2-ethoxy-', 'NSC-163296', 'WIX85M1A6R', 'CHEMBL94007', 'Aethacridinum', 'Ethacridine (INN)…	253.121512	0.87063	positive	mcebio	pluskal_mce_1D1_B21_id
LENZDBCJOHFCAS-UHFFFAOYSA-N	LENZDBCJOHFCAS	NC(CO)(CO)CO	NC(CO)(CO)CO	Trometamol	['Trometamol', 'TROMETHAMINE', '77-86-1', 'Tris(Hydroxymethyl)aminomethane', 'Tris', '2-Amino-2-(hydroxymethyl)propane-1,3-diol', 'Tham', 'Trisamine', 'Trizma', 'Tris buffer', 'Tris base', '2-Amino-2-(hydroxymethyl)-1,3-propanediol', 'Tromethane', 'Tris-base', 'Trisaminol', 'Pehanorm', 'Talatrol', 'Trisamin', 'Trispuffer', 'Tutofusin tris', 'Addex-tham', 'Tris-steril', 'Tris, free base', '1,3-Pro…	121.073893	-2.3391999999999995	positive	mcebio	pluskal_mce_1D1_B21_id
KJFMBFZCATUALV-UHFFFAOYSA-N	KJFMBFZCATUALV	O=C1OC(c2ccc(O)cc2)(c2ccc(O)cc2)c2ccccc12	O=C1OC(c2ccc(O)cc2)(c2ccc(O)cc2)c2ccccc12	phenolphthalein	['phenolphthalein', '77-09-8', 'Phthalimetten', 'Euchessina', 'Phthalin', 'Espotabs', 'Phenolax', 'Purgophen', 'Koprol', 'Laxogen', 'Trilax', 'Purga', 'Spulmako-lax', 'Purgen', 'Medilax', 'Colax', 'Laxin', 'FemiLax', 'Dihydroxyphthalophenone', '3,3-Bis(4-hydroxyphenyl)phthalide', '3,3-Bis(4-hydroxyphenyl)-1(3H)-isobenzofuranone', 'Fenolftalein', 'Phenolphtaleine', 'Alophen', '3,3-Bis(p-hydroxyphe…	318.089209	2.4164400000000006	both	mcebio	pluskal_mce_1D1_B21_id
SPPTWHFVYKCNNK-FQEVSTJZSA-N	SPPTWHFVYKCNNK	O=C(O)c1ccc(NC(=O)C(Cc2ccc(O)cc2)NC(=O)c2ccccc2)cc1	O=C(O)c1ccc(NC(=O)[C@H](Cc2ccc(O)cc2)NC(=O)c2ccccc2)cc1	bentiromide	['bentiromide', '37106-97-1', 'BZ-TYR-4-ABZ-OH', 'Btpaba', 'Chymex', 'Bentiromido', 'Bentiromidum', 'BTPABA, PFT', 'Btpaba Pft', 'Bentiromidum [INN-Latin]', 'Bentiromido [INN-Spanish]', 'BTPABAPFT', 'BTPABA-PFT', 'Benzoyltyrosyl-p-aminobenzoic acid', 'E-2663', 'CHEBI:31263', '239IF5W61J', 'N-Benzoyl-L-tyrosyl-p-aminobenzoic acid', '(S)-p-(alpha-Benzamido-p-hydroxyhydrocinnamamido)benzoic acid', '…	404.137222	2.06305	both	mcebio	pluskal_mce_1D1_B21_id
OCQDPIXQTSYZJL-UHFFFAOYSA-N	OCQDPIXQTSYZJL	CCCCNc1c2C(=O)c3ccccc3C(=O)c2c(NCCCC)cc1	CCCCNc1c2C(=O)c3ccccc3C(=O)c2c(NCCCC)cc1	Solvent blue 35	['Solvent blue 35', '17354-14-2', '1,4-bis(butylamino)anthracene-9,10-dione', 'Sudan Blue II', '9,10-Anthracenedione, 1,4-bis(butylamino)-', 'C.I. Solvent Blue 35', '1,4-Bis(butylamino)anthraquinone', 'ZVT4Q30OQY', '12769-17-4', 'CI 61554', 'DTXSID5044605', 'EINECS 241-379-4', 'UNII-ZVT4Q30OQY', 'Anthraquinone, 1,4-bis(butylamino)-', '1,4-Bis(n-butylamino)-9,10-anthracenedione', 'MFCD00011714', '…	350.199428	3.905940000000003	positive	mcebio	pluskal_mce_1D1_B21_id
GSNOZLZNQMLSKJ-UHFFFAOYSA-N	GSNOZLZNQMLSKJ	CCN(CC)c1cc(C)nc2ncnn12	CCN(CC)c1cc(C)nc2ncnn12	trapidil	['trapidil', '15421-84-8', 'Rocornal', 'Trapymin', 'Avantrin', 'Trapymine', 'N,N-diethyl-5-methyl-[1,2,4]triazolo[1,5-a]pyrimidin-7-amine', 'AR 12008', 'AR-12008', '(1,2,4)Triazolo(1,5-a)pyrimidin-7-amine, N,N-diethyl-5-methyl-', '[1,2,4]Triazolo[1,5-a]pyrimidin-7-amine,N,N-diethyl-5-methyl-', '7-Diethylamino-5-methyl-s-triazolo(1,5-a)pyrimidine', 'MLS000567667', 'EYG5Y6355E', 'DTXSID0045416', 'N…	205.132745	0.6293899999999999	positive	mcebio	pluskal_mce_1D1_B21_id
JBIMVDZLSHOPLA-LSCVHKIXSA-N	JBIMVDZLSHOPLA	CN(C)CCC=C1c2ccccc2COc2c1cc(CC(=O)O)cc2	CN(C)CC/C=C1/c2ccccc2COc2c1cc(CC(=O)O)cc2	Olopatadine	['Olopatadine', '113806-05-6', 'Patanol', 'Opatanol', '2-[(11Z)-11-[3-(dimethylamino)propylidene]-6H-benzo[c][1]benzoxepin-2-yl]acetic acid', 'AL-4943A', 'UNII-D27V6190PM', 'D27V6190PM', '(Z)-2-(11-(3-(Dimethylamino)propylidene)-6,11-dihydrodibenzo[b,e]oxepin-2-yl)acetic acid', '11-((Z)-3-(Dimethylamino)propylidene)-6,11-dihydrodibenz(b,e)oxepin-2-acetic acid', 'DTXSID3023390', 'Olopatadine (INN)…	337.167794	2.9082500000000007	positive	mcebio	pluskal_mce_1D1_B21_id
OALHHIHQOFIMEF-UHFFFAOYSA-N	OALHHIHQOFIMEF	O=C1OC2(c3ccccc13)c1cc(I)c(O)c(I)c1Oc1c(I)c(O)c(I)cc12	O=C1OC2(c3ccccc13)c1cc(I)c(O)c(I)c1Oc1c(I)c(O)c(I)cc12	Erythrosin B	['Erythrosin B', 'Tetraiodofluorescein', '15905-32-5', 'Solvent Red 140', 'Iodeosin', 'Erythrosine acid', 'ERYTHROSINE', 'Erythrosine, phenolic', "2',4',5',7'-Tetraiodofluorescein", '2,4,5,7-Erythrosin', 'E127', 'C.I. Solvent Red 140', "3',6'-dihydroxy-2',4',5',7'-tetraiodospiro[2-benzofuran-3,9'-xanthene]-1-one", '1A878FZQ9B', 'DTXSID7044843', 'ERYTHROSINB', "Spiro[isobenzofuran-1(3H),9'-[9H]xan…	835.655065	4.015720000000001	both	mcebio	pluskal_mce_1D1_B21_id
ALWKGYPQUAPLQC-UHFFFAOYSA-N	ALWKGYPQUAPLQC	CN(C)C(=O)Oc1cccc([N+](C)(C)C)c1	CN(C)C(=O)Oc1cccc([N+](C)(C)C)c1	NEOSTIGMINE	['NEOSTIGMINE', 'Eustigmin', 'Eustigmine', 'Vagostigmine', 'Prostigmine', '59-99-4', 'Prostigmin', 'Juvastigmin', 'Neostigmin', 'Neostigminum', 'Intrastigmina', 'm-Trimethylammoniumphenyldimethylcarbamate', '3-Trimethylammoniumphenyl N,N-dimethylcarbamate', 'Neostigmine [BAN]', 'Neostigmine ion', 'Neostigmine cation', 'CCRIS 3079', 'Neostigmine (cation)', 'HSDB 3921', '(m-Hydroxyphenyl)trimethyla…	223.144104	1.10068	positive	mcebio	pluskal_mce_1D1_B22_id
WYDUSKDSKCASEF-UHFFFAOYSA-N	WYDUSKDSKCASEF	OC(CCN1CCCC1)(c1ccccc1)C1CCCCC1	OC(CCN1CCCC1)(c1ccccc1)C1CCCCC1	procyclidine	['procyclidine', 'Tricyclamol', 'Kemadrine', 'Tricoloid', 'Arpicolin', 'Elorine', 'Lergine', 'Vagosin', 'Osnervan', 'Spamol', 'Triciclidina', '77-37-2', 'Procyklidin', 'Metanin', 'Kemadrin', 'Procidlidina', 'Prociclidina', 'Procyclidinum', 'Prosyklidin', 'Triciloid', 'Procyclidinum [INN-Latin]', 'Prociclidina [INN-Spanish]', '1-Cyclohexyl-1-phenyl-3-(1-pyrrolidinyl)-1-propanol', '1-Cyclohexyl-1-p…	287.224915	3.885690000000003	positive	mcebio	pluskal_mce_1D1_B22_id
QKYBZJLEMOZFFU-UHFFFAOYSA-N	QKYBZJLEMOZFFU	Cc1ccc(C(=O)Oc2ccc(C(CN(C)C)C3(O)CCCCC3)cc2)cc1	Cc1ccc(C(=O)Oc2ccc(C(CN(C)C)C3(O)CCCCC3)cc2)cc1	Ansofaxine	['Ansofaxine', 'Toludesvenlafaxine', 'ODVP2', 'LY-03005', '916918-80-4', 'LY03005', 'Toludesvenlafaxine [USAN]', 'A7CGH459FN', '4-Methylbenzoate of desvenlafaxine', 'LPM570065', 'UNII-A7CGH459FN', 'LPM-570065', 'LPM570065 FREE BASE', 'LPM-570065 FREE BASE', 'Odesmethylvenlafaxine 4-methylbenzoate ester', '[4-[2-(dimethylamino)-1-(1-hydroxycyclohexyl)ethyl]phenyl] 4-methylbenzoate', '4-(2-(dimethy…	381.230394	3.928080000000003	positive	mcebio	pluskal_mce_1D1_B22_id
FIDOCHXHMJHKRW-VHQVDBNASA-N	FIDOCHXHMJHKRW	COCC12CCC(OC)C34C5CC6(O)C(OC)C(O)C(OC(C)=O)(C5C6OC(=O)c5ccccc5)C(C(OC)C13)C4N(C)C2	COC[C@@]12CC[C@H](OC)[C@]34C([C@H]([C@H](OC)[C@H]13)[C@]1(OC(C)=O)[C@H]3[C@@H](OC(=O)c5ccccc5)[C@](O)(C[C@H]34)[C@@H](OC)[C@@H]1O)N(C)C2	Hypaconitine	['Hypaconitine', '6900-87-4', '[(1S,2R,3R,4R,5R,6S,7S,8R,9R,13S,16S,17R,18R)-8-acetyloxy-5,7-dihydroxy-6,16,18-trimethoxy-13-(methoxymethyl)-11-methyl-11-azahexacyclo[7.7.2.12,5.01,10.03,8.013,17]nonadecan-4-yl] benzoate', 'Deoxymesaconitine', 'Japaconitine C1', 'Japaconitine C', 'Japaconitine B1', 'C08688', 'CHEBI:5831', 'SCHEMBL2848738', 'DTXSID50988763', '1ST40114', 'AC-35145', 'NS00094337', '…	615.304347	1.2324900000000023	positive	mcebio	pluskal_mce_1D1_B22_id
QKLPUVXBJHRFQZ-UHFFFAOYSA-N	QKLPUVXBJHRFQZ	Nc1ccc(S(=O)(=O)Nc2cncc(Cl)n2)cc1	Nc1ccc(S(=O)(=O)Nc2cncc(Cl)n2)cc1	Sulfaclozine	['Sulfaclozine', '102-65-8', '4-amino-N-(6-chloropyrazin-2-yl)benzenesulfonamide', 'Sulfachloropyrazine', 'Sulfaclozine [INN]', 'Sulfatyf', 'sulfalozine sodium', 'ESB-3', '69YP7Z48CW', 'Sulfaclozine (INN)', 'Sulfaclozine sodium monohydrate', 'Benzenesulfonamide, 4-amino-N-(6-chloro-2-pyrazinyl)-', '1416711-61-9', 'N(sup 1)-(6-Chloropyrazinyl)sulfanilamide', '4-amino-N-(6-chloro-2-pyrazinyl)benzen…	284.013474	0.6437700000000001	negative	mcebio	pluskal_mce_1D1_B22_id
PSOJDGBGVBEYJX-UHFFFAOYSA-N	PSOJDGBGVBEYJX	N#Cc1cc2c(ccc(CN3CCC(Nc4c5cc(CC(F)(F)F)sc5ncn4)CC3)c2)[nH]1	N#Cc1cc2c(ccc(CN3CCC(Nc4c5cc(CC(F)(F)F)sc5ncn4)CC3)c2)[nH]1	MI-136	['MI-136', '1628316-74-4', '5-((4-((6-(2,2,2-trifluoroethyl)thieno[2,3-d]pyrimidin-4-yl)amino)piperidin-1-yl)methyl)-1H-indole-2-carbonitrile', 'CHEMBL3780497', '5-[(4-{[6-(2,2,2-Trifluoroethyl)thieno[2,3-D]pyrimidin-4-Yl]amino}piperidin-1-Yl)methyl]-1h-Indole-2-Carbonitrile', '5-[[4-[[6-(2,2,2-trifluoroethyl)thieno[2,3-d]pyrimidin-4-yl]amino]piperidin-1-yl]methyl]-1H-indole-2-carbonitrile', 'SCH…	470.15005	3.8240000000000016	both	mcebio	pluskal_mce_1D1_B22_id
MWGXGTJJAOZBNW-UHFFFAOYSA-N	MWGXGTJJAOZBNW	Nc1nc(OCC2CCCCC2)c2[nH]cnc2n1	Nc1nc(OCC2CCCCC2)c2[nH]cnc2n1	nu2058	['nu2058', '161058-83-9', '6-(cyclohexylmethoxy)-9H-purin-2-amine', '6-O-CYCLOHEXYLMETHYL GUANINE', 'NU 2058', 'NU-2058', 'O6-Cyclohexylmethylguanine', '2-amino-6-[(cyclohexylmethyl)oxy]purine', '9H-Purin-2-amine, 6-(cyclohexylmethoxy)-', 'O(6)-cyclohexylmethylguanine', 'O6-(Cyclohexylmethyl)guanine', 'CHEMBL269881', '884MN6AR44', 'MFCD05664734', '1H-Purin-2-amine, 6-(cyclohexylmethoxy)-', '2-ami…	247.14331	0.6227599999999993	positive	mcebio	pluskal_mce_1D1_B22_id
BQJRUJTZSGYBEZ-YVQNUNKESA-N	BQJRUJTZSGYBEZ	CCCC(=O)OC1C(C)C2(O)C(C=C(CO)CC3(O)C(=O)C(C)=CC32)C2C(C)(C)C12OC(=O)CCC	CCCC(=O)O[C@@H]1[C@@H](C)[C@@]2(O)[C@@H](C=C(CO)C[C@]3(O)C(=O)C(C)=C[C@@H]23)[C@@H]2C(C)(C)[C@]12OC(=O)CCC	Phorbol 12,13-dibutyrate	['Phorbol 12,13-dibutyrate', '37558-16-0', 'PDBU', 'Phorbol dibutyrate', 'Phorbol 12,13-dibutanoate', 'Phorbol-12,13-dibutyrate', 'PHORBOL12,13-DIBUTYRATE', '(1aR,1bS,4aR,7aS,7bS,8R,9R,9aS)-4a,7b-dihydroxy-3-(hydroxymethyl)-1,1,6,8-tetramethyl-5-oxo-1,1a,1b,4,4a,5,7a,7b,8,9-decahydro-9aH-cyclopropa[3,4]benzo[1,2-e]azulene-9,9a-diyl dibutanoate', '61557-88-8', 'CHEBI:17598', '67MX82CL58', 'MFCD000…	504.272318	2.6321000000000003	both	mcebio	pluskal_mce_1D1_B22_id
VYQNWZOUAUKGHI-UHFFFAOYSA-N	VYQNWZOUAUKGHI	Oc1ccc(OCc2ccccc2)cc1	Oc1ccc(OCc2ccccc2)cc1	Monobenzone	['Monobenzone', '4-Benzyloxyphenol', '103-16-2', '4-(Benzyloxy)phenol', 'Hydroquinone monobenzyl ether', 'Benoquin', 'P-(BENZYLOXY)PHENOL', 'Benzoquin', 'Monobenzyl hydroquinone', 'Hydroquinone benzyl ether', 'Leucodinine', 'Monobenzon', 'Superlite', 'Agerite alba', '4-(Phenylmethoxy)phenol', 'p-Hydroxyphenyl benzyl ether', 'Dermochinona', 'Carmifal', 'Depigman', 'Pigmex', 'Benzyl p-hydroxyphenyl…	200.08373	1.99167	missing	mcebio	pluskal_mce_1D1_B22_id
GROMEQPXDKRRIE-UHFFFAOYSA-N	GROMEQPXDKRRIE	Cc1cc(S(C)(=O)=O)c(S(C)(=O)=O)cc1C(=O)N=C(N)N	Cc1cc(S(C)(=O)=O)c(S(C)(=O)=O)cc1C(=O)N=C(N)N	Rimeporide	['Rimeporide', '187870-78-6', 'EMD-87580', 'Rimeporide [INN]', 'Rimeporide free base', 'N-carbamimidoyl-2-methyl-4,5-bis(methylsulfonyl)benzamide', 'N-(diaminomethylidene)-2-methyl-4,5-bis(methylsulfonyl)benzamide', 'QH6B4V5743', 'N-(Aminoiminomethyl)-4,5-bis(methanesulfonyl)-2-methylbenzamide', 'UNII-QH6B4V5743', 'SCHEMBL1019630', 'CHEMBL2107802', 'DTXSID30870177', 'GROMEQPXDKRRIE-UHFFFAOYSA-N',…	333.045313	-1.1098199999999976	both	mcebio	pluskal_mce_1D1_B22_id
STBWJPWQQLXSCK-UHFFFAOYSA-N	STBWJPWQQLXSCK	CCN(CCCS(=O)(=O)O)c1cc(OC)ccc1	CCN(CCCS(=O)(=O)O)c1cc(OC)ccc1	SCHEMBL245816	['SCHEMBL245816', 'n-ethyl-n-(3-sulfopropyl) m-anisidine', '82611-88-9', 'ADPS', 'ESPAS', 'N-Ethyl-N-(3-sulfopropyl)-m-anisidine sodium salt', 'N-Ethyl-N-(3-sulfopropyl)-3-methoxyaniline sodium salt', 'Sodium 3-(ethyl(3-methoxyphenyl)amino)propane-1-sulfonate', 'sodium;3-(N-ethyl-3-methoxyanilino)propane-1-sulfonate', '1-Propanesulfonic acid, 3-[ethyl(3-methoxyphenyl)amino]-, sodium salt', 'N-Eth…	273.103479	0.95638	both	mcebio	pluskal_mce_1D1_B23_id
BBDGBGOVJPEFBT-UHFFFAOYSA-N	BBDGBGOVJPEFBT	c1cc(-c2c3ncc(-c4ccc(N5CCNCC5)cc4)cn3nc2)c2cccnc2c1	c1cc(-c2c3ncc(-c4ccc(N5CCNCC5)cc4)cn3nc2)c2cccnc2c1	LDN-212854	['LDN-212854', '1432597-26-6', 'BMP Inhibitor III', 'LDN212854', '5-(6-(4-(piperazin-1-yl)phenyl)pyrazolo[1,5-a]pyrimidin-3-yl)quinoline', 'LDN 212854', '5-[6-[4-(1-Piperazinyl)phenyl]pyrazolo[1,5-a]pyrimidin-3-yl]quinoline', '5-[6-(4-piperazin-1-ylphenyl)pyrazolo[1,5-a]pyrimidin-3-yl]quinoline', '5-(6-(4-(1-Piperazinyl)phenyl)pyrazolo[1,5-a]pyrimidin-3-yl)quinoline', 'CHEMBL2385591', 'SCHEMBL160…	406.190595	2.23782	positive	mcebio	pluskal_mce_1D1_B23_id
NJMYODHXAKYRHW-DVZOWYKESA-N	NJMYODHXAKYRHW	OCCN1CCN(CCC=C2c3ccccc3Sc3c2cc(C(F)(F)F)cc3)CC1	OCCN1CCN(CC/C=C2/c3ccccc3Sc3c2cc(C(F)(F)F)cc3)CC1	Flupentixol	['Flupentixol', 'cis-Flupentixol', 'Fluanxol', 'cis-(Z)-Flupenthixol', 'FLUPENTHIXOL', 'Fluxanxol', 'Emergil', 'cis-Flupenthixol', 'Siplaril', 'Siplarol', 'ALPHA-FLUPENTHIXOL', '53772-82-0', 'Zuflupentixol', 'LC 44', 'Flupenthixole', '2709-56-0', 'FA0UYH6QUO', '2-[4-[(3Z)-3-[2-(Trifluoromethyl)thioxanthen-9-ylidene]propyl]piperazin-1-yl]ethanol', 'Fluphenthixol', 'cis-(Z)-Flupenthixol dihydrochlo…	434.163969	4.221550000000003	positive	mcebio	pluskal_mce_1D1_B23_id
BDUHCSBCVGXTJM-IZLXSDGUSA-N	BDUHCSBCVGXTJM	COc1cc(OC(C)C)c(C2=NC(c3ccc(Cl)cc3)C(c3ccc(Cl)cc3)N2C(=O)N2CCNC(=O)C2)cc1	COc1cc(OC(C)C)c(C2=N[C@H](c3ccc(Cl)cc3)[C@H](c3ccc(Cl)cc3)N2C(=O)N2CCNC(=O)C2)cc1	nutlin-3B	['nutlin-3B', '675576-97-3', 'Nutlin-3', 'nutlin 3', 'Nutlin 3b', 'FJA1772CVW', '(+)-Nutlin-3', 'CHEMBL2152332', 'CHEBI:46742', '4-[(4R,5S)-4,5-Bis(4-chlorophenyl)-2-(4-methoxy-2-propan-2-yloxyphenyl)-4,5-dihydroimidazole-1-carbonyl]piperazin-2-one', '2-Piperazinone, 4-(((4R,5S)-4,5-bis(4-chlorophenyl)-4,5-dihydro-2-(4-methoxy-2-(1-methylethoxy)phenyl)-1H-imidazol-1-yl)carbonyl)-', '4-((4R,5S)-4,…	580.164411	4.796850000000005	both	mcebio	pluskal_mce_1D1_B23_id
WLKOCYWYAWBGKY-CPNJWEJPSA-N	WLKOCYWYAWBGKY	CCN(CC)c1ccc(C=NNC(=O)c2ccc(O)cc2)cc1	CCN(CC)c1ccc(/C=N/NC(=O)c2ccc(O)cc2)cc1	DY131	['DY131', '95167-41-2', 'Benzoic acid, p-hydroxy-, (p-(diethylamino)benzylidene)hydrazide', 'DY 131', 'GSK 9089', 'GSK-9089', '5VWV92039E', 'C18H21N3O2', '(E)-DY131', 'N-[(E)-[4-(diethylamino)phenyl]methylideneamino]-4-hydroxybenzamide', 'Benzoic acid, 4-hydroxy-, ((4-(diethylamino)phenyl)methylene)hydrazide', 'Benzoic acid, 4-hydroxy-, 2-((4-(diethylamino)phenyl)methylene)hydrazide', '849764-85-…	311.163377	2.04986	positive	mcebio	pluskal_mce_1D1_B23_id
ZTOJFFHGPLIVKC-XPWSMXQVSA-N	ZTOJFFHGPLIVKC	CCn1c(=NN=c2sc3c(ccc(S(=O)(=O)O)c3)n2CC)sc2c1ccc(S(=O)(=O)O)c2	CCn1/c(=N\N=c2\sc3c(ccc(S(=O)(=O)O)c3)n2CC)sc2c1ccc(S(=O)(=O)O)c2	ABTS	['ABTS', 'ABTS (ammonium salt)', '3-ethyl-2-[(3-ethyl-6-sulfo-1,3-benzothiazol-2-ylidene)hydrazinylidene]-1,3-benzothiazole-6-sulfonic acid', 'SCHEMBL432548', '(2E)-3-ethyl-2-[(E)-(3-ethyl-6-sulfo-1,3-benzothiazol-2-ylidene)hydrazinylidene]-1,3-benzothiazole-6-sulfonic acid', 'Q287582', '28752-68-3', '30931-67-0', 'ABTS (diammonium salt)', 'SCHEMBL21840', 'HY-15902', 'Z56895686', 'DIAMMONIUM 2,2`…	514.010918	3.3957200000000016	both	mcebio	pluskal_mce_1D1_B23_id
IRDIXDXDSUBHIU-NRFANRHFSA-N	IRDIXDXDSUBHIU	O=C(O)c1c(NC(=O)C(Cc2ccccc2)NCc2ccccc2)ccc(I)c1	O=C(O)c1c(NC(=O)[C@H](Cc2ccccc2)NCc2ccccc2)ccc(I)c1	CW069	['CW069', '1594094-64-0', 'CW-069', '(S)-2-(2-(Benzylamino)-3-phenylpropanamido)-5-iodobenzoic acid', '2-[(2S)-2-(BENZYLAMINO)-3-PHENYLPROPANAMIDO]-5-IODOBENZOIC ACID', '5-Iodo-2-[[(2S)-1-oxo-3-phenyl-2-[(phenylmethyl)amino]propyl]amino]-benzoic acid', 'CW 069', 'EX-A280', 'MFCD28009372', 's7336', 'AKOS027338719', 'CCG-269688', '5-Iodo-2-[[(2S)-1-oxo-3-phenyl-2-[(phenylmethyl)amino]propyl]amino]b…	500.059691	3.7842600000000015	both	mcebio	pluskal_mce_1D1_B23_id
QNQZBKQEIFTHFZ-UHFFFAOYSA-N	QNQZBKQEIFTHFZ	CCCCCN(CCCOC)C(=O)C(CCC(=O)O)NC(=O)c1cc(Cl)c(Cl)cc1	CCCCCN(CCCOC)C(=O)C(CCC(=O)O)NC(=O)c1cc(Cl)c(Cl)cc1	LOXIGLUMIDE	['LOXIGLUMIDE', '107097-80-3', 'CR-1505', 'Loxiglumide [INN]', 'CR 1505', '4-(3,4-dichlorobenzamido)-5-((3-methoxypropyl)(pentyl)amino)-5-oxopentanoic acid', '77MPX3N42I', 'CHEMBL206025', 'DTXSID6057615', 'MFCD00866772', 'Loxiglumidum [Latin]', 'Loxiglumida [Spanish]', 'Loxiglumida', 'Loxiglumidum', 'UNII-77MPX3N42I', 'Loxizin', 'CCRIS 8590', 'Loxiglumide (JAN/INN)', 'LOXIGLUMIDE [MI]', 'LOXIGLUM…	460.153177	3.9571900000000015	both	mcebio	pluskal_mce_1D1_B23_id
FHNINJWBTRXEBC-UHFFFAOYSA-N	FHNINJWBTRXEBC	Oc1c(N=Nc2ccc(N=Nc3ccccc3)cc2)c2ccccc2cc1	Oc1c(N=Nc2ccc(N=Nc3ccccc3)cc2)c2ccccc2cc1	Sudan III	['Sudan III', 'Solvent red 23', '85-86-9', 'C.I. Solvent Red 23', 'Cerasin Red', 'Toney Red', 'Cerasinrot', 'Fettscharlach', 'Fettrot', 'Sudan Red III', 'Rouge cerasine', 'Sudan 3', 'Organol Scarlet', 'Stearix Scarlet', 'Fettponceau G', 'Pyronalrot B', 'Fettscharlach LB', 'Tony Red', 'Cerotinscharlach R', 'Fat Scarlet LB', 'Organol Red BS', 'Somalia Red III', 'Soudan III', 'Motirot 2R', 'Sudan Re…	352.132411	4.962930000000004	missing	mcebio	pluskal_mce_1D1_B23_id
ZEFNOZRLAWVAQF-UHFFFAOYSA-N	ZEFNOZRLAWVAQF	Cc1c(C(N)=O)cc([N+](=O)[O-])cc1[N+](=O)[O-]	Cc1c(C(N)=O)cc([N+](=O)[O-])cc1[N+](=O)[O-]	dinitolmide	['dinitolmide', '2-Methyl-3,5-dinitrobenzamide', '148-01-6', 'Zoalene', '3,5-Dinitro-o-toluamide', 'Zoamix', 'Coccidine A', 'Coccidot', 'Benzamide, 2-methyl-3,5-dinitro-', 'Dinitolmida', 'Dinitrotoluamide', 'Zoalene [ANSI]', 'Methyldinitrobenzamide', 'Dinitolmidum', 'Salcostat', 'Dinitolmide [INN:BAN]', 'Zoalele', 'o-Toluamide, 3,5-dinitro-', 'AOX68RY4TV', 'NSC-758213', 'D.O.T.', 'DTXSID6042521',…	225.03857	0.0396800000000004	negative	mcebio	pluskal_mce_1D1_B23_id
NXZNYBUBXWWKCP-JMOWIOHXSA-N	NXZNYBUBXWWKCP	COc1ncc(C2(O)CCC(N3CCC(NC(=O)CNC(=O)c4cc(C(F)(F)F)ccc4)C3)CC2)cc1	COc1ncc(C2(O)CCC(N3CC[C@@H](NC(=O)CNC(=O)c4cc(C(F)(F)F)ccc4)C3)CC2)cc1	INCB 3284	['INCB 3284', '887401-92-5', 'UNII-0W6K09GAQB', 'INCB3284', 'INCB-3284', '0W6K09GAQB', 'CHEMBL1963131', 'INCB-003284', 'Benzamide, N-(2-(((3R)-1-(trans-4-hydroxy-4-(6-methoxy-3-pyridinyl)cyclohexyl)-3-pyrrolidinyl)amino)-2-oxoethyl)-3-(trifluoromethyl)-', 'N-[2-[[(3R)-1-[4-hydroxy-4-(6-methoxypyridin-3-yl)cyclohexyl]pyrrolidin-3-yl]amino]-2-oxoethyl]-3-(trifluoromethyl)benzamide', 'CHEMBL1951778'…	520.22974	2.23316	both	mcebio	pluskal_mce_1D1_B24_id
ICMIJSRDISNKOC-UHFFFAOYSA-N	ICMIJSRDISNKOC	COc1cc2c(cc1)[nH]c(C(=O)c1ccccc1)c2	COc1cc2c(cc1)[nH]c(C(=O)c1ccccc1)c2	D-64131	['D-64131', '74588-78-6', '(5-methoxy-1H-indol-2-yl)-phenylmethanone', '(5-METHOXY-1H-INDOL-2-YL)PHENYLMETHANONE', '(5-Methoxy-1H-indol-2-yl)(phenyl)methanone', '(5-Methoxy-1H-indol-2-yl)-phenyl-methanone', 'D-6413', 'CHEMBL140220', '2-Benzoyl-5-methoxyindole', 'NCGC00025243-01', 'Tocris-1643', '5-methoxy-2-benzoylindole', 'SCHEMBL5828518', 'CHEBI:92475', 'DTXSID30397970', 'EX-A120', 'ICMIJSRDISN…	251.094629	2.4072500000000003	positive	mcebio	pluskal_mce_1D1_B24_id
DKNUPRMJNUQNHR-UHFFFAOYSA-N	DKNUPRMJNUQNHR	COc1c(OC)cc2c(Oc3cccc(NC(=O)Nc4noc(C(C)(C)C(F)(F)F)c4)c3)ncnc2c1	COc1c(OC)cc2c(Oc3cccc(NC(=O)Nc4noc(C(C)(C)C(F)(F)F)c4)c3)ncnc2c1	CEP-32496	['CEP-32496', '1188910-76-0', 'Agerafenib', 'CEP 32496', 'RXDX-105', '1-[3-(6,7-dimethoxyquinazolin-4-yl)oxyphenyl]-3-[5-(1,1,1-trifluoro-2-methylpropan-2-yl)-1,2-oxazol-3-yl]urea', 'CEP32496', '1-(3-((6,7-dimethoxyquinazolin-4-yl)oxy)phenyl)-3-(5-(1,1,1-trifluoro-2-methylpropan-2-yl)isoxazol-3-yl)urea', '78I4VEX88N', 'CHEMBL2029988', 'AB-024', 'AC-013773', '1-[3-[(6,7-Dimethoxyquinazolin-4-yl)ox…	517.157303	2.81721	both	mcebio	pluskal_mce_1D1_B24_id
WSMQUUGTQYPVPD-OAHLLOKOSA-N	WSMQUUGTQYPVPD	COc1cccc(-c2c(C3Cc4nc(N)nc(C)c4C(=O)N3)ccc(F)c2)n1	COc1cccc(-c2c([C@H]3Cc4nc(N)nc(C)c4C(=O)N3)ccc(F)c2)n1	NVP-HSP990	['NVP-HSP990', '934343-74-5', 'HSP-990', 'NVP-HSP990(HSP990)', 'HSP990', 'HSP990 (NVP-HSP990)', 'E0WBA7B62L', 'SCHEMBL1351184', '(r)-2-amino-7-(4-fluoro-2-(6-methoxypyridin-2-yl)phenyl)-4-methyl-7,8-dihydropyrido[4,3-d]pyrimidin-5(6h)-one', 'CHEMBL3360305', 'NVP-HSP990 (HSP990)', '(7R)-2-amino-7-[4-fluoro-2-(6-methoxypyridin-2-yl)phenyl]-4-methyl-7,8-dihydro-6H-pyrido[4,3-d]pyrimidin-5-one', '(R)…	379.144453	1.16224	positive	mcebio	pluskal_mce_1D1_B24_id
GNBHRKFJIUUOQI-UHFFFAOYSA-N	GNBHRKFJIUUOQI	O=C1OC2(c3c(cc(O)cc3)Oc3c2ccc(O)c3)c2ccccc12	O=C1OC2(c3c(cc(O)cc3)Oc3c2ccc(O)c3)c2ccccc12	fluorescein	['fluorescein', '2321-07-5', 'Solvent Yellow 94', 'Resorcinolphthalein', 'Fluoresceine', 'Yellow fluorescein', "3',6'-Dihydroxy-3H-spiro[isobenzofuran-1,9'-xanthen]-3-one", '3,6-Fluorandiol', 'Japan Yellow 201', 'D and C Yellow No. 7', 'C.I. Solvent Yellow 94', 'D&C Yellow No. 7', "3',6'-Dihydroxyfluoran", 'Fluoreszein', 'Fluorescein acid', 'Soap Yellow F', 'Hidacid fluorescein', 'Fluorescein Red…	332.068473	1.59732	both	mcebio	pluskal_mce_1D1_B24_id
GHOKWGTUZJEAQD-ZETCQYMHSA-N	GHOKWGTUZJEAQD	CC(C)(CO)C(O)C(=O)NCCC(=O)O	CC(C)(CO)[C@@H](O)C(=O)NCCC(=O)O	pantothenic acid	['pantothenic acid', 'D-pantothenic acid', '79-83-4', 'vitamin B5', 'pantothenate', 'Chick antidermatitis factor', '(R)-pantothenate', '(+)-Pantothenic acid', '(R)-pantothenic acid', '(D)-(+)-Pantothenic acid', 'PANTOTHENOIC ACID', 'HSDB 1020', 'Kyselina pantothenova', 'Kyselina pantothenova [Czech]', 'Pantothenic acid (d)', 'BRN 1727064', 'Pantothenic Acid [BAN]', 'D(+)-N-(2,4-Dihydroxy-3,3-dime…	219.110673	-1.0432999999999997	both	mcebio	pluskal_mce_1D1_B24_id
BUJQSIPFDWLNDC-FQEVSTJZSA-N	BUJQSIPFDWLNDC	CC(C)CC(C(=O)O)N(C)C(=O)OCC1c2ccccc2-c2ccccc21	CC(C)C[C@@H](C(=O)O)N(C)C(=O)OCC1c2ccccc2-c2ccccc21	Fmoc-N-Me-Leu-OH	['Fmoc-N-Me-Leu-OH', '103478-62-2', 'Fmoc-N-methyl-L-leucine', 'N-Fmoc-N-methyl-L-leucine', 'MFCD00151933', 'FMOC-MeLeu-OH', '(2S)-2-[9H-fluoren-9-ylmethoxycarbonyl(methyl)amino]-4-methylpentanoic acid', 'N-[(9H-fluoren-9-ylmethoxy)carbonyl]-N-methyl-L-Leucine', '(2S)-2-({[(9H-fluoren-9-yl)methoxy]carbonyl}(methyl)amino)-4-methylpentanoic acid', '(S)-2-((((9H-fluoren-9-yl)methoxy)carbonyl)(methyl…	367.178358	3.8771600000000026	missing	mcebio	pluskal_mce_1D1_B24_id
JBDMZGKDLMGOFR-KQSRGDCESA-N	JBDMZGKDLMGOFR	CC1=CC(=O)C(O)C2(C)C1CC1OC(=O)C(O)C3(O)C4(C)OCC13C2C(O)C4O	CC1=CC(=O)[C@@H](O)[C@]2(C)[C@H]3[C@@H](O)[C@H](O)[C@@]4(C)OC[C@@]35[C@@H](C[C@@H]12)OC(=O)[C@H](O)[C@]54O	Bruceine D	['Bruceine D', '21499-66-1', 'Brucein D', 'CHEBI:68931', 'C08752', '(1R,2R,3R,6R,8S,12S,13S,14R,15R,16S,17R)-2,3,12,15,16-Pentahydroxy-9,13,17-trimethyl-5,18-dioxapentacyclo[12.5.0.01,6.02,17.08,13]nonadec-9-ene-4,11-dione', 'AC1L9BNP', 'BruceineD', 'CHEMBL4759543', '(1R,2S,3R,3aR,3a1R,4R,6aR,7aS,11S,11aS,11bR)-1,2,3a,4,11-pentahydroxy-3,8,11a-trimethyl-1,2,3,3a,4,7,7a,11,11a,11b-decahydro-5H-3,3…	410.157682	-1.9531999999999985	negative	mcebio	pluskal_mce_1D1_B24_id
FXEKRIDRIFBJOR-UHFFFAOYSA-N	FXEKRIDRIFBJOR	Cc1cc2c(cc1)[n+](C)c(-c1ccc(N(C)C)cc1)s2	Cc1cc2c(cc1)[n+](C)c(-c1ccc(N(C)C)cc1)s2	2-[4-(dimethylamino)phenyl]-3,6-dimethyl-1,3-benzothiazol-3-ium	['2-[4-(dimethylamino)phenyl]-3,6-dimethyl-1,3-benzothiazol-3-ium', 'thioflavin T cation', 'Thioflavin T ion', '8RD3NXV2ZV', 'CHEMBL57267', '20096-11-1', 'CHEBI:76034', '2-(4-(dimethylamino)phenyl)-3,6-dimethylbenzo[d]thiazol-3-ium', '4-(3,6-dimethyl-1,3-benzothiazol-3-ium-2-yl)-N,N-dimethylaniline', '2-(4-Dimethylamino-phenyl)-3,6-dimethyl-benzothiazol-3-ium', '47070-20-2', 'Benzothiazolium, 2-(…	283.126346	2.523460000000001	positive	mcebio	pluskal_mce_1D1_B24_id
JBDGDEWWOUBZPM-UHFFFAOYSA-N	JBDGDEWWOUBZPM	Nc1c(CNC2CCC(O)CC2)cc(Br)cc1Br	Nc1c(CNC2CCC(O)CC2)cc(Br)cc1Br	ambroxol	['ambroxol', '18683-91-5', '107814-37-9', 'rac-cis-Ambroxol', '36557-04-7', 'Ambroxol Base', '4-((2-amino-3,5-dibromobenzyl)amino)cyclohexan-1-ol', 'Ambroxolum', 'Bisolvon metabolite VIII', 'Bromhexine-metabolite VIII', 'NA-872', 'Tabcin', 'trans-4-((2-Amino-3,5-dibromobenzyl)amino)cyclohexanol', 'Ambroxol, cis-', 'cis-4-((2-Amino-3,5-dibromobenzyl)amino)cyclohexanol', 'Ambroxol [INN]', '4-[(2-am…	375.978587	2.7515800000000006	positive	mcebio	pluskal_mce_1D1_B24_id
YJEJKUQEXFSVCJ-WRFMNRASSA-N	YJEJKUQEXFSVCJ	C=C(C)C1CCC2(C(=O)O)CCC3(C)C(CCC4C5(C)CCC(OC(=O)CC(C)(C)C(=O)O)C(C)(C)C5CCC43C)C12	C=C(C)[C@@H]1CC[C@]2(C(=O)O)CC[C@]3(C)[C@H](CC[C@@H]4[C@@]5(C)CC[C@H](OC(=O)CC(C)(C)C(=O)O)C(C)(C)[C@@H]5CC[C@]43C)[C@@H]12	Bevirimat	['Bevirimat', '174022-42-5', 'PA-457', 'Bevirimat [INN]', 'YK FH312', 'MPC-4326', "3-O-(3',3'-Dimethylsuccinyl)betulinic acid", 'UNII-S125DW66N8', 'YK-FH312', 'S125DW66N8', 'PA 457', 'BVM', 'O-(3,3-Dimethylsuccinyl)betulinic acid', 'CHEMBL404519', 'CHEBI:65484', "3-O-(3',3'-dimethylsuccinyl) betulinic acid", 'PA-103001', "3-O-(3',3'-Dimethylsuccinyl)-betulinic acid", 'Lup-20(29)-en-28-oic acid, 3…	584.40769	8.141300000000008	missing	mcebio	pluskal_mce_1D1_C1_id
RXGUTQNKCXHALN-BJMVGYQFSA-N	RXGUTQNKCXHALN	O=C(C=Cc1ccc(O)cc1)NCCc1ccc(O)cc1	O=C(/C=C/c1ccc(O)cc1)NCCc1ccc(O)cc1	36417-86-4	['36417-86-4', 'N-p-trans-Coumaroyltyramine', 'Paprazine', 'N-P-Coumaroyltyramine', 'p-coumaroyltyramine', 'N-trans-Coumaroyltyramine', '4-coumaroyltyramine', 'trans-N-(p-coumaroyl)tyramine', '5WQM3PJ2UK', 'N-P-Coumaroyl Tyramine', '(E)-N-(4-Hydroxyphenethyl)-3-(4-hydroxyphenyl)acrylamide', 'UNII-5WQM3PJ2UK', 'N-trans-p-coumaroyltyramine', '2-Propenamide, 3-(4-hydroxyphenyl)-N-[2-(4-hydroxyphenyl…	283.120843	1.4356599999999995	both	mcebio	pluskal_mce_1D1_C1_id
ULZLIYVOYYQJRO-JIYCBSMMSA-N	ULZLIYVOYYQJRO	COc1ccc(-c2c(OC3OC(C)C(O)C(O)C3OC3OC(C)C(O)C(O)C3O)c(=O)c3c(o2)c(CC=C(C)C)c(OC2OC(CO)C(O)C(O)C2O)cc3O)cc1	COc1ccc(-c2c(O[C@@H]3O[C@@H](C)[C@H](O)[C@@H](O)[C@H]3O[C@@H]3O[C@@H](C)[C@H](O)[C@@H](O)[C@H]3O)c(=O)c3c(o2)c(CC=C(C)C)c(O[C@@H]2O[C@H](CO)[C@@H](O)[C@H](O)[C@H]2O)cc3O)cc1	Epimedin C	['Epimedin C', 'Epmedin C', '110642-44-9', '3-[(2S,3R,4R,5R,6S)-4,5-dihydroxy-6-methyl-3-[(2S,3R,4R,5R,6S)-3,4,5-trihydroxy-6-methyloxan-2-yl]oxyoxan-2-yl]oxy-5-hydroxy-2-(4-methoxyphenyl)-8-(3-methylbut-2-enyl)-7-[(2S,3R,4S,5S,6R)-3,4,5-trihydroxy-6-(hydroxymethyl)oxan-2-yl]oxychromen-4-one', 'Baohuoside VI', '3-(((2S,3R,4R,5R,6S)-4,5-Dihydroxy-6-methyl-3-(((2S,3R,4R,5R,6S)-3,4,5-trihydroxy-6-me…	822.294629	-2.893199999999992	both	mcebio	pluskal_mce_1D1_C1_id
QJYNZEYHSMRWBK-NIKIMHBISA-N	QJYNZEYHSMRWBK	O=C(OCC1OC(OC(=O)c2cc(O)c(O)c(O)c2)C(OC(=O)c2cc(O)c(O)c(O)c2)C(OC(=O)c2cc(O)c(O)c(O)c2)C1OC(=O)c1cc(O)c(O)c(O)c1)c1cc(O)c(O)c(O)c1	O=C(OC[C@H]1O[C@@H](OC(=O)c2cc(O)c(O)c(O)c2)[C@H](OC(=O)c2cc(O)c(O)c(O)c2)[C@@H](OC(=O)c2cc(O)c(O)c(O)c2)[C@@H]1OC(=O)c1cc(O)c(O)c(O)c1)c1cc(O)c(O)c(O)c1	Pentagalloylglucose	['Pentagalloylglucose', '14937-32-7', '1,2,3,4,6-penta-O-galloyl-beta-D-glucopyranose', 'Pentagalloyl glucose', '1,2,3,4,6-Pentagalloylglucose', '1,2,3,4,6-Penta-O-galloyl-beta-D-glucose', 'beta-Penta-O-galloyl-glucose', '1,2,3,4,6-Pgg', '1,2,3,4,6-Pentakis-O-galloyl-beta-D-glucose', 'GALLOTANNIN 15', 'beta-D-pentagalloylglucose', '1,2,3,4,6-Pentagalloyl glucose', 'Pentagalloyl-beta-D-glucose', '…	940.118181	-5.52359999999999	missing	mcebio	pluskal_mce_1D1_C1_id
SVXJDTNFJXKATR-BTXBWYRTSA-N	SVXJDTNFJXKATR	COc1ccc(-c2c(OC3OC(C)C(O)C(O)C3OC3OC(CO)C(O)C(O)C3O)c(=O)c3c(o2)c(CC=C(C)C)c(OC2OC(CO)C(O)C(O)C2O)cc3O)cc1	COc1ccc(-c2c(O[C@@H]3O[C@@H](C)[C@H](O)[C@@H](O)[C@H]3O[C@@H]3O[C@H](CO)[C@@H](O)[C@H](O)[C@H]3O)c(=O)c3c(o2)c(CC=C(C)C)c(O[C@@H]2O[C@H](CO)[C@@H](O)[C@H](O)[C@H]2O)cc3O)cc1	Epimedin A	['Epimedin A', '3-(((2S,3R,4R,5R,6S)-4,5-dihydroxy-6-methyl-3-(((2S,3R,4S,5S,6R)-3,4,5-trihydroxy-6-(hydroxymethyl)tetrahydro-2H-pyran-2-yl)oxy)tetrahydro-2H-pyran-2-yl)oxy)-5-hydroxy-2-(4-methoxyphenyl)-8-(3-methylbut-2-en-1-yl)-7-(((2S,3R,4S,5S,6R)-3,4,5-trihydroxy-6-(hydroxymethyl)tetrahydro-2H-pyran-2-yl)oxy)-4H-chromen-4-one', 'SCHEMBL1654865', 'EX-A6805', 'HY-N0257', 's9267', 'AKOS037514633…	838.289544	-3.9207999999999874	both	mcebio	pluskal_mce_1D1_C1_id
ZBHUUXLHDOUMKM-REZTVBANSA-N	ZBHUUXLHDOUMKM	CC(C)=CCCC(C)=CCc1c(O)ccc(-c2coc3c(ccc(O)c3)c2=O)c1	CC(C)=CCC/C(C)=C/Cc1c(O)ccc(-c2coc3c(ccc(O)c3)c2=O)c1	Corylifol A	['Corylifol A', '775351-88-7', 'Corylinin', '3-[3-[(2E)-3,7-dimethylocta-2,6-dienyl]-4-hydroxyphenyl]-7-hydroxychromen-4-one', 'CHEMBL4207318', 'SCHEMBL23028385', 'DTXSID401345950', 'BCP18858', 'HY-N0897', "3'-Geranyl-4',7-dihydroxyisoflavone", 'AKOS032948982', 'CS-3753', 'AC-34049', 'MS-26509', 'NS00097151', "7,4'-dihydroxy-3'-[(e)-3,7-dimethyl2,6-octadienyl] isoflavone", 'Corylifol-A; Corylinin…	390.183109	5.218320000000007	positive	mcebio	pluskal_mce_1D1_C1_id
XRXJDLHDDHBJOJ-UHFFFAOYSA-N	XRXJDLHDDHBJOJ	CN1C(=Cc2cc[n+](C)c3ccccc23)Sc2ccccc21	CN1C(=Cc2cc[n+](C)c3ccccc23)Sc2ccccc21	24144-08-9	['24144-08-9', 'Quinolinium, 1-methyl-4-[(3-methyl-2(3H)-benzothiazolylidene)methyl]-', 'SCHEMBL13388979', 'DTXSID00276268', '1-Methyl-4-[3-methylbenzothiazole-2(3H)-ylidenemethyl]quinolinium', '3-Methyl-2-[[1-methylquinoline-4(1H)-ylidene]methyl]benzothiazolium', '1-Methyl-4-[[(Z)-3-methyl-2,3-dihydrobenzothiazole-2-ylidene]methyl]quinolinium', '107091-89-4', 'Thiazole Orange', '1-Methyl-4-[(3-m…	305.110696	3.233050000000002	missing	mcebio	pluskal_mce_1D1_C1_id
GGQCIOOSELPMBB-UHFFFAOYSA-N	GGQCIOOSELPMBB	COc1ccccc1-c1cc(Nc2cccc(CS(N)(=O)=O)c2)ncn1	COc1ccccc1-c1cc(Nc2cccc(CS(N)(=O)=O)c2)ncn1	LDC000067	['LDC000067', '1073485-20-7', '(3-((6-(2-methoxyphenyl)pyrimidin-4-yl)amino)phenyl)methanesulfonamide', 'LDC067', 'CHEMBL3263773', '(3-(6-(2-Methoxyphenyl)pyrimidin-4-ylamino)phenyl)methanesulfonamide', 'LDC 000067', '3-[[6-(2-Methoxyphenyl)-4-pyrimidinyl]amino]benzenemethanesulfonamide', '(3-{[6-(2-methoxyphenyl)pyrimidin-4-yl]amino}phenyl)methanesulfonamide', '[3-[[6-(2-methoxyphenyl)pyrimidin-…	370.109961	1.02594	both	mcebio	pluskal_mce_1D1_C1_id
GZFKJMWBKTUNJS-UHFFFAOYSA-N	GZFKJMWBKTUNJS	O=[N+]([O-])c1ccc(NCc2ccccc2)c2nonc12	O=[N+]([O-])c1ccc(NCc2ccccc2)c2nonc12	18378-20-6	['18378-20-6', '7-benzylamino-4-nitrobenz-2-oxa-1,3-diazole', 'N-Benzyl-7-nitrobenzo[c][1,2,5]oxadiazol-4-amine', 'BBD', '4-Benzylamino-7-nitrobenzofurazan', '7-Nitro-N-(benzyl)benzofurazan-4-amine', 'N-benzyl-7-nitro-2,1,3-benzoxadiazol-4-amine', '2,1,3-benzoxadiazol-4-amine, 7-nitro-n-(phenylmethyl)-', 'N-benzyl-4-nitro-2,1,3-benzoxadiazol-7-amine', 'NSC240867', 'MKU6C7CU72', 'MLS000723899', 'C…	270.07529	1.4987499999999998	negative	mcebio	pluskal_mce_1D1_C1_id
DKULOVKANLVDEA-UHFFFAOYSA-N	DKULOVKANLVDEA	NS(=O)(=O)Nc1c(-c2ccc(Br)cc2)c(OCCOc2ncc(Br)cn2)ncn1	NS(=O)(=O)Nc1c(-c2ccc(Br)cc2)c(OCCOc2ncc(Br)cn2)ncn1	Aprocitentan	['Aprocitentan', '1103522-45-7', 'ACT-132577', 'N-Despropyl-macitentan', 'Aprocitentan [USAN]', 'Macitentan metabolite m6', 'MZI81HV01P', 'Aprocitentan (ACT-132577)', 'CHEMBL2165326', 'CHEBI:76609', '5-(4-bromophenyl)-4-[2-(5-bromopyrimidin-2-yl)oxyethoxy]-6-(sulfamoylamino)pyrimidine', 'N-[5-(4-bromophenyl)-6-{2-[(5-bromopyrimidin-2-yl)oxy]ethoxy}pyrimidin-4-yl]sulfuric diamide', 'N-[5-(4-bromop…	543.916398	0.8463499999999999	missing	mcebio	pluskal_mce_1D1_C1_id
WBHQYBZRTAEHRR-UHFFFAOYSA-N	WBHQYBZRTAEHRR	CCCCCCCc1ccc(CCc2c(C(=O)O)c(O)ccc2)cc1	CCCCCCCc1ccc(CCc2c(C(=O)O)c(O)ccc2)cc1	MG149	['MG149', '1243583-85-8', 'MG 149', 'MG-149', '2-(4-heptylphenethyl)-6-hydroxybenzoic acid', 'Tip60 HAT inhibitor', '2-[2-(4-heptylphenyl)ethyl]-6-hydroxybenzoic acid', 'CHEMBL1215739', 'MLS006010317', 'GTPL7488', 'SCHEMBL20771694', 'BCP14627', 'BDBM50360449', 's7476', 'AKOS027295324', 'CCG-265023', 'NCGC00263121-01', 'HY-15887', 'MS-25203', 'SMR004701382', 'FT-0702848', 'E98961', 'A920472', 'Q27…	340.203845	4.707250000000005	negative	mcebio	pluskal_mce_1D1_C2_id
ZMGUKFHHNQMKJI-CIOHCNBKSA-N	ZMGUKFHHNQMKJI	COc1c(OC)cc(C=CC(=O)C=C(O)C=Cc2cc(OC)c(OC)cc2)cc1	COc1c(OC)cc(/C=C/C(=O)/C=C(O)/C=C/c2cc(OC)c(OC)cc2)cc1	ASC-J9	['ASC-J9', '52328-98-0', 'Dimethylcurcumin', '917813-54-8', '(1E,4Z,6E)-1,7-bis(3,4-dimethoxyphenyl)-5-hydroxyhepta-1,4,6-trien-3-one', '1,7-Bis-(3,4-dimethoxy-phenyl)-5-hydroxy-hepta-1,4,6-trien-3-one', 'ASCJ-9', 'Go-Y025', '1,7-Bis-(3,4-dimethoxyphenyl)-5-hydroxy-hepta-1,4,6-trien-3-one', 'GO-Y-025', '(1E,4E,6E)-1,7-Bis(3,4-dimethoxyphenyl)-5-hydroxyhepta-1,4,6-trien-3-one', '1,7-Bis(3,4-dimeth…	396.157288	2.4995400000000005	positive	mcebio	pluskal_mce_1D1_C2_id
LZERJKGWTQYMBB-UHFFFAOYSA-N	LZERJKGWTQYMBB	COc1ccc(-c2cc(=O)c3c(O)cc(OC)cc3o2)cc1	COc1ccc(-c2cc(=O)c3c(O)cc(OC)cc3o2)cc1	5128-44-9	['5128-44-9', "7,4'-Di-O-methylapigenin", "Apigenin 7,4'-dimethyl ether", 'Apigenin dimethylether', "Genkwanin 4'-methyl ether", '5-Hydroxy-7-methoxy-2-(4-methoxyphenyl)-4H-chromen-4-one', "4',7-Dimethylapigenin", "4',7-DIMETHOXY-5-HYDROXYFLAVONE", "Apigenin 4',7-dimethyl ether", "5-Hydroxy-4',7-dimethoxyflavone", '5-hydroxy-7-methoxy-2-(4-methoxyphenyl)chromen-4-one', "5-Hydroxy-7,4'-dimethoxyfl…	298.084124	1.88702	missing	mcebio	pluskal_mce_1D1_C2_id
PAHZPHDAJQIETD-UHFFFAOYSA-N	PAHZPHDAJQIETD	O=C(CCCCCCCC(=O)NCCO)NCCO	O=C(CCCCCCCC(=O)NCCO)NCCO	Adelmidrol	['Adelmidrol', '1675-66-7', "N,N'-bis(2-hydroxyethyl)nonanediamide", 'Adelmidrol [INN]', 'AdelMitrol', 'NSC-27132', '1BUC3685QU', 'UNII-1BUC3685QU', "Nonanediamide, N,N'-bis(2-hydroxyethyl)-", 'ADELMIDROL [WHO-DD]', 'SCHEMBL636771', 'CHEMBL2105967', 'DTXSID10168302', 'BAA67566', 'BCP24910', 'EX-A1239', 'HY-B1026', 'NSC27132', 'NSC 27132', 's6551', 'AKOS028111150', 'CCG-213729', 'CS-4543', 'N1,N9-…	274.189257	-0.0658999999999992	both	mcebio	pluskal_mce_1D1_C2_id
UWHUTZOCTZJUKC-JKSUJKDBSA-N	UWHUTZOCTZJUKC	Oc1cc2c(cc1)C1c3cc(O)c(O)cc3CC1(O)CO2	Oc1cc2c(cc1)[C@H]1c3cc(O)c(O)cc3C[C@@]1(O)CO2	Brazilin	['Brazilin', '474-07-7', 'Brasilin', 'Superbresiline', 'Braziletto', 'Natural Red 24', '(+)-BRAZILIN', 'BRASILINE', 'CHEBI:3170', 'FZ39SW1K10', '(6aS,11bR)-7,11b-dihydro-6H-indeno[2,1-c]chromene-3,6a,9,10-tetrol', 'NSC 56652', '(6aS,11bR)-7,11b-dihydroindeno[2,1-c]chromene-3,6a,9,10(6H)-tetrol', '7,11b-Dihydrobenz(b)indeno(1,2-d)pyran-3,6a,9,10(6H)-tetrol', 'c.i. natural red 24', 'NSC 8661', 'EIN…	286.084124	-0.39887	missing	mcebio	pluskal_mce_1D1_C2_id
YIEDSISPYKQADU-UHFFFAOYSA-N	YIEDSISPYKQADU	CC(=O)N(C(C)=O)c1c(C)cc(N=Nc2ccccc2C)cc1	CC(=O)N(C(C)=O)c1c(C)cc(N=Nc2ccccc2C)cc1	Diacetazotol	['Diacetazotol', '83-63-6', 'Diacetotoluide', 'Pellidol', 'N,N-Diacetyl-o-aminoazotoluene', 'Diacetylaminoazotoluene', 'Dermagan', 'Epithelone', 'Pellidole', 'Diamazo', 'Dimazon', 'Periphermin', 'Dermagen', 'Epidermol', 'Granulin', '4-o-Tolylazo-o-diacetotoluide', "4''-(ortho-Tolylazo)-ortho-diacetoluidide", 'NSC 6509', "4'-(o-Tolylazo)-o-diacetotoluidide", 'N,N-Diacetyl-o-tolylazo-o-toluidine', …	309.147727	3.366990000000002	positive	mcebio	pluskal_mce_1D1_C2_id
BUZAJRPLUGXRAB-UHFFFAOYSA-N	BUZAJRPLUGXRAB	Cc1c(-c2ccc(I)cc2)n(-c2c(Cl)cc(Cl)cc2)nc1C(=O)NN1CCCCC1	Cc1c(-c2ccc(I)cc2)n(-c2c(Cl)cc(Cl)cc2)nc1C(=O)NN1CCCCC1	AM251	['AM251', '183232-66-8', 'AM-251', 'AM 251', '1-(2,4-dichlorophenyl)-5-(4-iodophenyl)-4-methyl-N-(piperidin-1-yl)-1H-pyrazole-3-carboxamide', 'N-(Piperidin-1-yl)-5-(4-iodophenyl)-1-(2,4-dichlorophenyl)-4-methyl-1H-pyrazole-3-carboxamide', '1h-pyrazole-3-carboxamide, 1-(2,4-dichlorophenyl)-5-(4-iodophenyl)-4-methyl-n-1-piperidinyl-', '1-(2,4-dichlorophenyl)-5-(4-iodophenyl)-4-methyl-N-piperidin-1-…	554.013715	5.210370000000005	positive	mcebio	pluskal_mce_1D1_C2_id
STPSLAZMEWZDAJ-AREMUKBSSA-N	STPSLAZMEWZDAJ	CCOC(=O)CN(Cc1cccs1)C(=O)C(NS(=O)(=O)c1c(Cl)cc2[nH]c(=O)ccc2c1)c1ccccc1OC	CCOC(=O)CN(Cc1cccs1)C(=O)[C@H](NS(=O)(=O)c1c(Cl)cc2[nH]c(=O)ccc2c1)c1ccccc1OC	OSMI-4	['OSMI-4', '2260791-14-6', 'Ethyl (R)-N-(2-((7-chloro-2-oxo-1,2-dihydroquinoline)-6-sulfonamido)-2-(2-methoxyphenyl)acetyl)-N-(thiophen-2-ylmethyl)glycinate', 'SCHEMBL21788989', 'EX-A8036', 's8910', 'AKOS040733931', 'MS-30652', 'HY-114361', 'CS-0083757', 'Ethyl 2-[[(2R)-2-[(7-chloro-2-oxo-1H-quinolin-6-yl)sulfonylamino]-2-(2-methoxyphenyl)acetyl]-(thiophen-2-ylmethyl)amino]acetate', 'OSMI-4', 'OS…	603.09007	3.6547300000000025	both	mcebio	pluskal_mce_1D1_C2_id
XVWPFYDMUFBHBF-CLOONOSVSA-N	XVWPFYDMUFBHBF	COC(=O)C(CC(C)C)NC(=O)c1c(-c2cccc3ccccc23)cc(NCC(N)CS)cc1	COC(=O)[C@H](CC(C)C)NC(=O)c1c(-c2cccc3ccccc23)cc(NC[C@@H](N)CS)cc1	GGTI298	['GGTI298', 'GGTI-298', '180977-44-0', 'Ggti 298', '(S)-methyl 2-(4-(((R)-2-amino-3-mercaptopropyl)amino)-2-(naphthalen-1-yl)benzamido)-4-methylpentanoate', 'ELA97V8Q7P', 'CHEMBL282748', 'L-Leucine, N-[4-[[(2R)-2-amino-3-mercaptopropyl]amino]-2-(1-naphthalenyl)benzoyl]-, methyl ester', '(S)-methyl 2-(4-((R)-2-amino-3-mercaptopropylamino)-2-(naphthalen-1-yl)benzamido)-4-methylpentanoate', 'L-Leuci…	479.224263	3.2495400000000005	positive	mcebio	pluskal_mce_1D1_C2_id
AFYNADDZULBEJA-UHFFFAOYSA-N	AFYNADDZULBEJA	O=C(O)c1cc(-c2nc3ccccc3c(C(=O)O)c2)nc2ccccc12	O=C(O)c1cc(-c2nc3ccccc3c(C(=O)O)c2)nc2ccccc12	1245-13-2	['1245-13-2', "[2,2'-Biquinoline]-4,4'-dicarboxylic acid", "2,2'-Bicinchoninic acid", 'Bicinchoninic acid', "2,2'-Biquinoline-4,4'-dicarboxylic acid", "2,2'-Bicinchonic acid", "2,2'-Dicinchoninic acid", '2,2-Biquinoline-4,4-dicarboxylic acid', "4,4'-Dicarboxy-2,2'-biquinoline", '2,2-Bicinchoninic acid', 'NSC 133815', 'CX56TX9Y1I', '2-(4-carboxyquinolin-2-yl)quinoline-4-carboxylic acid', "2,2'-Biq…	344.079707	2.500120000000001	both	mcebio	pluskal_mce_1D1_C2_id
YJGVMLPVUAXIQN-HAEOHBJNSA-N	YJGVMLPVUAXIQN	COc1cc(C2c3cc4c(cc3C(O)C3COC(=O)C23)OCO4)cc(OC)c1OC	COc1cc([C@@H]2c3cc4c(cc3[C@H](O)[C@H]3COC(=O)[C@@H]23)OCO4)cc(OC)c1OC	Picropodophyllin	['Picropodophyllin', 'Picropodophyllotoxin', '477-47-4', 'AXL1717', 'Picropodophyllin (PPP)', 'IGF-1R Inhibitor, PPP', 'AXL-1717', '17434-18-3', '(-)PPP', 'AXL 1717', 'NSC36407', 'NSC-36407', 'Podophyllotoxin picropodophyllin', '(5R,5aR,8aS,9R)-5-hydroxy-9-(3,4,5-trimethoxyphenyl)-5a,6,8a,9-tetrahydro-5H-[2]benzofuro[5,6-f][1,3]benzodioxol-8-one', 'CHEBI:75251', '0F35AOI227', "(5R,5aS,8aR,9R)-9-h…	414.131468	-0.0669799999999991	both	mcebio	pluskal_mce_1D1_C3_id
SSRDSYXGYPJKRR-ZDUSSCGKSA-N	SSRDSYXGYPJKRR	O=C(NC1CN2CCC1CC2)c1cc2c(s1)c(Cl)ccc2	O=C(N[C@H]1CN2CCC1CC2)c1cc2c(s1)c(Cl)ccc2	Encenicline	['Encenicline', 'EVP-6124', '550999-75-2', 'EVP 6124', 'UNII-5FI5376A0X', 'EVP6124', 'Encenicline [USAN:INN]', '5FI5376A0X', 'FRM-6124', 'N-[(3R)-1-azabicyclo[2.2.2]octan-3-yl]-7-chloro-1-benzothiophene-2-carboxamide', '(r)-7-chloro-n-(quinuclidin-3-yl)benzo[b]thiophene-2-carboxamide', 'CHEMBL2151572', 'Benzo(b)thiophene-2-carboxamide, N-(3R)-1-azabicyclo(2.2.2)oct-3-yl-7-chloro-', 'MT4666', 'MT-…	320.075012	2.895570000000001	both	mcebio	pluskal_mce_1D1_C3_id
SSNAPUUWBPZGOY-UHFFFAOYSA-N	SSNAPUUWBPZGOY	CCc1c(C(=O)NNC(=O)C(O)c2cc(F)cc(F)c2)ccc(O)c1C	CCc1c(C(=O)NNC(=O)C(O)c2cc(F)cc(F)c2)ccc(O)c1C	EMD638683	['EMD638683', '1181770-72-8', "N'-(2-(3,5-difluorophenyl)-2-hydroxyacetyl)-2-ethyl-4-hydroxy-3-methylbenzohydrazide", "N'-[2-(3,5-difluorophenyl)-2-hydroxyacetyl]-2-ethyl-4-hydroxy-3-methylbenzohydrazide", 'EMD-638683', 'SSNAPUUWBPZGOY-UHFFFAOYSA-N', 'GTPL9407', 'SCHEMBL6518734', 'DTXSID90657800', 'C18H18F2N2O4', 'BCP29409', 'MFCD25541743', 's8824', 'AKOS030526289', 'CS-1344', 'BS-14694', 'HY-151…	364.123463	1.3545699999999996	both	mcebio	pluskal_mce_1D1_C3_id
YBWLTKFZAOSWSM-UHFFFAOYSA-N	YBWLTKFZAOSWSM	COc1ccccc1Oc1c(NS(=O)(=O)c2ncc(C)cc2)nc(-c2ccncc2)nc1OC	COc1ccccc1Oc1c(NS(=O)(=O)c2ncc(C)cc2)nc(-c2ccncc2)nc1OC	Avosentan	['Avosentan', '290815-26-8', 'Ro 67-0565', 'SPP301', 'Avosentan [INN]', 'SPP-301', 'N-[6-methoxy-5-(2-methoxyphenoxy)-2-pyridin-4-ylpyrimidin-4-yl]-5-methylpyridine-2-sulfonamide', 'L94KSX715K', '5-methylpyridine-2-sulfonic acid (6-methoxy-5-(2-methoxyphenoxy)-2-(pyridin-4-yl)pyrimidin-4-yl)amide', 'RO-67-0565', 'Ro670565', 'N-(6-Methoxy-5-(2-methoxyphenoxy)-2-(pyridin-4-yl)-pyrimidin-4-yl)-5-met…	479.12634	1.0793299999999997	both	mcebio	pluskal_mce_1D1_C3_id
BWUXSHHOKODNAK-UHFFFAOYSA-N	BWUXSHHOKODNAK	Nc1c(-c2ccc(C3CCC(CC(=O)O)CC3)cc2)cnc2ccnn12	Nc1c(-c2ccc(C3CCC(CC(=O)O)CC3)cc2)cnc2ccnn12	ABT-046	['ABT-046', '1031336-60-3', '2-(trans-4-(4-(7-Aminopyrazolo[1,5-a]pyrimidin-6-yl)phenyl)cyclohexyl)acetic acid', 'CHEMBL2165819', '2-[4-[4-(7-aminopyrazolo[1,5-a]pyrimidin-6-yl)phenyl]cyclohexyl]acetic acid', 'trans-4-[4-(7-Aminopyrazolo[1,5-a]pyrimidin-6-yl)phenyl]cyclohexaneacetic acid', 'CS-1213', '2-((1R,4R)-4-(4-(7-AMINOPYRAZOLO[1,5-A]PYRIMIDIN-6-YL)PHENYL)CYCLOHEXYL)ACETIC ACID', 'SCHEMBL49…	350.174276	2.697450000000001	both	mcebio	pluskal_mce_1D1_C3_id
ROFMCPHQNWGXGE-SFHVURJKSA-N	ROFMCPHQNWGXGE	COc1cc2c(cc1)OCC(C(=O)Nc1c(OCCN(C)C)cc(-c3c[nH]nc3)cc1)C2	COc1cc2c(cc1)OC[C@@H](C(=O)Nc1c(OCCN(C)C)cc(-c3c[nH]nc3)cc1)C2	chroman 1	['chroman 1', '1273579-40-0', '(3S)-N-[2-[2-(dimethylamino)ethoxy]-4-(1H-pyrazol-4-yl)phenyl]-6-methoxy-3,4-dihydro-2H-chromene-3-carboxamide', 'CHEMBL3221807', 'SCHEMBL22589781', 'DTXSID70735357', 'YAC57940', 'AKOS030526378', 'AT37166', 'CS-0775', 'NCGC00378883-01', 'HY-15392', 'MS-27821', 'A937308', '(3S)-N-{2-[2-(Dimethylamino)ethoxy]-4-(1H-pyrazol-4-yl)phenyl}-6-methoxy-3,4-dihydro-2H-1-benzo…	436.211055	1.0129300000000012	positive	mcebio	pluskal_mce_1D1_C3_id
CSMVOZKEWSOFER-UHFFFAOYSA-N	CSMVOZKEWSOFER	CN(C)C1(c2ccccc2)CCC2(CC1)OCCc1c2[nH]c2c1cc(F)cc2	CN(C)C1(c2ccccc2)CCC2(CC1)OCCc1c2[nH]c2c1cc(F)cc2	Cebranopadol	['Cebranopadol', '863513-91-1', 'GRT6005', 'GRT-6005', '863513-93-3', 'Cebranopadol ((1alpha,4alpha)stereoisomer)', 'GRT 6005', 'Cebranopadol(GRT-6005)', '7GDW9S3GN3', '863513-91-1 (free base)', "(1r,4r)-6'-Fluoro-N,N-dimethyl-4-phenyl-4',9'-dihydro-3'H-spiro[cyclohexane-1,1'-pyrano[3,4-b]indol]-4-amine", "Spiro(cyclohexane-1,1'(3'h)-pyrano(3,4-b)indol)-4-amine, 6'-fluoro-4',9'-dihydro-n,N-dimeth…	378.210742	4.513550000000004	missing	mcebio	pluskal_mce_1D1_C3_id
YAOAMZOGXBMLFQ-UHFFFAOYSA-N	YAOAMZOGXBMLFQ	NCCCCCCCN=C(N)N	NCCCCCCCN=C(N)N	2-(7-aminoheptyl)guanidine	['2-(7-aminoheptyl)guanidine', '150333-69-0', 'N-guanyl-1,7-diaminoheptane', '1,7-Diaminoheptane, N-amidino-', '1-(7-aminoheptyl)guanidine', 'CHEMBL229457', 'N1-Guanyl-1,7-diaminoheptane (GC7)', 'GC7', 'N-(7-Aminoheptyl)guanidine', 'SCHEMBL433609', 'N-(7-Amino-heptyl)-guanidine', 'n(1)-guanyl-1,7-diaminoheptane', 'CHEBI:133366', 'BDBM50216786', 'MFCD20667694', 'Deoxyhypusine Synthase Inhibitor, G…	172.168797	0.1690000000000009	missing	mcebio	pluskal_mce_1D1_C3_id
PDGKHKMBHVFCMG-UHFFFAOYSA-N	PDGKHKMBHVFCMG	CN1CCN(c2cnc(Nc3ncc4cc5C(=O)NCC6(CCCCC6)n5c4n3)cc2)CC1	CN1CCN(c2cnc(Nc3ncc4cc5C(=O)NCC6(CCCCC6)n5c4n3)cc2)CC1	Trilaciclib	['Trilaciclib', '1374743-00-6', 'G1T28', 'Trilaciclib [USAN]', 'U6072DO9XG', 'UNII-U6072DO9XG', "2'-((5-(4-methylpiperazin-1-yl)pyridin-2-yl)amino)-7',8'-dihydro-6'H-spiro[cyclohexane-1,9'-pyrazino[1',2':1,5]pyrrolo[2,3-d]pyrimidin]-6'-one", "Spiro(cyclohexane-1,9'(6'H)-pyrazino(1',2':1,5)pyrrolo(2,3-d)pyrimidin)-6'-one, 7',8'-dihydro-2'-((5-(4-methyl-1-piperazinyl)-2-pyridinyl)amino)-", "2'-((5-…	446.254258	1.0995400000000006	positive	mcebio	pluskal_mce_1D1_C3_id
VHHVPDKNKPNKHY-JDXGNMNLSA-N	VHHVPDKNKPNKHY	CC(C)C1c2c(cc(F)cc2)CCC1(CCN(C)CCCc1nc2ccccc2[nH]1)OC(=O)C1CC1	CC(C)[C@H]1c2c(cc(F)cc2)CC[C@@]1(CCN(C)CCCc1nc2ccccc2[nH]1)OC(=O)C1CC1	NNC-55-0396 Free base	['NNC-55-0396 Free base', 'UNII-MET7ZRB8Y7', 'MET7ZRB8Y7', '357400-14-7', 'CHEMBL1551597', 'Cyclopropanecarboxylic acid, (1S,2S)-2-(2-((3-(1H-benzimidazol-2-yl)propyl)methylamino)ethyl)-6-fluoro-1,2,3,4-tetrahydro-1-(1-methylethyl)-2-naphthalenyl ester', 'NNC55-0396', 'GTPL4269', 'SCHEMBL7395227', 'CHEBI:93374', 'DTXSID001018002', 'BDBM50561000', 'NCGC00161421-01', 'NCGC00161421-02', 'BRD-K781225…	491.294806	5.441950000000005	both	mcebio	pluskal_mce_1D1_C3_id
MJUVRTYWUMPBTR-MRXNPFEDSA-N	MJUVRTYWUMPBTR	CC(C)(CO)c1cc2cc(NC(=O)C3(c4cc5c(cc4)OC(F)(F)O5)CC3)c(F)cc2n1CC(O)CO	CC(C)(CO)c1cc2cc(NC(=O)C3(c4cc5c(cc4)OC(F)(F)O5)CC3)c(F)cc2n1C[C@@H](O)CO	Tezacaftor	['Tezacaftor', '1152311-62-0', 'VX-661', 'Tezacaftor [USAN]', 'Tezacaftor (VX-661)', '(R)-1-(2,2-difluorobenzo[d][1,3]dioxol-5-yl)-N-(1-(2,3-dihydroxypropyl)-6-fluoro-2-(1-hydroxy-2-methylpropan-2-yl)-1H-indol-5-yl)cyclopropanecarboxamide', 'VX 661', 'VX661', 'UNII-8RW88Y506K', '8RW88Y506K', 'Cyclopropanecarboxamide, 1-(2,2-difluoro-1,3-benzodioxol-5-yl)-N-(1-((2R)-2,3-dihydroxypropyl)-6-fluoro-2…	520.182121	1.5520299999999998	both	mcebio	pluskal_mce_1D1_C4_id
DFQGDHBGRSTTHX-UHFFFAOYSA-N	DFQGDHBGRSTTHX	CCOc1ncc(-c2ccc(Cn3c(CC(C)(C)C(=O)O)c(SC(C)(C)C)c4c3ccc(OCc3ncc(C)cc3)c4)cc2)cc1	CCOc1ncc(-c2ccc(Cn3c(CC(C)(C)C(=O)O)c(SC(C)(C)C)c4c3ccc(OCc3ncc(C)cc3)c4)cc2)cc1	FIBOFLAPON	['FIBOFLAPON', '936350-00-4', 'GSK2190915', 'AM-803', 'AM803', 'Fiboflapon [USAN:INN]', 'UNII-Y1NA96IX3T', 'Y1NA96IX3T', 'AM 803', 'GSK 2190915', 'CHEMBL1922660', 'Fiboflapon (USAN)', '3-[3-tert-butylsulfanyl-1-[[4-(6-ethoxypyridin-3-yl)phenyl]methyl]-5-[(5-methylpyridin-2-yl)methoxy]indol-2-yl]-2,2-dimethylpropanoic acid', 'GSK-2190915', 'GSK2190915;AM-803', 'FIBOFLAPON [USAN]', '1H-Indole-2-pro…	637.297428	6.916510000000008	both	mcebio	pluskal_mce_1D1_C4_id
ICYNYWFGIDGBRD-UHFFFAOYSA-N	ICYNYWFGIDGBRD	COc1c(-c2cc(=O)[nH]c(=S)n2CC(N)=O)cc(Cl)cc1	COc1c(-c2cc(=O)[nH]c(=S)n2CC(N)=O)cc(Cl)cc1	PF-06282999	['PF-06282999', '1435467-37-0', '2-(6-(5-Chloro-2-methoxyphenyl)-4-oxo-2-thioxo-3,4-dihydropyrimidin-1(2H)-yl)acetamide', 'YO3O4Q2NC8', 'CHEMBL3633460', 'PF06282999', '2-[6-(5-chloro-2-methoxyphenyl)-4-oxo-2-sulfanylidenepyrimidin-1-yl]acetamide', '1(2H)-Pyrimidineacetamide, 6-(5-chloro-2-methoxyphenyl)-3,4-dihydro-4-oxo-2-thioxo-', 'ICYNYWFGIDGBRD-UHFFFAOYSA-N', 'UNII-YO3O4Q2NC8', 'SCHEMBL149361…	325.02879	1.7776499999999995	both	mcebio	pluskal_mce_1D1_C4_id
VRQXRVAKPDCRCI-ZNMIVQPWSA-N	VRQXRVAKPDCRCI	CC1CC(N)CC(c2c(NC(=O)c3nc(-c4c(F)cccc4F)c(F)cc3)cncc2)C1	C[C@@H]1C[C@H](N)C[C@H](c2c(NC(=O)c3nc(-c4c(F)cccc4F)c(F)cc3)cncc2)C1	1210608-43-7	['1210608-43-7', 'PIM447', 'LGH-447', 'LGH447', 'PIM-447', '9TG5O4V25H', 'PIM 447 [WHO-DD]', 'UNII-9TG5O4V25H', 'N-{4-[(1r,3s,5s)-3-Amino-5-Methylcyclohexyl]pyridin-3-Yl}-6-(2,6-Difluorophenyl)-5-Fluoropyridine-2-Carboxamide', '2-Pyridinecarboxamide, N-(4-((1R,3S,5S)-3-amino-5-methylcyclohexyl)-3-pyridinyl)-6-(2,6-difluorophenyl)-5-fluoro-', 'N-(4-((1R,3S,5S)-3-Amino-5-methylcyclohexyl)-3-pyridin…	440.182396	4.174050000000003	positive	mcebio	pluskal_mce_1D1_C4_id
QTRXIFVSTWXRJJ-UHFFFAOYSA-N	QTRXIFVSTWXRJJ	Cn1c(=O)c2c(ncn2CC(=O)Nc2nnc(-c3ccccc3)cc2)n(C)c1=O	Cn1c(=O)c2c(ncn2CC(=O)Nc2nnc(-c3ccccc3)cc2)n(C)c1=O	ETC-159	['ETC-159', '1638250-96-0', 'ETC-1922159', '2-(1,3-dimethyl-2,6-dioxopurin-7-yl)-N-(6-phenylpyridazin-3-yl)acetamide', 'ETC159', '2-(1,3-Dimethyl-2,6-dioxo-1,2,3,6-tetrahydro-7H-purin-7-yl)-N-(6-phenylpyridazin-3-yl)acetamide', 'CHEMBL3633802', '5L854240DQ', '7H-Purine-7-acetamide, 1,2,3,6-tetrahydro-1,3-dimethyl-2,6-dioxo-N-(6-phenyl-3-pyridazinyl)-', '1,2,3,6-TETRAHYDRO-1,3-DIMETHYL-2,6-DIOXO-N…	391.139287	1.1401299999999994	both	mcebio	pluskal_mce_1D1_C4_id
RHLMXWCISNJNDH-UHFFFAOYSA-N	RHLMXWCISNJNDH	COc1c(S(=O)(=O)Nc2cccc(NCCNC(=O)c3cccc(C)c3)c2)cc(-c2cc(C(=O)N(C)C)ccc2)cc1	COc1c(S(=O)(=O)Nc2cccc(NCCNC(=O)c3cccc(C)c3)c2)cc(-c2cc(C(=O)N(C)C)ccc2)cc1	Orexin 2 Receptor Agonist	['Orexin 2 Receptor Agonist', '1796565-52-0', 'VC-5220', "4'-methoxy-N,N-dimethyl-3'-(N-(3-((2-(3-methylbenzamido)ethyl)amino)phenyl)sulfamoyl)-[1,1'-biphenyl]-3-carboxamide", 'CHEMBL3623075', 'MDK-5220', "[1,1'-Biphenyl]-3-carboxamide, 4'-methoxy-N,N-dimethyl-3'-[[[3-[[2-[(3-methylbenzoyl)amino]ethyl]amino]phenyl]amino]sulfonyl]-", 'N-[2-[3-[[5-[3-(dimethylcarbamoyl)phenyl]-2-methoxyphenyl]sulfo…	586.224991	3.139330000000002	both	mcebio	pluskal_mce_1D1_C4_id
IDKAKZRYYDCJDU-AEPXTFJPSA-N	IDKAKZRYYDCJDU	CC(C)(C)CC1NC(C(=O)NC2CCC(O)CC2)C(c2c(F)c(Cl)ccc2)C12C(=O)Nc1c2ccc(Cl)c1	CC(C)(C)C[C@@H]1N[C@@H](C(=O)NC2CCC(O)CC2)[C@H](c2c(F)c(Cl)ccc2)[C@]12C(=O)Nc1c2ccc(Cl)c1	SAR405838	['SAR405838', '1303607-60-4', 'MI-77301', 'SAR-405838', 'MI-773 (SAR405838)', '8570LZ3RCA', 'CHEMBL2381408', "(2'S,3R,4'S,5'R)-6-Chloro-4'-(3-chloro-2-fluorophenyl)-2'-(2,2-dimethylpropyl)-N-(trans-4-hydroxycyclohexyl)-2-oxo-1,2-dihydrospiro(indole-3,3'-pyrrolidine)-5'-carboxamide", "(2'S,3'R,4'S,5'R)-6-Chloro-4'-(3-chloro-2-fluoro-phenyl)-2'-(2,2-dimethyl-propyl)-2-oxo-1,2-dihydro-spiro (indole-…	561.196126	4.812470000000003	both	mcebio	pluskal_mce_1D1_C4_id
ZWFKJFUFYPOTKL-UHFFFAOYSA-N	ZWFKJFUFYPOTKL	N#Cc1cnc2c(Cl)cc(NCc3cn(CCN4CCCCCC4)nn3)cc2c1Nc1cc(Cl)c(F)cc1	N#Cc1cnc2c(Cl)cc(NCc3cn(CCN4CCCCCC4)nn3)cc2c1Nc1cc(Cl)c(F)cc1	Cot inhibitor-1	['Cot inhibitor-1', '915365-57-0', '6-[[1-[2-(azepan-1-yl)ethyl]triazol-4-yl]methylamino]-8-chloro-4-(3-chloro-4-fluoroanilino)quinoline-3-carbonitrile', '8-chloro-4-[(3-chloro-4-fluorophenyl)amino]-6-[[[1-[2-(hexahydro-1H-azepin-1-yl)ethyl]-1H-1,2,3-triazol-4-yl]methyl]amino]-3-Quinolinecarbonitrile', 'cot-inhibitor-1', 'CHEMBL496594', 'BDBM29917', 'DTXSID70468951', 'AKOS030526991', 'NCGC0037879…	552.171976	4.695910000000004	both	mcebio	pluskal_mce_1D1_C4_id
VENCPJAAXKBIJD-UHFFFAOYSA-N	VENCPJAAXKBIJD	NNC(=O)c1nn(Cc2c(Cl)cc(Cl)cc2)c2ccccc12	NNC(=O)c1nn(Cc2c(Cl)cc(Cl)cc2)c2ccccc12	Adjudin	['Adjudin', '252025-52-8', '1-(2,4-dichlorobenzyl)-1H-indazole-3-carbohydrazide', 'AF-2364', 'Adjudin (AF-2364)', 'VZT8V72829', '1H-Indazole-3-carboxylic acid, 1-[(2,4-dichlorophenyl)methyl]-, hydrazide', '1-((2,4-Dichlorophenyl)methyl)indazole-3-carbohydrazide', '1-[(2,4-dichlorophenyl)methyl]indazole-3-carbohydrazide', '1-((2,4-Dichlorophenyl)methyl)-1H-indazole-3-carboxylic acid hydrazide', '1…	334.038816	2.457060000000001	positive	mcebio	pluskal_mce_1D1_C4_id
BWKMGYQJPOAASG-SECBINFHSA-N	BWKMGYQJPOAASG	O=C(O)C1Cc2ccccc2CN1	O=C(O)[C@H]1Cc2ccccc2CN1	103733-65-9	['103733-65-9', '(R)-1,2,3,4-Tetrahydro-3-isoquinolinecarboxylic acid', 'D-1,2,3,4-Tetrahydroisoquinoline-3-carboxylic acid', '(R)-1,2,3,4-Tetrahydroisoquinoline-3-carboxylic acid', '(3R)-1,2,3,4-tetrahydroisoquinoline-3-carboxylic acid', 'H-D-TIC-OH', '3-Isoquinolinecarboxylic acid, 1,2,3,4-tetrahydro-, (3R)-', '(3R)-1,2,3,4-Tetrahydro-isoquinoline-3-carboxylic acid', '30WOC9CAC6', '(3R)-1,2,3,4…	177.078979	0.67608	positive	mcebio	pluskal_mce_1D1_C4_id
YIIUGRJFJAHCFZ-UHFFFAOYSA-N	YIIUGRJFJAHCFZ	Cc1cn(-c2ccc(NC(=O)Nc3ccccc3C)cc2)nn1	Cc1cn(-c2ccc(NC(=O)Nc3ccccc3C)cc2)nn1	DDX3-IN-1	['DDX3-IN-1', '1919828-83-3', '1-(2-methylphenyl)-3-[4-(4-methyltriazol-1-yl)phenyl]urea', 'CHEMBL4164410', 'SCHEMBL17978530', 'AKOS040732944', 'MS-24453', 'HY-121832', 'CS-0083520', '1-[4-(4-methyltriazol-1-yl)phenyl]-3-(o-tolyl)urea', 'DDX3-IN-1', 'DDX3-IN-1', '1919828-83-3']	307.14331	2.4674900000000006	both	mcebio	pluskal_mce_1D1_C5_id
VSWBSWWIRNCQIJ-HUUCEWRRSA-N	VSWBSWWIRNCQIJ	CN1CC2c3ccccc3Oc3c(cc(Cl)cc3)C2C1	CN1C[C@@H]2c3ccccc3Oc3c(cc(Cl)cc3)[C@H]2C1	Asenapine	['Asenapine', '65576-45-6', '(S,S)-asenapine', 'UNII-JKZ19V908O', 'JKZ19V908O', 'CHEBI:71257', 'HSDB 8061', 'EINECS 265-829-4', '135883-07-7', 'Org5222', 'CHEMBL504548', 'Secuado (transdermal asenapine)', 'Asenapine (INN)', 'ASENAPINE [INN]', 'trans-5-Chloro-2,3,3a,12b-tetrahydro-2-methyl-1H-dibenz(2,3:6,7)oxepino(4,5-c)pyrrole', '1H-Dibenz(2,3:6,7)oxepino(4,5-c)pyrrole, 5-chloro-2,3,3a,12b-tetra…	285.092042	3.224260000000002	positive	mcebio	pluskal_mce_1D1_C5_id
GKFPROVOIQKYTO-UZLBHIALSA-N	GKFPROVOIQKYTO	COC(=O)C(CCSC)NC(=O)c1c(-c2ccccc2)cc(NCC(N)CS)cc1	COC(=O)[C@H](CCSC)NC(=O)c1c(-c2ccccc2)cc(NC[C@@H](N)CS)cc1	FTI-277	['FTI-277', '170006-73-2', 'CID 3005532', 'CHEMBL135561', 'methyl (2S)-2-[[4-[[(2R)-2-amino-3-sulfanylpropyl]amino]-2-phenylbenzoyl]amino]-4-methylsulfanylbutanoate', 'SCHEMBL8365606', 'EX-A2211A', 'BDBM50138764', 'CS-3864', 'NCGC00165961-01', 'NCGC00165961-04', 'HY-15872', 'J-010593', '(S)-2-{[5-((R)-2-Amino-3-mercapto-propylamino)-biphenyl-2-carbonyl]-amino}-4-methylsulfanyl-butyric acid methyl…	447.165034	2.2317599999999995	positive	mcebio	pluskal_mce_1D1_C5_id
DFQGDHBGRSTTHX-UHFFFAOYSA-N	DFQGDHBGRSTTHX	CCOc1ncc(-c2ccc(Cn3c(CC(C)(C)C(=O)O)c(SC(C)(C)C)c4c3ccc(OCc3ncc(C)cc3)c4)cc2)cc1	CCOc1ncc(-c2ccc(Cn3c(CC(C)(C)C(=O)O)c(SC(C)(C)C)c4c3ccc(OCc3ncc(C)cc3)c4)cc2)cc1	FIBOFLAPON	['FIBOFLAPON', '936350-00-4', 'GSK2190915', 'AM-803', 'AM803', 'Fiboflapon [USAN:INN]', 'UNII-Y1NA96IX3T', 'Y1NA96IX3T', 'AM 803', 'GSK 2190915', 'CHEMBL1922660', 'Fiboflapon (USAN)', '3-[3-tert-butylsulfanyl-1-[[4-(6-ethoxypyridin-3-yl)phenyl]methyl]-5-[(5-methylpyridin-2-yl)methoxy]indol-2-yl]-2,2-dimethylpropanoic acid', 'GSK-2190915', 'GSK2190915;AM-803', 'FIBOFLAPON [USAN]', '1H-Indole-2-pro…	637.297428	6.916510000000008	both	mcebio	pluskal_mce_1D1_C5_id
ZYQXEVJIFYIBHZ-UHFFFAOYSA-N	ZYQXEVJIFYIBHZ	CC(C)(O)CC(=O)NCCn1ccc2c1c(Nc1cc(Cl)c(Oc3cccc(C(F)(F)F)c3)cc1)ncn2	CC(C)(O)CC(=O)NCCn1ccc2c1c(Nc1cc(Cl)c(Oc3cccc(C(F)(F)F)c3)cc1)ncn2	TAK-285	['TAK-285', '871026-44-7', 'TAK285', 'TAK 285', 'N-(2-(4-(3-CHLORO-4-(3-(TRIFLUOROMETHYL)PHENOXY)PHENYLAMINO)-5H-PYRROLO[3,2-D]PYRIMIDIN-5-YL)ETHYL)-3-HYDROXY-3-METHYLBUTANAMIDE', 'N-(2-(4-((3-chloro-4-(3-(trifluoromethyl)phenoxy)phenyl)amino)-5H-pyrrolo[3,2-d]pyrimidin-5-yl)ethyl)-3-hydroxy-3-methylbutanamide', 'CHEMBL1614725', '70CCB438L6', 'N-{2-[4-({3-Chloro-4-[3-(Trifluoromethyl)phenoxy]phen…	547.159802	3.747430000000002	both	mcebio	pluskal_mce_1D1_C5_id
LXFKEVQQSKQXPR-UHFFFAOYSA-N	LXFKEVQQSKQXPR	COc1c(OC)cc(CCC(=O)Nc2nc3c(cc(Cl)cc3)s2)cc1	COc1c(OC)cc(CCC(=O)Nc2nc3c(cc(Cl)cc3)s2)cc1	1118807-13-8	['1118807-13-8', 'KY02111', 'KY 02111', 'N-(6-chlorobenzo[d]thiazol-2-yl)-3-(3,4-dimethoxyphenyl)propanamide', 'KY-02111', 'N-(6-chloro-1,3-benzothiazol-2-yl)-3-(3,4-dimethoxyphenyl)propanamide', 'KY0211', 'N-(6-Chloro-2-benzothiazolyl)-3,4-dimethoxybenzenepropanamide', '6AXH36YF6M', '2-(3-(3,4-Dimethoxyphenyl)propanamido)-6-chlorobenzothiazole', 'Benzenepropanamide, N-(6-chloro-2-benzothiazolyl)…	376.064841	2.749640000000001	both	mcebio	pluskal_mce_1D1_C5_id
GRZXWCHAXNAUHY-NSISKUIASA-N	GRZXWCHAXNAUHY	CC(C)NCC(C(=O)N1CCN(c2ncnc3c2C(C)CC3O)CC1)c1ccc(Cl)cc1	CC(C)NC[C@@H](C(=O)N1CCN(c2ncnc3c2[C@H](C)C[C@H]3O)CC1)c1ccc(Cl)cc1	Ipatasertib	['Ipatasertib', '1001264-89-6', 'GDC-0068', 'RG7440', 'Ipatasertib (GDC-0068)', '(S)-2-(4-chlorophenyl)-1-(4-((5R,7R)-7-hydroxy-5-methyl-6,7-dihydro-5H-cyclopenta[d]pyrimidin-4-yl)piperazin-1-yl)-3-(isopropylamino)propan-1-one', 'RG-7440', 'GDC0068', 'GDC 0068', '524Y3IB4HQ', '(2S)-2-(4-Chlorophenyl)-1-[4-[(5R,7R)-6,7-dihydro-7-hydroxy-5-methyl-5H-cyclopentapyrimidin-4-yl]-1-piperazinyl]-3-[(1-me…	457.224453	2.556260000000001	both	mcebio	pluskal_mce_1D1_C5_id
LLLQTDSSHZREGW-AATRIKPKSA-N	LLLQTDSSHZREGW	COc1ccc(S(=O)(=O)N(CCO)c2ccccc2CN(C)CC=Cc2ccc(Cl)cc2)cc1	COc1ccc(S(=O)(=O)N(CCO)c2ccccc2CN(C)C/C=C/c2ccc(Cl)cc2)cc1	kn-93	['kn-93', '139298-40-1', 'KN 93', 'Methoxybenzene-sulfonamide', 'KN93', '(E)-N-(2-(((3-(4-Chlorophenyl)allyl)(methyl)amino)methyl)phenyl)-N-(2-hydroxyethyl)-4-methoxybenzenesulfonamide', '1188890-40-5', 'N-[2-[[[(E)-3-(4-chlorophenyl)prop-2-enyl]-methylamino]methyl]phenyl]-N-(2-hydroxyethyl)-4-methoxybenzenesulfonamide', '2TW744QBU1', 'CHEMBL155333', 'N-(2-(((3-(4-Chlorophenyl)-2-propenyl)methyla…	500.153656	3.6209500000000014	positive	mcebio	pluskal_mce_1D1_C5_id
ZEZGJKSEBRELAS-PEDHHIEDSA-N	ZEZGJKSEBRELAS	CCCNC(=O)C1OC1C(=O)NC(C(=O)N1CCCC1C(=O)O)C(C)CC	CCCNC(=O)[C@H]1O[C@@H]1C(=O)N[C@H](C(=O)N1CCC[C@H]1C(=O)O)[C@@H](C)CC	CA-074	['CA-074', '134448-10-5', 'CA 074', 'CHEMBL490920', 'MFCD00797531', 'Cathepsin B Inhibitor III', 'N-[[(2S,3S)-3-[(Propylamino)carbonyl]-2-oxiranyl]carbonyl]-L-isoleucyl-L-proline', 'PrNH-tES-Ile-Pro-OH', 'epoxysuccinyl derivative CA074', 'SCHEMBL4323476', 'BDBM16509', 'CA074', 'EX-A6724', 'AKOS024458382', 'CS-7886', 'AC-37063', 'MS-26297', 'HY-103350', '(L-3-trans-(Propylcarbamyl)oxirane-2-carbon…	383.205636	-0.1134999999999968	both	mcebio	pluskal_mce_1D1_C5_id
MCPFEAJYKIXPQF-UHFFFAOYSA-N	MCPFEAJYKIXPQF	CC1OC2OC3C(OCC(O)C3O)OC(=O)C34CCC(C)(C)CC3C3=CCC5C6(C)CC(O)C(OC7OC(CO)C(O)C(O)C7OC7OCC(OC(=O)CC(C)(O)CC(=O)OC1C(OC1OCC(O)C(O)C1O)C2O)C(O)C7O)C(C)(CO)C6CCC5(C)C3(C)CC4	CC1OC2OC3C(OCC(O)C3O)OC(=O)C34CCC(C)(C)CC3C3=CCC5C6(C)CC(O)C(OC7OC(CO)C(O)C(O)C7OC7OCC(OC(=O)CC(C)(O)CC(=O)OC1C(OC1OCC(O)C(O)C1O)C2O)C(O)C7O)C(C)(CO)C6CCC5(C)C3(C)CC4	7,8,18,28,29,35,55,56,58-nonahydroxy-30,54-bis(hydroxymethyl)-13,18,37,41,48,48,53,54-octamethyl-57-[(3,4,5-trihydroxytetrahydro-2H-pyran-2-yl)oxy]-3,5,10,12,15,21,24,26,31,33-decaoxadecacyclo[39.9.3.	['7,8,18,28,29,35,55,56,58-nonahydroxy-30,54-bis(hydroxymethyl)-13,18,37,41,48,48,53,54-octamethyl-57-[(3,4,5-trihydroxytetrahydro-2H-pyran-2-yl)oxy]-3,5,10,12,15,21,24,26,31,33-decaoxadecacyclo[39.9.3.', 'Lobatoside-H', 'HY-N0890', 'BBL033878', 'STL372988', 'AKOS025248009', 'CS-3733', 'VS-12324', '7,8,18,28,29,35,55,56,58-nonahydroxy-30,54-bis(hydroxymethyl)-13,18,37,41,48,48,53,54-octamethyl-57…	1318.619377	-2.676399999999989	positive	mcebio	pluskal_mce_1D1_C5_id
BIXYYZIIJIXVFW-UUOKFMHZSA-N	BIXYYZIIJIXVFW	Nc1c2ncn(C3OC(CO)C(O)C3O)c2nc(Cl)n1	Nc1c2ncn([C@@H]3O[C@H](CO)[C@@H](O)[C@H]3O)c2nc(Cl)n1	2-Chloroadenosine	['2-Chloroadenosine', '146-77-0', '6-Amino-2-chloropurine riboside', 'ADENOSINE, 2-CHLORO-', '5-Chloroformycin A', '2-Chloro Adenosine', '2-Chloroadenosinehemihydrate', 'CADO', 'C10H12ClN5O4', '(2R,3R,4S,5R)-2-(6-amino-2-chloro-9H-purin-9-yl)-5-(hydroxymethyl)tetrahydrofuran-3,4-diol', '103090-47-7', 'Cl-Ado', '2-CADO', 'MLS000028365', '7W7ZUG45G8', 'CHEMBL285819', 'MFCD00005734', '(2R,3R,4S,5R)-…	301.057782	-2.13563	both	mcebio	pluskal_mce_1D1_C6_id
SHZKQBHERIJWAO-AATRIKPKSA-N	SHZKQBHERIJWAO	O=C(O)C=Cc1ccc(Cn2ccnc2)cc1	O=C(O)/C=C/c1ccc(Cn2ccnc2)cc1	ozagrel	['ozagrel', '82571-53-7', 'Ozagrel [INN]', 'OKY-046', '(E)-3-(4-((1H-IMIDAZOL-1-YL)METHYL)PHENYL)ACRYLIC ACID', 'Ozagrel free acid', 'KCT-0809', 'Domenan', '(E)-3-[4-(imidazol-1-ylmethyl)phenyl]prop-2-enoic acid', 'CHEMBL11662', '(E)-p-(Imidazol-1-ylmethyl)cinnamic acid', 'L256JB984D', '82571-53-7 (free base)', 'Ozagrel (INN)', 'Ozagrelum [Latin]', 'pulmoza', 'Ozagrelum', '2-Propenoic acid, 3-[4-…	228.089878	1.91978	positive	mcebio	pluskal_mce_1D1_C6_id
KEYWXKLGZZGHMT-UHFFFAOYSA-N	KEYWXKLGZZGHMT	O=S(=O)(O)c1ccc(N=Nc2c3ccc(S(=O)(=O)O)cc3ccc2O)cc1	O=S(=O)(O)c1ccc(N=Nc2c3ccc(S(=O)(=O)O)cc3ccc2O)cc1	5859-11-0	['5859-11-0', 'C.i. food Yellow 3 (free acid)', 'food yellow 3 free acid', 'G2B7JWK1GG', '6-Hydroxy-5-((4-sulphophenyl)azo)naphthalene-2-sulphonic acid', 'FD and C Yellow No. 6', 'Food Yellow No. 5', 'UNII-G2B7JWK1GG', 'EINECS 227-504-5', 'C.I. FOOD YELLOW 3 FREE ACID', 'SCHEMBL112146', 'C.I. Food Yellow 3, 8CI', 'SCHEMBL5344213', 'SCHEMBL5344218', 'CHEMBL1616984', 'DTXSID5044287', 'C.I. Food Yel…	408.008593	1.5861299999999998	negative	mcebio	pluskal_mce_1D1_C6_id
BURJAQFYNVMZDV-FIRIVFDPSA-N	BURJAQFYNVMZDV	COc1c(O)cc2c(c1)CCN(C)C2Cc1cc(Oc2ccc(CC3c4cc(OC)c(OC)cc4CCN3C)cc2)c(O)cc1	COc1c(O)cc2c(c1)CCN(C)[C@@H]2Cc1cc(Oc2ccc(C[C@@H]3c4cc(OC)c(OC)cc4CCN3C)cc2)c(O)cc1	Daurisoline	['Daurisoline', '70553-76-3', '(R,R)-Daurisoline', '(1R)-1-[[3-[4-[[(1R)-6,7-dimethoxy-2-methyl-3,4-dihydro-1H-isoquinolin-1-yl]methyl]phenoxy]-4-hydroxyphenyl]methyl]-6-methoxy-2-methyl-3,4-dihydro-1H-isoquinolin-7-ol', 'CHEMBL2216904', 'O(sup 7)-Demethyldauricine', 'Daruisoline', 'D 610', 'SCHEMBL24212114', 'DTXSID40220841', 'CHEBI:184038', 'HY-N0221', 'BDBM50403104', 'MFCD00221740', 's9150', '…	610.304287	2.894170000000001	positive	mcebio	pluskal_mce_1D1_C6_id
KUBCEEMXQZUPDQ-UHFFFAOYSA-N	KUBCEEMXQZUPDQ	CN(C)CCc1ccc(O)cc1	CN(C)CCc1ccc(O)cc1	Hordenine	['Hordenine', '539-15-1', '4-[2-(Dimethylamino)ethyl]phenol', '4-(2-(Dimethylamino)ethyl)phenol', 'Anhaline', 'N,N-Dimethyltyramine', 'Peyocactine', '4-(2-Dimethylaminoethyl)phenol', 'Hordenin', 'Cactine', 'Anhalin', 'Eremursine', 'Ordenina', 'p-Hydroxy-N,N-dimethylphenethylamine', 'Phenol, 4-[2-(dimethylamino)ethyl]-', 'Eremursin', 'Ordenine', 'p-(2-Dimethylaminoethyl)phenol', 'N,N-Dimethyl-p-hy…	165.115364	0.97918	positive	mcebio	pluskal_mce_1D1_C6_id
NWBWCXBPKTTZNQ-BAERZWJTSA-N	NWBWCXBPKTTZNQ	CCN1CC2(OC(=O)c3ccccc3NC(C)=O)CCC(OC)C34C1C(CC23)C1(O)CC(OC)C2CC4C1(O)C2OC	CCN1C[C@]2(OC(=O)c3ccccc3NC(C)=O)CC[C@H](OC)[C@]34C1[C@H](C[C@H]23)[C@@]1(O)C[C@H](OC)[C@H]2C[C@@H]4[C@]1(O)[C@H]2OC	lappaconitine	['lappaconitine', '32854-75-4', '(+)-Lappaconitine', '[(1S,2S,3S,4S,5R,6S,8S,9S,13S,16S,17S)-11-Ethyl-3,8-dihydroxy-4,6,16-trimethoxy-11-azahexacyclo[7.7.2.12,5.01,10.03,8.013,17]nonadecan-13-yl] 2-acetamidobenzoate', 'C08694', 'SCHEMBL408157', 'CHEBI:6378', 'DTXSID90954503', 'AKOS026750621', 'NS00094349', 'Q27107182', 'N-(2-{[(20-Ethyl-8,9-dihydroxy-1,14,16-trimethoxyaconitan-4-yl)oxy]carbonyl}p…	584.309766	1.786280000000001	positive	mcebio	pluskal_mce_1D1_C6_id
GCIKSSRWRFVXBI-UHFFFAOYSA-N	GCIKSSRWRFVXBI	Cc1cc(Nc2cc(N3CCN(C)CC3)nc(Sc3ccc(NC(=O)C4CC4)cc3)n2)n[nH]1	Cc1cc(Nc2cc(N3CCN(C)CC3)nc(Sc3ccc(NC(=O)C4CC4)cc3)n2)n[nH]1	Tozasertib	['Tozasertib', '639089-54-6', 'VX-680', 'MK-0457', 'VX 680', 'MK 0457', 'VX680', 'VX-680 (MK-0457,Tozasertib)', 'Tozasertib (VX-680)', 'Tozasertib (USAN)', 'Tozasertib [USAN]', 'N-[4-[4-(4-methylpiperazin-1-yl)-6-[(5-methyl-1H-pyrazol-3-yl)amino]pyrimidin-2-yl]sulfanylphenyl]cyclopropanecarboxamide', 'VX-68', 'MK-045', 'L-001281814', 'CHEMBL572878', 'Cyclopropanecarboxamide, N-[4-[[4-(4-methyl-1-…	464.210679	1.7100499999999992	both	mcebio	pluskal_mce_1D1_C6_id
OAZWDJGLIYNYMU-UHFFFAOYSA-N	OAZWDJGLIYNYMU	CN(C)c1ccc(C(c2ccc(N(C)C)cc2)c2ccc(N(C)C)cc2)cc1	CN(C)c1ccc(C(c2ccc(N(C)C)cc2)c2ccc(N(C)C)cc2)cc1	Leucocrystal Violet	['Leucocrystal Violet', '603-48-5', 'Leuco Crystal Violet', 'Leucogentian violet', 'Leucomethyl green', "4,4',4''-Methylidynetris(N,N-dimethylaniline)", 'C.I. Basic Violet 3, leuco', "4,4',4''-methanetriyltris(N,N-dimethylaniline)", 'Leuco Gentian Violet', 'Crystal Violet leucobase', 'MFCD00008314', 'Tris(p-dimethylaminophenyl)methane', "Benzenamine, 4,4',4''-methylidynetris[N,N-dimethyl-", 'Tris…	373.251798	3.758840000000003	positive	mcebio	pluskal_mce_1D1_C6_id
GFWRVVCDTLRWPK-KPKJPENVSA-N	GFWRVVCDTLRWPK	CC(C)=CCOc1ccc(C=CC(=O)c2c(OCC(=O)O)cc(OCC=C(C)C)cc2)cc1	CC(C)=CCOc1ccc(/C=C/C(=O)c2c(OCC(=O)O)cc(OCC=C(C)C)cc2)cc1	sofalcone	['sofalcone', '64506-49-6', 'Solon', 'SU-88', 'Sofalcona', 'Sofalconum', 'Sofalcone [INN:JAN]', '153175-87-2', 'Sofalcone [MI]', 'Sofalcone (JAN)', 'Sofalcone [INN]', 'Sofalcone [JAN]', 'Sofalcone [MART.]', 'Sofalcone [WHO-DD]', '(5-((3-Methyl-2-butenyl)oxy)-2-(p-((3-methyl-2-butenyl)oxy)cinnamoyl)phenoxy)acetic acid', '2B668TJX8E', 'Acetic acid, 2-(5-((3-methyl-2-buten-1-yl)oxy)-2-((2E)-3-(4-((3…	450.204239	4.239450000000003	both	mcebio	pluskal_mce_1D1_C6_id
KEOITPILCOILGM-LLJOFIFVSA-N	KEOITPILCOILGM	CC1OC(OC2C(OC3CCC4(C)C(CCC5(C)C4CC=C4C6CC(C)(C)CCC6(C(=O)O)CCC45C)C3(C)CO)OCC(O)C2O)C(O)C(O)C1O	C[C@@H]1O[C@@H](O[C@H]2[C@H](O[C@H]3CC[C@@]4(C)[C@@H](CC[C@]5(C)[C@@H]4CC=C4[C@@H]6CC(C)(C)CC[C@]6(C(=O)O)CC[C@]45C)[C@]3(C)CO)OC[C@H](O)[C@@H]2O)[C@H](O)[C@H](O)[C@H]1O	alpha-Hederin	['alpha-Hederin', 'Helixin', '27013-91-8', 'Kalopanaxsaponin A', 'Hederoside C', 'Tauroside E', 'Koronaroside A', 'Prosapogenin CP3b', 'Glycoside L-E1', 'Akeboside Stc', 'Pulsatilla saponin A', 'Sapindoside A', 'Nepalin 2', 'a-Hederin', '.alpha.-Hederin', 'Akebia saponin PD', 'Kizuta saponin K6', 'alpha-Hederine', '4H15F0GLV2', 'CHEBI:69370', '(4aS,6aR,6aS,6bR,8aR,9R,10S,12aR,14bS)-10-[(2S,3R,4S,…	750.455428	3.521100000000004	both	mcebio	pluskal_mce_1D1_C6_id
CMKFQVZJOWHHDV-NQZBTDCJSA-N	CMKFQVZJOWHHDV	CCC1=CC2CN3CCc4c([nH]c5ccccc45)C(C(=O)OC)(C2)C13	CCC1=C[C@@H]2CN3CCc4c([nH]c5ccccc45)[C@@](C(=O)OC)(C2)[C@@H]13	Catharanthine	['Catharanthine', '2468-21-5', '(+)-3,4-Didehydrocoronaridine', 'Catharanthin', 'Catharanthine Base', '(+)-Catharanthine', 'WT0YJV846J', 'CHEMBL2163793', 'Ibogamine-18-carboxylic acid, 3,4-didehydro-, methyl ester, (2alpha,5beta,6alpha,18beta)-', 'Catharanthine, (+)-', 'UNII-WT0YJV846J', 'EINECS 219-586-6', 'CATHARANTHINE [MI]', 'CHEBI:3469', 'DTXSID80947621', '(+)-3, 4-Didehydrocoronaridine', 'C…	336.183778	2.637460000000001	positive	mcebio	pluskal_mce_1D1_C7_id
QGVLYPPODPLXMB-UBTYZVCOSA-N	QGVLYPPODPLXMB	CC1=CC2C(O)(CC(CO)=CC3C4C(C)(C)C4(O)C(O)C(C)C32O)C1=O	CC1=C[C@H]2[C@@]3(O)[C@H](C)[C@@H](O)[C@]4(O)[C@H]([C@@H]3C=C(CO)C[C@]2(O)C1=O)C4(C)C	PHORBOL	['PHORBOL', '17673-25-5', 'CHEBI:8116', '4alpha-Phorbol', 'XUZ76S9127', '4,9,12beta,13,20-pentahydroxy-1,6-tigliadien-3-on', '(1aR,1bS,4aR,7aS,7bS,8R,9R,9aS)-4a,7b,9,9a-tetrahydroxy-3-(hydroxymethyl)-1,1,6,8-tetramethyl-1,1a,1b,4,4a,7a,7b,8,9,9a-decahydro-5H-cyclopropa[3,4]benzo[1,2-e]azulen-5-one', '4,9,12-beta,13,20-Pentahydroxy-1,6-tigliadien-3-on', '4,9,12beta,13,20-pentahydroxytiglia-1,6-die…	364.188589	-0.0699000000000003	negative	mcebio	pluskal_mce_1D1_C7_id
KCQHQCDHFVGNMK-HWFGOELMSA-N	KCQHQCDHFVGNMK	COC(=O)C=C1OC(C)(OC)OC12CCC1C3CCC4=CC(=O)CCC4C3CCC12C	COC(=O)/C=C1/OC(C)(OC)O[C@]12CC[C@H]1[C@@H]3CCC4=CC(=O)CCC4[C@H]3CC[C@@]12C	YK11	['YK11', '1370003-76-1', 'MS-27657', 'HY-107480', 'CS-0028600', "methyl (2E)-2-[(8R,9S,13S,14S,17S)-2'-methoxy-2',13-dimethyl-3-oxospiro[1,2,6,7,8,9,10,11,12,14,15,16-dodecahydrocyclopenta[a]phenanthrene-17,5'-1,3-dioxolane]-4'-ylidene]acetate", 'YK11', 'YK11', '1370003-76-1']	430.235539	4.290800000000004	missing	mcebio	pluskal_mce_1D1_C7_id
GHVNFZFCNZKVNT-UHFFFAOYSA-N	GHVNFZFCNZKVNT	CCCCCCCCCC(=O)O	CCCCCCCCCC(=O)O	Decanoic acid	['Decanoic acid', 'CAPRIC ACID', '334-48-5', 'n-Decanoic acid', 'n-Capric acid', 'Decoic acid', 'Decylic acid', 'Caprinic acid', 'n-Decylic acid', '1-Nonanecarboxylic acid', 'Caprynic acid', 'n-Decoic acid', 'Hexacid 1095', 'Econosan Acid Sanitizer', 'NSC 5025', 'Decanoic acid (natural)', 'FEMA No. 2364', 'C10:0', 'Dekansaeure', 'Emery 659', 'Kaprinsaeure', 'CCRIS 4610', 'HSDB 2751', 'EINECS 206-…	172.14633	3.2117000000000013	missing	mcebio	pluskal_mce_1D1_C7_id
YVCVYCSAAZQOJI-BTINSWFASA-N	YVCVYCSAAZQOJI	COc1cc(C2c3cc4c(cc3C(O)C3COC(=O)C23)OCO4)cc(OC)c1O	COc1cc([C@@H]2c3cc4c(cc3[C@H](O)[C@H]3COC(=O)[C@H]23)OCO4)cc(OC)c1O	4'-Demethylpodophyllotoxin	["4'-Demethylpodophyllotoxin", '40505-27-9', '4-Demethylpodophyllotoxin', "(5R,5aR,8aR,9R)-9-hydroxy-5-(4-hydroxy-3,5-dimethoxyphenyl)-5,5a,8a,9-tetrahydrofuro[3',4':6,7]naphtho[2,3-d][1,3]dioxol-6(8H)-one", "4'-O-demethylpodophyllotoxin", 'CHEBI:1730', '(5R,5aR,8aR,9R)-5-hydroxy-9-(4-hydroxy-3,5-dimethoxyphenyl)-5a,6,8a,9-tetrahydro-5H-[2]benzofuro[5,6-f][1,3]benzodioxol-8-one', 'MFCD01725607', …	400.115818	-0.3699799999999999	both	mcebio	pluskal_mce_1D1_C7_id
GUAFOGOEJLSQBT-UHFFFAOYSA-N	GUAFOGOEJLSQBT	COc1c(OC)cc2oc(=O)ccc2c1	COc1c(OC)cc2oc(=O)ccc2c1	Scoparone	['Scoparone', '120-08-1', '6,7-DIMETHOXYCOUMARIN', '6,7-Dimethylesculetin', 'Escoparone', 'Scoparon', 'Aesculetin dimethyl ether', '6,7-Dimethoxy-2H-chromen-2-one', 'Esculetin dimethyl ether', '6,7-Dimethoxy-2-benzopyrone', '6,7-dimethoxychromen-2-one', 'Scopoletin methyl ether', 'o-Methylscopoletin', '6,7-Dimethoxy-2H-1-benzopyran-2-one', 'o-Methylisoscopoletin', 'o,o-Dimethylesculetin', '2H-1-B…	206.057909	1.35685	positive	mcebio	pluskal_mce_1D1_C7_id
MOVYITHKOHMLHC-UHFFFAOYSA-N	MOVYITHKOHMLHC	NCCOCCOCCNC(=O)Cc1ccc(Nc2nc(NCc3ccc(F)cc3)nc(NCC3CCCCC3)n2)cc1	NCCOCCOCCNC(=O)Cc1ccc(Nc2nc(NCc3ccc(F)cc3)nc(NCC3CCCCC3)n2)cc1	AP-III-a4	['AP-III-a4', '1177827-73-4', 'ENOblock', 'ENO block(AP-III-a4)', 'CHEMBL3335790', 'N-[2-[2-(2-aminoethoxy)ethoxy]ethyl]-2-[4-[[4-(cyclohexylmethylamino)-6-[(4-fluorophenyl)methylamino]-1,3,5-triazin-2-yl]amino]phenyl]acetamide', 'SCHEMBL14930852', 'C31H43FN8O3', 'EX-A364', 'BCP08997', 'BDBM50103566', 'MFCD28009373', 'AKOS027338717', 'YTC_000912', 'YTC_000980', 'NCGC00371157-01', 'AC-33016', 'BS-…	594.344215	2.377340000000002	both	mcebio	pluskal_mce_1D1_C7_id
QURSGHQPKUXLAD-MOBXTKCLSA-N	QURSGHQPKUXLAD	CC1OC(Oc2c(Cl)cc([N+](=O)[O-])cc2)C(O)C(O)C1O	C[C@@H]1O[C@@H](Oc2c(Cl)cc([N+](=O)[O-])cc2)[C@@H](O)[C@H](O)[C@@H]1O	157843-41-9	['157843-41-9', 'CNP-AFU', '2-Chloro-4-nitrophenyl-alpha-L-fucopyranoside', '2-Chloro-4-nitrophenyl a-L-fucopyranoside', '(2S,3S,4R,5S,6S)-2-(2-chloro-4-nitrophenoxy)-6-methyloxane-3,4,5-triol', 'alpha-L-Galactopyranoside, 2-chloro-4-nitrophenyl 6-deoxy-', 'MFCD04972056', 'SCHEMBL4263599', 'DTXSID40463539', 'EX-A4782', 'AKOS015899699', 'AKOS040744200', 'AC-37021', 'AS-69565', 'HY-15911', '2-Chlor…	319.045879	-0.3885200000000001	negative	mcebio	pluskal_mce_1D1_C7_id
GPMQVMCLRRPIIE-UHFFFAOYSA-N	GPMQVMCLRRPIIE	Cc1c(C(=O)N2CCN(CC(F)(F)F)CC2)cnn1-c1nn2cccc2c(=O)[nH]1	Cc1c(C(=O)N2CCN(CC(F)(F)F)CC2)cnn1-c1nn2cccc2c(=O)[nH]1	QM385	['QM385', '2093421-02-2', 'CHEMBL4563700', 'SCHEMBL18702212', 'GPMQVMCLRRPIIE-UHFFFAOYSA-N', 'AKOS040735954', 'MS-27040', 'CID 137049058', 'HY-114388', 'CS-0084924', '2-[5-methyl-4-[4-(2,2,2-trifluoroethyl)piperazine-1-carbonyl]pyrazol-1-yl]-3H-pyrrolo[2,1-f][1,2,4]triazin-4-one', 'QM385', 'QM385', '2093421-02-2']	409.147407	1.2230699999999994	both	mcebio	pluskal_mce_1D1_C7_id
NZJKEVWTYMOYOR-UHFFFAOYSA-N	NZJKEVWTYMOYOR	COc1c(Cl)cc(Cl)c(-n2c(=S)[nH]c3ccccc3c2=O)c1	COc1c(Cl)cc(Cl)c(-n2c(=S)[nH]c3ccccc3c2=O)c1	Mdivi-1	['Mdivi-1', '338967-87-6', 'Mdivi 1', '3-(2,4-dichloro-5-methoxyphenyl)-2-sulfanyl-4(3H)-quinazolinone', 'Mitochondrial division inhibitor 1', '3-(2,4-dichloro-5-methoxyphenyl)-2-mercaptoquinazolin-4(3H)-one', '3-(2,4-dichloro-5-methoxyphenyl)-2-sulfanylidene-1H-quinazolin-4-one', '3-(2,4-Dichloro-5-methoxyphenyl)-2,3-dihydro-2-thioxo-4(1H)-quinazolinone', '3-(2,4-dichloro-5-methoxyphenyl)-2-thio…	351.984004	4.182740000000002	negative	mcebio	pluskal_mce_1D1_C7_id
HTOJZPHWNDZOPQ-UHFFFAOYSA-N	HTOJZPHWNDZOPQ	CC(C)C(=O)c1cn(CC(=O)COc2ccc(Oc3ccccc3)cc2)c2c1cc(C(=O)O)cc2	CC(C)C(=O)c1cn(CC(=O)COc2ccc(Oc3ccccc3)cc2)c2c1cc(C(=O)O)cc2	CAY10650	['CAY10650', '1233706-88-1', '3-isobutyryl-1-(2-oxo-3-(4-phenoxyphenoxy)propyl)-1H-indole-5-carboxylic acid', 'CHEMBL1085637', '3-(2-METHYLPROPANOYL)-1-[2-OXO-3-(4-PHENOXYPHENOXY)PROPYL]INDOLE-5-CARBOXYLIC ACID', 'HMS3750C09', 'BCP32595', 'EX-A3398', 'BDBM50233833', 'AKOS030526337', 'CS-2024', '1H-Indole-5-carboxylic acid,3-(2-methyl-1-oxopropyl)-1-[2-oxo-3-(4-phenoxyphenoxy)propyl]-', 'NCGC00378…	471.168188	3.693530000000002	negative	mcebio	pluskal_mce_1D1_C8_id
FEJKLNWAOXSSNR-UHFFFAOYSA-N	FEJKLNWAOXSSNR	CC(=O)Nc1ccc(OC(=O)c2ccccc2OC(C)=O)cc1	CC(=O)Nc1ccc(OC(=O)c2ccccc2OC(C)=O)cc1	Benorilate	['Benorilate', '5003-48-5', 'BENORYLATE', '4-acetamidophenyl 2-acetoxybenzoate', 'Salipran', 'Benoral', 'Benortan', 'Fenasprate', 'Fenasparate', 'Aspirin acetaminophen ester', 'Benorilato', 'WIN 11450', 'Benzoic acid, 2-(acetyloxy)-, 4-(acetylamino)phenyl ester', '4-Acetamidophenyl salicylate acetate', 'p-Acetamidophenyl acetylsalicylate', 'p-N-Acetylaminophenylacetylsalicylate', 'TO 125', "2-Ace…	313.095023	1.42936	positive	mcebio	pluskal_mce_1D1_C8_id
BLSNYSFLZAWBIV-GOSISDBHSA-N	BLSNYSFLZAWBIV	O=C(CC(C(F)F)n1ccc(F)n1)N1CCC(O)(Cn2cnc3c(cnn3-c3ccc(F)cc3)c2=O)CC1	O=C(C[C@H](C(F)F)n1ccc(F)n1)N1CCC(O)(Cn2cnc3c(cnn3-c3ccc(F)cc3)c2=O)CC1	(R)-FT671	['(R)-FT671', '1959551-27-9', '(R)-5-((1-(4,4-Difluoro-3-(3-fluoro-1H-pyrazol-1-yl)butanoyl)-4-hydroxypiperidin-4-yl)methyl)-1-(4-fluorophenyl)-1,5-dihydro-4H-pyrazolo[3,4-d]pyrimidin-4-one', '4H-Pyrazolo[3,4-d]pyrimidin-4-one, 5-[[1-[(3R)-4,4-difluoro-3-(3-fluoro-1H-pyrazol-1-yl)-1-oxobutyl]-4-hydroxy-4-piperidinyl]methyl]-1-(4-fluorophenyl)-1,5-dihydro-', '5-[[1-[(3R)-4,4-difluoro-3-(3-fluoropy…	533.17985	2.5883600000000007	both	mcebio	pluskal_mce_1D1_C8_id
DLYVTEULDNMQAR-SRNOMOOLSA-N	DLYVTEULDNMQAR	COC(=O)CCC(C)C1CCC2C3C(O)CC4CC(O)CCC4(C)C3CC(O)C12C	COC(=O)CC[C@@H](C)[C@H]1CC[C@H]2[C@@H]3[C@H](O)C[C@@H]4C[C@H](O)CC[C@]4(C)[C@H]3C[C@H](O)[C@]12C	Methyl cholate	['Methyl cholate', '1448-36-8', 'CHOLIC ACID METHYL ESTER', 'Cholic acid, methyl ester', 'E1P59HQX4Q', 'Cholan-24-oic acid, 3,7,12-trihydroxy-, methyl ester, (3alpha,5beta,7alpha,12alpha)-', 'methyl (4R)-4-[(3R,5S,7R,8R,9S,10S,12S,13R,14S,17R)-3,7,12-trihydroxy-10,13-dimethyl-2,3,4,5,6,7,8,9,11,12,14,15,16,17-tetradecahydro-1H-cyclopenta[a]phenanthren-17-yl]pentanoate', 'Methyl 3.alpha.,7.alpha.,…	422.303224	3.5371000000000024	both	mcebio	pluskal_mce_1D1_C8_id
GZHASWCTAWNFFW-UHFFFAOYSA-N	GZHASWCTAWNFFW	CCOC(=O)c1ccccc1B1OCC(C)(C)CO1	CCOC(=O)c1ccccc1B1OCC(C)(C)CO1	346656-34-6	['346656-34-6', 'Ethyl 2-(5,5-dimethyl-1,3,2-dioxaborinan-2-yl)benzoate', '2-(2-Carbethoxyphenyl)-5,5-dimethyl-1,3,2-dioxaborinane', 'HSL-IN-3', '2-(5,5-Dimethyl-1,3,2-dioxaborinan-2-yl)benzoic Acid Ethyl Ester', '2-(2-Ethoxycarbonylphenyl)-5,5-dimethyl-1,3,2-dioxaborinane', 'Benzoic acid, 2-(5,5-dimethyl-1,3,2-dioxaborinan-2-yl)-, ethyl ester', 'SCHEMBL5892462', 'DTXSID50438293', 'Ethyl2-(5,5-Di…	262.137639	1.57679	missing	mcebio	pluskal_mce_1D1_C8_id
SSNNAZIMPALQIR-UHFFFAOYSA-N	SSNNAZIMPALQIR	COc1cccc(-c2nc(N)c3cc(N(C)C)ccc3c2)c1	COc1cccc(-c2nc(N)c3cc(N(C)C)ccc3c2)c1	3-arylisoquinolinamine derivative	['3-arylisoquinolinamine derivative', '1029008-71-6', '1,7-Isoquinolinediamine, 3-(3-methoxyphenyl)-N7,N7-dimethyl-', '3-(3-methoxyphenyl)-7-N,7-N-dimethylisoquinoline-1,7-diamine', '3-arylisoquinolinaminederivative', 'CHEMBL1229132', 'SCHEMBL22878824', '3-(3-methoxyphenyl)-N7,N7-dimethylisoquinoline-1,7-diamine', 'CS-B0390', 'AKOS040732288', 'HY-32364', 'MS-24199', 'PD063860', 'F85586', '1,7-Iso…	293.152812	1.52653	missing	mcebio	pluskal_mce_1D1_C8_id
WUDBUIUHVNECTM-UHFFFAOYSA-N	WUDBUIUHVNECTM	Nc1nccc(-c2c(-c3ccc(F)cc3)ncn2C2CCCCC2)n1	Nc1nccc(-c2c(-c3ccc(F)cc3)ncn2C2CCCCC2)n1	PF-670462 free base	['PF-670462 free base', '950980-98-0', '4-[3-cyclohexyl-5-(4-fluorophenyl)imidazol-4-yl]pyrimidin-2-amine', 'PF-670462', 'UNII-I4PNN9897I', 'I4PNN9897I', 'CHEMBL1951415', 'CHEBI:87283', '2-Pyrimidinamine, 4-(1-cyclohexyl-4-(4-fluorophenyl)-1H-imidazol-5-yl)-', '4-[1-Cyclohexyl-4-(4-Fluorophenyl)-1h-Imidazol-5-Yl]pyrimidin-2-Amine', '4-(1-cyclohexyl-4-(4-fluorophenyl)-1H-imidazol-5-yl)-2-pyrimidin…	337.170274	3.092950000000002	positive	mcebio	pluskal_mce_1D1_C8_id
ACAKNPKRLPMONU-UHFFFAOYSA-N	ACAKNPKRLPMONU	Cc1c(CCNC(=O)c2cccs2)c2ccccc2[nH]1	Cc1c(CCNC(=O)c2cccs2)c2ccccc2[nH]1	CK-636	['CK-636', '442632-72-6', 'N-[2-(2-methyl-1H-indol-3-yl)ethyl]thiophene-2-carboxamide', 'CK-0944636', 'N-(2-(2-methyl-1H-indol-3-yl)ethyl)thiophene-2-carboxamide', 'CK 636', '82XC8RSD8V', 'N-[2-(2-methylindol-3-yl)ethyl]-2-thienylcarboxamide', 'N-(2-(2-Methylindol-3-yl)ethyl)-2-thienylcarboxamide', 'N-[2-(2-Methyl-1H-indol-3-yl)ethyl]-2-thiophenecarboxamide', '2-Thiophenecarboxamide, N-(2-(2-meth…	284.098334	2.917770000000001	missing	mcebio	pluskal_mce_1D1_C8_id
WQGDQGAFSDMBLA-UHFFFAOYSA-N	WQGDQGAFSDMBLA	N#Cc1c(NC(=O)c2cccc3ccccc23)sc2c1CCCC2	N#Cc1c(NC(=O)c2cccc3ccccc23)sc2c1CCCC2	312917-14-9	['312917-14-9', 'TCS JNK 5a', 'JNK Inhibitor IX', 'N-(3-cyano-4,5,6,7-tetrahydrobenzo[b]thiophen-2-yl)-1-naphthamide', 'SC-202671', 'N-(3-cyano-4,5,6,7-tetrahydro-1-benzothiophen-2-yl)naphthalene-1-carboxamide', 'TCS JNK 5a (JNK Inhibitor IX)', 'GW620972X', 'N-(3-Cyano-4,5,6,7-tetrahydrobenzo[b]thienyl-2-yl)-1-naphthalenecarboxamide', 'SC 202671', 'TCS-JNK-5a', 'AC1LG8KT', 'BAS 01816608', 'C20H16…	332.098334	3.876210000000003	both	mcebio	pluskal_mce_1D1_C8_id
SHXVYOLWYFZWKE-WOUKDFQISA-N	SHXVYOLWYFZWKE	CCNc1c2ncn(C3OC(CO)C(O)C3O)c2ncn1	CCNc1c2ncn([C@@H]3O[C@H](CO)[C@@H](O)[C@H]3O)c2ncn1	n6-ethyladenosine	['n6-ethyladenosine', '14357-08-5', 'Adenosine, N-ethyl-', '(2R,3R,4S,5R)-2-(6-(Ethylamino)-9H-purin-9-yl)-5-(hydroxymethyl)tetrahydrofuran-3,4-diol', 'N-Ethyladenosine', 'NSC-516603', '6-Ethylaminopurine riboside', '5D56H6D7ZZ', 'SCHEMBL6758546', 'CHEMBL4643405', 'N6-Ethyladenosine, NSC 516603', 'AKOS030575552', 'MS-24224', 'HY-111809', 'CS-0092591', 'Z1980898342', '(2R,3R,4S,5R)-2-[6-(ethylamin…	295.128054	-1.939429999999999	both	mcebio	pluskal_mce_1D1_C9_id
VLQTUNDJHLEFEQ-KGENOOAVSA-N	VLQTUNDJHLEFEQ	COC(=O)C=Cc1cc(N(Cc2ccc(-c3ccc(N(C)C)cc3)cc2)C(=O)C2CCCCC2)ccc1	COC(=O)/C=C/c1cc(N(Cc2ccc(-c3ccc(N(C)C)cc3)cc2)C(=O)C2CCCCC2)ccc1	Fexaramine	['Fexaramine', '574013-66-4', 'WTG9GFA65U', 'CHEMBL192966', 'CHEBI:80003', "methyl (E)-3-(3-(N-((4'-(dimethylamino)-[1,1'-biphenyl]-4-yl)methyl)cyclohexanecarboxamido)phenyl)acrylate", 'FEX', "3-[3-[(Cyclohexylcarbonyl)-[[4'-(dimethylamino)-[1,1'-biphenyl]-4-yl]methyl]amino]phenyl]-2-propenoic acid methyl ester", 'METHYL (2E)-3-{3-[N-({4-[4-(DIMETHYLAMINO)PHENYL]PHENYL}METHYL)CYCLOHEXANEAMIDO]PHE…	496.272593	5.468640000000006	positive	mcebio	pluskal_mce_1D1_C9_id
OACODUCFPHHCIH-SANMLTNESA-N	OACODUCFPHHCIH	CC(C)(C)OC(=O)C(CCc1ccccc1)NC(=O)c1cc(CCc2ccc(O)cc2)c(N)cc1	CC(C)(C)OC(=O)[C@H](CCc1ccccc1)NC(=O)c1cc(CCc2ccc(O)cc2)c(N)cc1	Neoseptin 3	['Neoseptin 3', '1622863-21-1', 'Neoseptin-3', 'CHEMBL3818998', 'tert-butyl (2S)-2-[[4-amino-3-[2-(4-hydroxyphenyl)ethyl]benzoyl]amino]-4-phenylbutanoate', 'neoceptin-3', 'GTPL9137', 'SCHEMBL15989082', 'Neoseptin-3, >=98% (HPLC)', 'XPC86321', 'BDBM50180857', 'HY-U00435', 'AKOS040742278', 'MS-28809', 'CS-0035376', '(alphas)-alpha-[[4-amino-3-[2-(4-hydroxyphenyl)ethyl]benzoyl]amino]-benzenebutanoic…	474.251858	3.770640000000002	both	mcebio	pluskal_mce_1D1_C9_id
BOLQJTPHPSDZHR-UHFFFAOYSA-N	BOLQJTPHPSDZHR	COc1c(O)ccc(CCC(=O)O)c1	COc1c(O)ccc(CCC(=O)O)c1	1135-23-5	['1135-23-5', '3-(4-Hydroxy-3-methoxyphenyl)propanoic acid', '3-(4-Hydroxy-3-methoxyphenyl)propionic acid', 'dihydroferulic acid', 'Hydroferulic acid', 'Dihydroconiferylic acid', '3-(4-Hydroxymethyl)propionic acid', 'Benzenepropanoic acid, 4-hydroxy-3-methoxy-', 'Dihydro Ferulic Acid', 'O01RNC700M', '.beta.-(4-Hydroxy-3-methoxyphenyl)propionic acid', 'MFCD00016558', '4-Hydroxy-3-methoxy-benzenepr…	196.073559	0.4384699999999998	missing	mcebio	pluskal_mce_1D1_C9_id
XSYUPRQVAHJETO-WPMUBMLPSA-N	XSYUPRQVAHJETO	NC(Cc1cnc[nH]1)C(=O)NC(Cc1cnc[nH]1)C(=O)NC(Cc1cnc[nH]1)C(=O)NC(Cc1cnc[nH]1)C(=O)NC(Cc1cnc[nH]1)C(=O)NC(Cc1cnc[nH]1)C(=O)O	N[C@@H](Cc1cnc[nH]1)C(=O)N[C@@H](Cc1cnc[nH]1)C(=O)N[C@@H](Cc1cnc[nH]1)C(=O)N[C@@H](Cc1cnc[nH]1)C(=O)N[C@@H](Cc1cnc[nH]1)C(=O)N[C@@H](Cc1cnc[nH]1)C(=O)O	Hexa-His	['Hexa-His', '64134-30-1', 'L-Histidine, L-histidyl-L-histidyl-L-histidyl-L-histidyl-L-histidyl-', '(2S)-2-[[(2S)-2-[[(2S)-2-[[(2S)-2-[[(2S)-2-[[(2S)-2-amino-3-(1H-imidazol-5-yl)propanoyl]amino]-3-(1H-imidazol-5-yl)propanoyl]amino]-3-(1H-imidazol-5-yl)propanoyl]amino]-3-(1H-imidazol-5-yl)propanoyl]amino]-3-(1H-imidazol-5-yl)propanoyl]amino]-3-(1H-imidazol-5-yl)propanoic acid', 'His Tag', 'SCHEMBL…	840.364036	-3.711160000000003	missing	mcebio	pluskal_mce_1D1_C9_id
LLEMSCWAKNQHHA-UHFFFAOYSA-N	LLEMSCWAKNQHHA	CCN1CC2(COC)C(O)CC(OC)C34C5CC6(O)C(OC)CC(OC(C)=O)(C5C6OC(=O)c5ccc(OC)cc5)C(C(OC)C23)C14	CCN1CC2(COC)C(O)CC(OC)C34C5CC6(O)C(OC)CC(OC(C)=O)(C5C6OC(=O)c5ccc(OC)cc5)C(C(OC)C23)C14	Yunaconitine	['Yunaconitine', 'Guayewuanine B', '70578-24-4', 'Isoaconitine', 'Vilmorrianine B', 'YunaconitineGuayewuanine B', '3-alpha,13-Dihydroxyforesaconitine', '[8-acetyloxy-11-ethyl-5,14-dihydroxy-6,16,18-trimethoxy-13-(methoxymethyl)-11-azahexacyclo[7.7.2.12,5.01,10.03,8.013,17]nonadecan-4-yl] 4-methoxybenzoate', 'DTXSID90990805', 'BCP25728', '1ST15199', 'Aconitane-3,8,13,14-tetrol, 20-ethyl-4-(methoxy…	659.330561	1.168780000000004	positive	mcebio	pluskal_mce_1D1_C9_id
FJCDSQATIJKQKA-UHFFFAOYSA-N	FJCDSQATIJKQKA	Cc1nc(-c2c(-c3cn4ncnc4cc3)nc(CNc3ccccc3F)[nH]2)ccc1	Cc1nc(-c2c(-c3cn4ncnc4cc3)nc(CNc3ccccc3F)[nH]2)ccc1	vactosertib	['vactosertib', '1352608-82-2', 'EW-7197', 'EW 7197', 'TEW-7197', 'TEW 7197', 'EW7197', 'N-((4-([1,2,4]triazolo[1,5-a]pyridin-6-yl)-5-(6-methylpyridin-2-yl)-1H-imidazol-2-yl)methyl)-2-fluoroaniline', 'CHEMBL3260567', '6T4O391P5Y', '2-fluoro-N-[[5-(6-methylpyridin-2-yl)-4-([1,2,4]triazolo[1,5-a]pyridin-6-yl)-1H-imidazol-2-yl]methyl]aniline', 'N-(2-Fluorophenyl)-5-(6-methyl-2-pyridinyl)-4-[1,2,4]tr…	399.160772	2.77674	both	mcebio	pluskal_mce_1D1_C9_id
DCRZYADKQRHHSF-UHFFFAOYSA-N	DCRZYADKQRHHSF	COc1cc(CN(C(C)=O)c2c(Oc3ccccc3)ccc(F)c2)c(OC)cc1	COc1cc(CN(C(C)=O)c2c(Oc3ccccc3)ccc(F)c2)c(OC)cc1	DAA-1106	['DAA-1106', '220551-92-8', 'DAA1106', 'N-(2,5-dimethoxybenzyl)-N-(5-fluoro-2-phenoxyphenyl)acetamide', '3A8IVT5Q3P', 'CHEMBL63064', 'N-[(2,5-dimethoxyphenyl)methyl]-N-(5-fluoro-2-phenoxyphenyl)acetamide', 'Acetamide, N-((2,5-dimethoxyphenyl)methyl)-N-(5-fluoro-2-phenoxyphenyl)-', 'N-((2,5-Dimethoxyphenyl)methyl)-N-(5-fluoro-2-phenoxyphenyl)acetamide', 'UNII-3A8IVT5Q3P', 'SCHEMBL4190583', 'DTXSID…	395.153286	2.903340000000002	positive	mcebio	pluskal_mce_1D1_C9_id
XCFLWTZSJYBCPF-UHFFFAOYSA-N	XCFLWTZSJYBCPF	CCNc1nc(Nc2c(OC)cc(C(=O)N3CCOCC3)c(F)c2)ncc1C(F)(F)F	CCNc1nc(Nc2c(OC)cc(C(=O)N3CCOCC3)c(F)c2)ncc1C(F)(F)F	GNE-7915	['GNE-7915', '1351761-44-8', 'GNE7915', 'GNE 7915', '(4-((4-(ETHYLAMINO)-5-(TRIFLUOROMETHYL)PYRIMIDIN-2-YL)AMINO)-2-FLUORO-5-METHOXYPHENYL)(MORPHOLINO)METHANONE', '[4-[[4-(ethylamino)-5-(trifluoromethyl)pyrimidin-2-yl]amino]-2-fluoro-5-methoxyphenyl]-morpholin-4-ylmethanone', 'CHEMBL2178134', 'MFCD25977005', '[4-[[4-(Ethylamino)-5-(trifluoromethyl)pyrimidin-2-yl]amino]-2-fluoro-5-methoxyphenyl](m…	443.158052	1.5772400000000002	both	mcebio	pluskal_mce_1D1_C9_id
RFAZNTABYJYOAR-UHFFFAOYSA-N	RFAZNTABYJYOAR	O=C(NO)c1ccc(CC(=O)N(CCO)c2ccccc2)cc1	O=C(NO)c1ccc(CC(=O)N(CCO)c2ccccc2)cc1	HPOB	['HPOB', '1429651-50-2', 'N-hydroxy-4-(2-((2-hydroxyethyl)(phenyl)amino)-2-oxoethyl)benzamide', '4-[(Hydroxyamino)carbonyl]-N-(2-hydroxyethyl)-N-phenylbenzeneacetamide', '4-[2-[2-Hydroxyethyl(Phenyl)amino]-2-Oxidanylidene-Ethyl]-~{n}-Oxidanyl-Benzamide', 'N-hydroxy-4-[2-[N-(2-hydroxyethyl)anilino]-2-oxoethyl]benzamide', 'N-hydroxy-4-(2-[(2-hydroxyethyl)(phenyl)amino]-2-oxoethyl)benzamide', 'CHEMB…	314.126657	0.88357	both	mcebio	pluskal_mce_1D1_C10_id
XONRRGIRSGNWFP-UHFFFAOYSA-N	XONRRGIRSGNWFP	CC(C)(C)C(=O)C(=Nc1ccc(Cl)cc1)NNc1ccc(Cl)cc1	CC(C)(C)C(=O)C(=Nc1ccc(Cl)cc1)NNc1ccc(Cl)cc1	TY-52156	['TY-52156', '934369-14-9', 'TY 52156', "N-(4-chloroanilino)-N'-(4-chlorophenyl)-3,3-dimethyl-2-oxobutanimidamide", 'TY52156', "N-(4-chlorophenyl)-N'-(4-chlorophenylamino)-3,3-dimethyl-2-oxobutanamidine", 'N-(4-Chlorophenyl)-3,3-dimethyl-2-oxobutanimidic 2-(4-chlorophenyl) hydrazide', 'SCHEMBL4109450', 'CHEMBL4303550', 'SCHEMBL16765243', 'SCHEMBL20927271', 'SCHEMBL23253263', 'GTPL10310', 'CHEBI:1…	363.090518	4.494080000000003	both	mcebio	pluskal_mce_1D1_C10_id
IKUFKDGKRLMXEX-UHFFFAOYSA-N	IKUFKDGKRLMXEX	CN1CCN(c2ccc(-c3c(-c4cc(F)c(O)c(F)c4)cncc3)cc2)CC1	CN1CCN(c2ccc(-c3c(-c4cc(F)c(O)c(F)c4)cncc3)cc2)CC1	LJH685	['LJH685', '1627710-50-2', 'LJH-685', '2,6-difluoro-4-[4-[4-(4-methylpiperazin-1-yl)phenyl]pyridin-3-yl]phenol', '2,6-Difluoro-4-{4-[4-(4-Methylpiperazin-1-Yl)phenyl]pyridin-3-Yl}phenol', 'CHEMBL3604793', '27CZQ807C1', 'Phenol, 2,6-difluoro-4-(4-(4-(4-methyl-1-piperazinyl)phenyl)-3-pyridinyl)-', '2,6-Difluoro-4-(4-(4-(4-methylpiperazin-1-yl)phenyl)pyridin-3-yl)phenol', 'UNII-27CZQ807C1', 'LJH 685…	381.165269	2.548140000000001	positive	mcebio	pluskal_mce_1D1_C10_id
SOYCFODXNRVBTI-UHFFFAOYSA-N	SOYCFODXNRVBTI	CN(C)CC#Cc1cc(F)c(OCCCc2c(C(=O)O)nc(N3CCc4c(C3)c(C(=O)Nc3nc5ccccc5s3)ccc4)s2)cc1	CN(C)CC#Cc1cc(F)c(OCCCc2c(C(=O)O)nc(N3CCc4c(C3)c(C(=O)Nc3nc5ccccc5s3)ccc4)s2)cc1	A-1155463	['A-1155463', '1235034-55-5', 'CHEMBL3342332', '2-[8-(1,3-Benzothiazol-2-Ylcarbamoyl)-3,4-Dihydroisoquinolin-2(1h)-Yl]-5-(3-{4-[3-(Dimethylamino)prop-1-Yn-1-Yl]-2-Fluorophenoxy}propyl)-1,3-Thiazole-4-Carboxylic Acid', 'A1155463', '2-(8-(benzo[d]thiazol-2-ylcarbamoyl)-3,4-dihydroisoquinolin-2(1H)-yl)-5-(3-(4-(3-(dimethylamino)prop-1-yn-1-yl)-2-fluorophenoxy)propyl)thiazole-4-carboxylic acid', 'A-1…	669.187975	4.349490000000004	both	mcebio	pluskal_mce_1D1_C10_id
SWKAVEUTKGKHSR-UHFFFAOYSA-N	SWKAVEUTKGKHSR	O=C(Nc1ccc(Br)cc1)c1cc(S(=O)(=O)NCc2ccccc2)c(Br)cc1	O=C(Nc1ccc(Br)cc1)c1cc(S(=O)(=O)NCc2ccccc2)c(Br)cc1	RS-1	['RS-1', '312756-74-4', '3-(benzylsulfamoyl)-4-bromo-N-(4-bromophenyl)benzamide', '4-Bromo-N-(4-bromophenyl)-3-[[(phenylmethyl)amino]sulfonyl]benzamide', '3-(N-Benzylsulfamoyl)-4-bromo-N-(4-bromophenyl)benzamide', 'RAD51-Stimulatory Compound-1, RS-1', 'RS1', '4-bromanyl-N-(4-bromophenyl)-3-[(phenylmethyl)sulfamoyl]benzamide', '4-bromo-n-(4-bromophenyl)-3-(((phenylmethyl)amino)sulfonyl)benzamide',…	521.924838	4.344360000000004	negative	mcebio	pluskal_mce_1D1_C10_id
WJIGGYYSZBWCGC-MRXNPFEDSA-N	WJIGGYYSZBWCGC	NCCC(O)c1cc(OCC2CCCCC2)ccc1	NCC[C@@H](O)c1cc(OCC2CCCCC2)ccc1	EMIXUSTAT	['EMIXUSTAT', '1141777-14-1', 'ACU-4429', '(1R)-3-amino-1-[3-(cyclohexylmethoxy)phenyl]propan-1-ol', 'Emixustat [USAN]', '(r)-3-amino-1-(3-(cyclohexylmethoxy)phenyl)propan-1-ol', '02DZ1HBF0M', 'Emixustat (USAN)', 'Emixustat [USAN:INN]', 'UNII-02DZ1HBF0M', 'A3V', 'ACU 4229', 'acu02', 'EMIXUSTAT [INN]', 'EMIXUSTAT [WHO-DD]', 'SCHEMBL966515', '3-Amino-1-[3-(cyclohexylmethoxy)phenyl]propan-1(R)-ol hy…	263.188529	2.5107800000000005	positive	mcebio	pluskal_mce_1D1_C10_id
SHKXZIQNFMOPBS-OOMQYRRCSA-N	SHKXZIQNFMOPBS	CCCCCCCCCCCCCCCCCCCC(=O)NC1CCC2(C)C(C1)CC(O)C1C2CC(O)C2(C)C(C(C)CCC(=O)O)CCC12	CCCCCCCCCCCCCCCCCCCC(=O)N[C@H]1CC[C@@]2(C)[C@@H](C1)C[C@@H](O)[C@@H]1[C@@H]2C[C@H](O)[C@]2(C)[C@@H]([C@H](C)CCC(=O)O)CC[C@@H]12	Aramchol	['Aramchol', '246529-22-6', 'C20-FABAC', 'ICOMIDOCHOLIC ACID', 'UNII-QE1Q24M65Y', 'arachidyl amido cholanoic acid', 'QE1Q24M65Y', '(4R)-4-[(3S,5S,7R,8R,9S,10S,12S,13R,14S,17R)-7,12-dihydroxy-3-(icosanoylamino)-10,13-dimethyl-2,3,4,5,6,7,8,9,11,12,14,15,16,17-tetradecahydro-1H-cyclopenta[a]phenanthren-17-yl]pentanoic acid', '(R)-4-((3S,5S,7R,8R,9S,10S,12S,13R,14S,17R)-7,12-dihydroxy-3-icosanamido-…	701.595825	10.614299999999991	missing	mcebio	pluskal_mce_1D1_C10_id
QVKPEMXUBULFBM-FZMZJTMJSA-N	QVKPEMXUBULFBM	CC(Nc1cc(NS(=O)(=O)N2CCC2)nc(SCc2c(F)c(F)ccc2)n1)C(O)CO	C[C@H](Nc1cc(NS(=O)(=O)N2CCC2)nc(SCc2c(F)c(F)ccc2)n1)[C@@H](O)CO	SRT3190	['SRT3190', '1204707-73-2', 'N-[2-[(2,3-difluorophenyl)methylsulfanyl]-6-[[(2S,3R)-3,4-dihydroxybutan-2-yl]amino]pyrimidin-4-yl]azetidine-1-sulfonamide', 'QVKPEMXUBULFBM-FZMZJTMJSA-N', 'CS-0265', 'SCHEMBL3171248', 'CHEMBL4303160', 'DTXSID30731113', 'AKOS030526316', 'HY-13021', 'MS-28821', 'N-(2-[(2,3-difluorobenzyl)thio]-6-{[(1S,2R)-2,3-dihydroxy-1-methylpropyl]amino}pyrimidin-4-yl)azetidine-1-su…	475.115953	0.6391600000000002	both	mcebio	pluskal_mce_1D1_C10_id
KJAAPZIFCQQQKX-NDEPHWFRSA-N	KJAAPZIFCQQQKX	CC1=C(c2cc(O)ccc2)C(c2ccc(OCCN3CC(CF)C3)cc2)Oc2c1cc(O)cc2	CC1=C(c2cc(O)ccc2)[C@H](c2ccc(OCCN3CC(CF)C3)cc2)Oc2c1cc(O)cc2	GDC-0927	['GDC-0927', '1642297-01-5', '(S)-2-(4-(2-(3-(fluoromethyl)azetidin-1-yl)ethoxy)phenyl)-3-(3-hydroxyphenyl)-4-methyl-2H-chromen-6-ol', 'GDC-0927 free base', 'ST9B0EMC0H', 'UNII-ST9B0EMC0H', 'RG-6047', '2100830-77-9', '1642297-01-5 (free base)', '(2S)-2-(4-{2-[3-(Fluoromethyl)-1-azetidinyl]ethoxy}phenyl)-3-(3-hydroxyphenyl)-4-methyl-2H-chromen-6-ol', '(2S)-2-(4-{2-[3-(fluoromethyl)azetidin-1-yl]et…	461.200237	3.428530000000002	both	mcebio	pluskal_mce_1D1_C10_id
UWIJVELUZWBFEU-UHFFFAOYSA-N	UWIJVELUZWBFEU	O=C1Cc2c(ccc(-c3c4ccnc(N5CCC(O)CC5)n4nc3-c3ccc(F)cc3)c2)N1	O=C1Cc2c(ccc(-c3c4ccnc(N5CCC(O)CC5)n4nc3-c3ccc(F)cc3)c2)N1	JNJ-61432059	['JNJ-61432059', '2035814-50-5', '5-[2-(4-fluorophenyl)-7-(4-hydroxypiperidin-1-yl)pyrazolo[1,5-c]pyrimidin-3-yl]-1,3-dihydroindol-2-one', 'CHEMBL4436028', 'SCHEMBL18190048', 'BDBM426226', 'EX-A7780', 'US10513523, Example 166', 'AKOS037648841', 'BS-15797', 'CID 122656119', 'HY-111751', 'CS-0090751', 'D80958', '5-[2-(4-Fluorophenyl)-7-(4-hydroxy-1-piperidyl)pyrazolo[1,5-', '5-(2-(4-Fluorophenyl)-7…	443.175753	1.86792	positive	mcebio	pluskal_mce_1D1_C10_id
IFOIINXSFCQLOV-UHFFFAOYSA-N	IFOIINXSFCQLOV	COc1ccccc1-c1nn2Cc3c(cc(NC(C)=O)cc3)OCc2c1	COc1ccccc1-c1nn2Cc3c(cc(NC(C)=O)cc3)OCc2c1	LDC7559	['LDC7559', '2407782-01-6', 'N-(2-(2-Methoxyphenyl)-4,10-dihydrobenzo[f]pyrazolo[5,1-c][1,4]oxazepin-7-yl)acetamide', 'CHEMBL4458274', 'SCHEMBL24892432', 'EX-A6591', 'AKOS040733584', 'MS-25393', 'HY-111674', 'CS-0089815', 'N-[2-(2-methoxyphenyl)-4,10-dihydropyrazolo[5,1-c][1,4]benzoxazepin-7-yl]acetamide', 'LDC7559', 'LDC7559', '2407782-01-6']	349.142641	1.6629299999999998	both	mcebio	pluskal_mce_1D1_C11_id
RDPUKVRQKWBSPK-ZOQUXTDFSA-N	RDPUKVRQKWBSPK	Cn1c(=N)ccn(C2OC(CO)C(O)C2O)c1=O	Cn1c(=N)ccn([C@@H]2O[C@H](CO)[C@@H](O)[C@H]2O)c1=O	3-Methylcytidine	['3-Methylcytidine', '2140-64-9', 'Cytidine, 3-methyl-', 'CHEBI:20129', '3-methyl-4,N(4)-didehydro-3,4-dihydrocytidine', '1-[(2R,3R,4S,5R)-3,4-dihydroxy-5-(hydroxymethyl)oxolan-2-yl]-4-imino-3-methylpyrimidin-2-one', 'N3-Methylcytidine', '1-((2R,3R,4S,5R)-3,4-Dihydroxy-5-(hydroxymethyl)tetrahydrofuran-2-yl)-4-imino-3-methyl-3,4-dihydropyrimidin-2(1H)-one', 'starbld0000743', 'SCHEMBL40872', 'CHEMB…	257.101171	-0.9224500000000004	positive	mcebio	pluskal_mce_1D1_C11_id
SFPYRFRNYALLHS-UHFFFAOYSA-N	SFPYRFRNYALLHS	C#CCNS(=O)(=O)c1ccc(CCN(Cc2c(OCCC)ccc(Cl)c2)C(=O)Cc2cscc2)cc1	C#CCNS(=O)(=O)c1ccc(CCN(Cc2c(OCCC)ccc(Cl)c2)C(=O)Cc2cscc2)cc1	YQ128	['YQ128', '2454246-18-3', 'CHEMBL4559751', 'N-(5-chloro-2-propoxybenzyl)-N-(4-(N-(prop-2-yn-1-yl)sulfamoyl)phenethyl)-2-(thiophen-3-yl)acetamide', 'SCHEMBL22908313', 'GLXC-26327', 'EX-A4909', 'BDBM50530842', 'YQ128?', 'AKOS040740596', 'AT26011', 'MS-30007', 'CID 139600339', 'HY-130252', 'CS-0106043', 'EN300-27101326', 'N-[(5-chloro-2-propoxyphenyl)methyl]-N-(2-{4-[(prop-2-yn-1-yl)sulfamoyl]phenyl…	544.125727	4.181250000000004	both	mcebio	pluskal_mce_1D1_C11_id
BPFUIWLQXNPZHI-UHFFFAOYSA-N	BPFUIWLQXNPZHI	CON=CNC(=O)c1c(C)cc(C2=NOC(c3cc(Cl)cc(Cl)c3)(C(F)(F)F)C2)cc1	CO/N=C/NC(=O)c1c(C)cc(C2=NOC(c3cc(Cl)cc(Cl)c3)(C(F)(F)F)C2)cc1	Fluxametamide	['Fluxametamide', '928783-29-3', '4-[5-(3,5-dichlorophenyl)-5-(trifluoromethyl)-4,5-dihydro-1,2-oxazol-3-yl]-N-[(methoxyamino)methylidene]-2-methylbenzamide', '4-[5-(3,5-Dichlorophenyl)-4,5-dihydro-5-(trifluoromethyl)-3-isoxazolyl]-N-[(methoxyamino)methylene]-2-methylbenzamide', '4-(5-(3,5-Dichlorophenyl)-5-(trifluoromethyl)-4,5-dihydroisoxazol-3-yl)-N-((methoxyamino)methylene)-2-methylbenzamide'…	473.052081	4.984680000000003	negative	mcebio	pluskal_mce_1D1_C11_id
OTTOCUYGSZUQOI-UHFFFAOYSA-N	OTTOCUYGSZUQOI	CCOc1c2cc[nH]c2nc(Nc2c(OC)cc(C(=O)N3CCOCC3)cc2)n1	CCOc1c2cc[nH]c2nc(Nc2c(OC)cc(C(=O)N3CCOCC3)cc2)n1	LRRK2 inhibitor 1	['LRRK2 inhibitor 1', '1802525-61-6', 'CHEMBL4794578', '[4-[(4-ethoxy-7H-pyrrolo[2,3-d]pyrimidin-2-yl)amino]-3-methoxyphenyl]-morpholin-4-ylmethanone', 'SCHEMBL16982511', 'BDBM50558874', 'AKOS040733621', 'MS-26705', 'HY-111493', 'CS-0042255', 'LRRK2 inhibitor 1', 'LRRK2 inhibitor 1', '1802525-61-6']	397.175004	0.4120300000000003	positive	mcebio	pluskal_mce_1D1_C11_id
OXSCPDKUZWPWFR-UHFFFAOYSA-N	OXSCPDKUZWPWFR	COc1cc2c(cc1)[nH]c(C(=O)N1CCC(CC(C)(C)O)CC1)c2	COc1cc2c(cc1)[nH]c(C(=O)N1CCC(CC(C)(C)O)CC1)c2	ASP-9521	['ASP-9521', '1126084-37-4', 'ASP9521', 'ASP 9521', 'CHEMBL4513510', 'AA79G37CPR', '(4-(2-Hydroxy-2-methylpropyl)piperidin-1-yl)(5-methoxy-1H-indol-2-yl)methanone', '1-{1-[(5-methoxy-1H-indol-2-yl)carbonyl]piperidin-4-yl}-2-methylpropan-2-ol', '(4-(2-Hydroxy-2-methylpropyl)-1-piperidinyl)(5-methoxy-1H-indol-2-yl)methanone', '(4-(2-hydroxy-2-methylpropyl)piperidin-1-yl)(5-methoxy-1H-indol-2-yl)met…	330.194343	2.24416	positive	mcebio	pluskal_mce_1D1_C11_id
BBMULGJBVDDDNI-OWKLGTHSSA-N	BBMULGJBVDDDNI	CCC(C(=O)C(C)C(O)C(C)CCc1c(C(=O)O)c(O)c(C)cc1)C1OC(CC)(C2CCC(O)(CC)C(C)O2)CC1C	CC[C@@H](C(=O)[C@@H](C)[C@@H](O)[C@H](C)CCc1c(C(=O)O)c(O)c(C)cc1)[C@H]1O[C@](CC)([C@H]2CC[C@](O)(CC)[C@H](C)O2)C[C@@H]1C	lasalocid	['lasalocid', 'Lasalocid A', '25999-31-9', 'Lasalocide', 'Antibiotic X 537A', 'Lasalocido', 'Lasalocidum', 'Lasalocide A', 'Ionophore X 537A', 'X 537A', 'Ro 2-2985', 'UNII-W7V2ZZ2FWB', 'Lasalocide [INN-French]', 'Lasalocidum [INN-Latin]', 'W7V2ZZ2FWB', 'Lasalocido [INN-Spanish]', 'EINECS 247-401-9', 'X-537A', 'NSC 243048', 'Ro-22985', 'NSC-243048', 'RO-2-2985', 'DTXSID9048485', 'CHEBI:92181', 'NS…	590.381869	5.215680000000006	both	mcebio	pluskal_mce_1D1_C11_id
KEECCEWTUVWFCV-UHFFFAOYSA-N	KEECCEWTUVWFCV	CCN(CC)CCNC(=O)c1ccc(NC(C)=O)cc1	CCN(CC)CCNC(=O)c1ccc(NC(C)=O)cc1	N-Acetylprocainamide	['N-Acetylprocainamide', 'Acecainide', '32795-44-1', 'NAPA', 'Acekainid', 'Acecainida', 'Acecainidum', 'N-Acetyloprokainamid', 'Acetylprocainamide', 'Acecainide [INN]', "4'-((2-(Diethylamino)ethyl)carbamoyl)acetanilide", 'N-Acetylprocaine amide', 'Acecainide;NAPA', 'Benzamide, 4-(acetylamino)-N-(2-(diethylamino)ethyl)-', '4-acetamido-N-[2-(diethylamino)ethyl]benzamide', 'N-acetylnovocainamide', '…	277.179027	1.2812799999999998	positive	mcebio	pluskal_mce_1D1_C11_id
IMWZZHHPURKASS-UHFFFAOYSA-N	IMWZZHHPURKASS	Cc1cc(C)cc(OCC2CNC(=O)O2)c1	Cc1cc(C)cc(OCC2CNC(=O)O2)c1	METAXALONE	['METAXALONE', '1665-48-1', 'Skelaxin', 'Zorane', 'Methaxalonum', 'Metaxalon', 'Methoxolone', '5-((3,5-Dimethylphenoxy)methyl)oxazolidin-2-one', 'Metazolone', 'Metazalone', 'AHR-438', 'Metaxolone', '2-Oxazolidinone, 5-[(3,5-dimethylphenoxy)methyl]-', 'Metaxalonum [Latin]', 'Metassalone [DCIT]', 'AHR 438', 'Metaxalonum [INN-Latin]', 'Metassalone', 'Metaxalona [INN-Spanish]', 'Metaxalonum', 'Flexur…	221.105193	1.21881	missing	mcebio	pluskal_mce_1D1_C11_id
COXVTLYNGOIATD-UHFFFAOYSA-N	COXVTLYNGOIATD	Cc1c(N=Nc2c(O)c3c(cc2)c(S(=O)(=O)O)cc(S(=O)(=O)O)c3N)ccc(-c2cc(C)c(N=Nc3c(O)c4c(cc3)c(S(=O)(=O)O)cc(S(=O)(=O)O)c4N)cc2)c1	Cc1c(N=Nc2c(O)c3c(cc2)c(S(=O)(=O)O)cc(S(=O)(=O)O)c3N)ccc(-c2cc(C)c(N=Nc3c(O)c4c(cc3)c(S(=O)(=O)O)cc(S(=O)(=O)O)c4N)cc2)c1	Evans blue free acid	['Evans blue free acid', 'Azovan Blue', '6968-33-8', 'D56DN867MV', 'NSC-65849', 'UNII-D56DN867MV', 'Evans Blue (Tetrasodium salt)', 'NSC65849', 'Diazobleu', 'Evablin', 'NSC 65849', 'C.I. Direct Blue 53 (Tetrasodium salt)', 'Diamine Sky Blue FF', 'C.I. DIRECT BLUE 53', 'NSC8680', "1,3-Naphthalenedisulfonic acid, 6,6'-((3,3'-dimethyl(1,1'-biphenyl)-4,4'-diyl)bis(azo))bis(4-amino-5-hydroxy-", '4-aza…	872.054634	1.683240000000001	missing	mcebio	pluskal_mce_1D1_C11_id
WGZOTBUYUFBEPZ-UHFFFAOYSA-N	WGZOTBUYUFBEPZ	Cc1nc(-c2c(-c3cc4c(cc3)OCO4)nc(C(C)(C)C)[nH]2)ccc1	Cc1nc(-c2c(-c3cc4c(cc3)OCO4)nc(C(C)(C)C)[nH]2)ccc1	694433-59-5	['694433-59-5', 'SB-505124', 'SB505124', '2-(4-(benzo[d][1,3]dioxol-5-yl)-2-tert-butyl-1H-imidazol-5-yl)-6-methylpyridine', 'SB 505124', 'C20H21N3O2', 'TGF-beta RI Inhibitor III', '2-(4-(benzo[d][1,3]dioxol-5-yl)-2-(tert-butyl)-1H-imidazol-5-yl)-6-methylpyridine', 'CHEMBL226838', '2-(5-benzo[1,3]dioxol-5-yl-2-tert-butyl-3h-imidazol-4-yl)-6-methylpyridine', '2-(5-(benzo[d][1,3]dioxol-5-yl)-2-tert-…	335.163377	2.6790400000000005	positive	mcebio	pluskal_mce_1D1_C12_id
WCCYEJYTLNWYCC-UHFFFAOYSA-N	WCCYEJYTLNWYCC	O=Nc1c(-c2c(O)[nH]c3c2cc(I)cc3)[nH]c2ccccc12	O=Nc1c(-c2c(O)[nH]c3c2cc(I)cc3)[nH]c2ccccc12	5-iodo-Indirubin-3'-monoxime	["5-iodo-Indirubin-3'-monoxime", '331467-03-9', 'CHEMBL337300', '5-iodo-3-(3-nitroso-1H-indol-2-yl)-1H-indol-2-ol', 'cmpd 15', 'K00192', "5-Iodoindirubin-3'-monoxime", 'CHEMBL411645', 'SCHEMBL3854117', 'SCHEMBL16985020', 'BDBM618481', 'HMS3229H03', 'BDBM50005298', 'HSCI1_000149', 'NSC717830', 'AKOS040732334', 'US11759530, Compound Table1.4', 'NSC-717830', 'MS-26881', 'NCI60_040634', 'PD127587', '…	402.981775	2.94442	both	mcebio	pluskal_mce_1D1_C12_id
MWRBNPKJOOWZPW-NYVOMTAGSA-N	MWRBNPKJOOWZPW	CCCCCCCCC=CCCCCCCCC(=O)OCC(COP(=O)(O)OCCN)OC(=O)CCCCCCCC=CCCCCCCCC	CCCCCCCC/C=C\CCCCCCCC(=O)OC[C@H](COP(=O)(O)OCCN)OC(=O)CCCCCCC/C=C\CCCCCCCC	1,2-Dioleoyl-sn-glycero-3-phosphoethanolamine	['1,2-Dioleoyl-sn-glycero-3-phosphoethanolamine', '4004-05-1', 'DOPE', 'PE(18:1(9Z)/18:1(9Z))', '1,2-Dioleoyl-sn-gl', 'DOPE, l-', 'JNP6V6AI0U', 'DOPE, R-', '1,2-di-(9Z-octadecenoyl)-sn-glycero-3-phosphoethanolamine', 'GPEtn(18:1/18:1)', 'GPEtn(18:1n9/18:1n9)', 'GPEtn(18:1w9/18:1w9)', 'PE(18:1/18:1)', '9-Octadecenoic acid (9Z)-,(1R)-1-[[[(2-aminoethoxy)hydroxyphosphinyl]oxy]methyl]-1,2-ethanediyle…	743.546505	11.60869999999999	missing	mcebio	pluskal_mce_1D1_C12_id
ZDBWLRLGUBSLPG-FDHYQTMZSA-N	ZDBWLRLGUBSLPG	COc1c(OC)cc(CCC(OC(=O)C2CCCCN2C(=O)C(c2cc(OC)c(OC)c(OC)c2)C2CCCCC2)c2cc(OCCN3CCOCC3)ccc2)cc1	COc1c(OC)cc(CC[C@@H](OC(=O)[C@@H]2CCCCN2C(=O)[C@H](c2cc(OC)c(OC)c(OC)c2)C2CCCCC2)c2cc(OCCN3CCOCC3)ccc2)cc1	SAFit2	['SAFit2', '1643125-33-0', 'CHEMBL3623630', '(S)-((R)-3-(3,4-Dimethoxyphenyl)-1-(3-(2-morpholinoethoxy)phenyl)propyl) 1-((S)-2-cyclohexyl-2-(3,4,5-trimethoxyphenyl)acetyl)piperidine-2-carboxylate', '[(1R)-3-(3,4-dimethoxyphenyl)-1-[3-(2-morpholin-4-ylethoxy)phenyl]propyl] (2S)-1-[(2S)-2-cyclohexyl-2-(3,4,5-trimethoxyphenyl)acetyl]piperidine-2-carboxylate', 'SCHEMBL19719538', 'GTPL11482', 'DTXSID0…	802.440446	4.464310000000006	positive	mcebio	pluskal_mce_1D1_C12_id
RFDVEAHRRMEOHK-UHFFFAOYSA-N	RFDVEAHRRMEOHK	Cc1noc(C)c1-c1cc(C(O)c2cnccc2)cc(O)c1	Cc1noc(C)c1-c1cc(C(O)c2cnccc2)cc(O)c1	OXFBD04	['OXFBD04', '2231747-03-6', 'CHEMBL4129171', '3-(3,5-dimethyl-1,2-oxazol-4-yl)-5-[hydroxy(pyridin-3-yl)methyl]phenol', '3-(3,5-Dimethyl-4-isoxazolyl)-5-[hydroxy(3-pyridyl)methyl]phenol', 'BDBM50273645', 'MFCD32174354', 'AKOS040733940', 'MS-24246', 'SY292571', 'HY-135236', 'CS-0110131', 'F94442', 'OXFBD04', 'OXFBD04', '2231747-03-6']	296.116092	2.07947	both	mcebio	pluskal_mce_1D1_C12_id
OLTRRVUORWPRGF-UHFFFAOYSA-N	OLTRRVUORWPRGF	CCCc1cc(=O)[nH]c(SCC(=O)Nc2ccc(OC(F)F)cc2)n1	CCCc1cc(=O)[nH]c(SCC(=O)Nc2ccc(OC(F)F)cc2)n1	MMP-9-IN-1	['MMP-9-IN-1', '502887-71-0', 'N-(4-(Difluoromethoxy)phenyl)-2-((6-oxo-4-propyl-1,6-dihydropyrimidin-2-yl)thio)acetamide', 'SMR000062526', 'MMP9-IN-1', 'MLS000048818', 'CHEMBL1409442', 'N-[4-(difluoromethoxy)phenyl]-2-[(6-oxo-4-propyl-1H-pyrimidin-2-yl)sulfanyl]acetamide', 'OUN87710', 'MLS002636946', 'MMP-9-IN1', 'SCHEMBL20510540', 'BDBM89620', 'cid_2407875', 'CHEBI:156264', 'OLTRRVUORWPRGF-UHFFF…	369.095869	2.9487500000000004	both	mcebio	pluskal_mce_1D1_C12_id
BFYIZQONLCFLEV-DAELLWKTSA-N	BFYIZQONLCFLEV	C=C1CC2C(CCC3(C)C(=O)CCC23)C2(C)C=CC(=O)C=C12	C=C1C[C@@H]2[C@H](CC[C@]3(C)C(=O)CC[C@@H]23)[C@@]2(C)C=CC(=O)C=C12	EXEMESTANE	['EXEMESTANE', '107868-30-4', 'Aromasin', '6-Methyleneandrosta-1,4-diene-3,17-dione', 'Aromasine', 'Exemestano', 'Exemestanum', 'Fce 24304', 'FCE-24304', 'Exemestanum [INN-Latin]', '6-Methylene-androsta-1,4-diene-3,17-dione', 'Exemestano [INN-Spanish]', 'Androsta-1,4-diene-3,17-dione, 6-methylene-', 'FCE24304', 'PNU-155971', 'HSDB 7463', 'UNII-NY22HMQ4BX', 'NY22HMQ4BX', 'C20H24O2', 'CCRIS 9351', …	296.17763	4.029500000000003	missing	mcebio	pluskal_mce_1D1_C12_id
WHHMECUDUQRPJT-QFIPXVFZSA-N	WHHMECUDUQRPJT	NC(=O)c1cc(F)c(Oc2ccc(CN3CCCC3c3cc(F)ccc3)cc2)cc1	NC(=O)c1cc(F)c(Oc2ccc(CN3CCC[C@H]3c3cc(F)ccc3)cc2)cc1	LY2444296	['LY2444296', 'FP3FBZ', '1346133-11-6', 'CHEMBL1921845', '(S)-3-fluoro-4-(4-((2-(3-fluorophenyl)pyrrolidin-1-yl)methyl)phenoxy)benzamide', 'SCHEMBL20202216', 'AMY23742', 'EX-A3175', 'BDBM50358169', 'ZB1615', 'AKOS032947080', 'AC-36350', 'BS-51980', 'HY-135230', 'CS-0110108', '(s)3-fluoro-4-(4((2(3-fluorophenyl)pyrrolidin-1-yl)methyl)phenoxy)benzamide', '3-fluoro-4-[4-[[(2S)-2-(3-fluorophenyl)pyrr…	408.164934	4.104150000000003	positive	mcebio	pluskal_mce_1D1_C12_id
SZBGQDXLNMELTB-UHFFFAOYSA-N	SZBGQDXLNMELTB	CN(C(=O)c1c(C(F)(F)F)cc(F)cc1)C1CCN(c2nnc(-c3ccnn3C)c3ccccc23)CC1	CN(C(=O)c1c(C(F)(F)F)cc(F)cc1)C1CCN(c2nnc(-c3ccnn3C)c3ccccc23)CC1	Taladegib	['Taladegib', '1258861-20-9', 'LY2940680', 'LY-2940680', '4-Fluoro-N-methyl-N-(1-(4-(1-methyl-1H-pyrazol-5-yl)phthalazin-1-yl)piperidin-4-yl)-2-(trifluoromethyl)benzamide', 'LY 2940680', 'QY8BWX1LJ5', 'LY-2940680(Taladegib)', 'Taladegib (LY2940680)', '4-fluoro-N-methyl-N-[1-[4-(2-methylpyrazol-3-yl)phthalazin-1-yl]piperidin-4-yl]-2-(trifluoromethyl)benzamide', '4-Fluoro-N-Methyl-N-{1-[4-(1-Methyl…	512.194772	3.6307300000000025	positive	mcebio	pluskal_mce_1D1_C12_id
LCVIRAZGMYMNNT-UHFFFAOYSA-N	LCVIRAZGMYMNNT	O=C(O)C1(Cc2nc(Nc3nccs3)ccc2)CCC(Oc2c(F)c(Cl)ccc2)CC1	O=C(O)C1(Cc2nc(Nc3nccs3)ccc2)CCC(Oc2c(F)c(Cl)ccc2)CC1	MK-5108	['MK-5108', '1010085-13-8', 'VX-689', 'MK-5108 (VX-689)', 'MK 5108', 'MK5108', 'VX689', 'VX 689', '4-(3-chloro-2-fluorophenoxy)-1-[[6-(1,3-thiazol-2-ylamino)pyridin-2-yl]methyl]cyclohexane-1-carboxylic acid', '(1r,4r)-4-(3-chloro-2-fluorophenoxy)-1-((6-(thiazol-2-ylamino)pyridin-2-yl)methyl)cyclohexane-1-carboxylic acid', 'CHEMBL3600873', 'H8J407531S', '4-(3-Chloranyl-2-Fluoranyl-Phenoxy)-1-[[6-(…	461.097618	4.430960000000003	both	mcebio	pluskal_mce_1D1_C12_id
DHKFOIHIUYFSOF-UHFFFAOYSA-N	DHKFOIHIUYFSOF	CCn1c(=O)c(-c2c(Cl)cc(Cl)cc2)cc2cnc(Nc3cc(F)c(N4CCNCC4)cc3)nc21	CCn1c(=O)c(-c2c(Cl)cc(Cl)cc2)cc2cnc(Nc3cc(F)c(N4CCNCC4)cc3)nc21	FRAX486	['FRAX486', '1232030-35-1', 'FRAX-486', 'FRAX 486', '6-(2,4-Dichlorophenyl)-8-ethyl-2-[[3-fluoro-4-(1-piperazinyl)phenyl]amino]pyrido[2,3-d]pyrimidin-7(8H)-one', 'CHEMBL3609326', 'Pyrido[2,3-d]pyriMidin-7(8H)-one, 6-(2,4-dichlorophenyl)-8-ethyl-2-[[3-fluoro-4-(1-piperazinyl)phenyl]aMino]-', '6-(2,4-dichlorophenyl)-8-ethyl-2-(3-fluoro-4-piperazin-1-ylanilino)pyrido[2,3-d]pyrimidin-7-one', '6-(2,4-…	512.129443	4.027120000000003	positive	mcebio	pluskal_mce_1D1_C13_id
LIGGMBSSOOVGAE-UHFFFAOYSA-N	LIGGMBSSOOVGAE	Cn1cc(-c2c3scc(-c4cc5c(cc4)N(C(=O)Cc4ccccc4)CC5)c3c(N)nc2)cn1	Cn1cc(-c2c3scc(-c4cc5c(cc4)N(C(=O)Cc4ccccc4)CC5)c3c(N)nc2)cn1	GSK2593074A	['GSK2593074A', '1337531-06-2', "GSK'074", 'CID 53466951', '1-[5-[4-amino-7-(1-methylpyrazol-4-yl)thieno[3,2-c]pyridin-3-yl]-2,3-dihydroindol-1-yl]-2-phenylethanone', 'CHEMBL2171132', 'SCHEMBL868149', 'GSK074', 'LIGGMBSSOOVGAE-UHFFFAOYSA-N', 'BDBM50396531', 'AKOS040733313', 'MS-28581', 'HY-122909', 'CS-0090385', '7-(1-methyl-1H-pyrazol-4-yl)-3-[1-(phenylacetyl)-2,3-dihydro-1H-indol-5-yl]thieno[3,…	465.162331	3.0187	positive	mcebio	pluskal_mce_1D1_C13_id
KOHMUAMPZUHGNV-UHFFFAOYSA-N	KOHMUAMPZUHGNV	Cc1c(CCC(=O)O)ccc(OCc2cc(Cl)cc3c2OC(C)(C)C3)c1C	Cc1c(CCC(=O)O)ccc(OCc2cc(Cl)cc3c2OC(C)(C)C3)c1C	GPR120 Agonist 2	['GPR120 Agonist 2', '1234844-11-1', 'MDK-4111', 'VC-4111', '3-(4-((5-chloro-2,2-dimethyl-2,3-dihydrobenzofuran-7-yl)methoxy)-2,3-dimethylphenyl)propanoic acid', '4-[(5-Chloro-2,3-dihydro-2,2-dimethyl-7-benzofuranyl)methoxy]-2,3-dimethylbenzenepropanoic acid', '3-[4-[(5-chloro-2,2-dimethyl-3H-1-benzofuran-7-yl)methoxy]-2,3-dimethylphenyl]propanoic acid', '3-{4-[(5-chloro-2,2-dimethyl-3H-1-benzofu…	388.144137	4.068170000000004	negative	mcebio	pluskal_mce_1D1_C13_id
CBIAKDAYHRWZCU-UHFFFAOYSA-N	CBIAKDAYHRWZCU	COc1c(OC)cc2c(Nc3cc(Br)c(O)cc3)ncnc2c1	COc1c(OC)cc2c(Nc3cc(Br)c(O)cc3)ncnc2c1	WHI-P154	['WHI-P154', '211555-04-3', 'WHI-P 154', 'jak3 inhibitor ii', '2-Bromo-4-[(6,7-dimethoxyquinazolin-4-yl)amino]phenol', '2-bromo-4-((6,7-dimethoxyquinazolin-4-yl)amino)phenol', '2-Bromo-4-[(6,7-dimethoxy-4-quinazolinyl)amino]phenol', 'PG8BT6T9MB', 'CHEMBL473773', "4-(3'-bromo-4'-hydroxyphenyl)amino-6,7-dimethoxyquinazoline", 'WHIP154', '2-BROMO-4-((6,7-DIMETHOXY-4-QUINAZOLINYL)AMINO)PHENOL', 'C16H…	375.021853	1.2818299999999998	both	mcebio	pluskal_mce_1D1_C13_id
PFENFDGYVLAFBR-UHFFFAOYSA-N	PFENFDGYVLAFBR	CCOC(=O)c1c(N)sc2c1CCN(Cc1ccccc1)C2	CCOC(=O)c1c(N)sc2c1CCN(Cc1ccccc1)C2	Tinoridine	['Tinoridine', '24237-54-5', 'ethyl 2-amino-6-benzyl-4,5,6,7-tetrahydrothieno[2,3-c]pyridine-3-carboxylate', 'Nonflamin (free base)', 'Tinoridine [INN]', 'Y 3642', 'Y-3642', 'NSC 158555', 'C9Z9ICZ7YR', 'NSC-158555', 'ethyl 2-amino-6-benzyl-5,7-dihydro-4H-thieno[2,3-c]pyridine-3-carboxylate', 'CHEMBL592943', 'DTXSID9023677', 'Tinoridine (INN)', '2-Amino-3-ethoxycarbonyl-6-benzyl-4,5,6,7-tetrahydro…	316.124549	2.4658500000000005	positive	mcebio	pluskal_mce_1D1_C13_id
CHSDJDLAKKAWCI-UHFFFAOYSA-N	CHSDJDLAKKAWCI	Cc1c2c(nc(Nc3cn(C4CCNCC4)nc3)n1)N(C)c1cc3ccccc3cc1C(=O)N2C	Cc1c2c(nc(Nc3cn(C4CCNCC4)nc3)n1)N(C)c1cc3ccccc3cc1C(=O)N2C	HTH-01-015	['HTH-01-015', '1613724-42-7', 'CHEMBL4303250', '4,5,13-Trimethyl-2-((1-(piperidin-4-yl)-1H-pyrazol-4-yl)amino)-5,13-dihydro-6H-naphtho[2,3-e]pyrimido[5,4-b][1,4]diazepin-6-one', 'HTH 01 015', '5,13-Dihydro-4,5,13-trimethyl-2-[[1-(4-piperidinyl)-1H-pyrazol-4-yl]amino]-6H-naphtho[2,3-e]pyrimido[5,4-b][1,4]diazepin-6-one', 'GTPL8977', 'SCHEMBL16065674', 'BCP14400', 'EX-A1038', 'BDBM50587671', 'HTH0…	468.238608	1.7198299999999995	positive	mcebio	pluskal_mce_1D1_C13_id
AHNNWZOVCRQAAH-UHFFFAOYSA-N	AHNNWZOVCRQAAH	Cc1cc2nc(-c3ccccc3)c(C(=O)C(=O)c3ccccc3)n2cc1	Cc1cc2nc(-c3ccccc3)c(C(=O)C(=O)c3ccccc3)n2cc1	IRAK4-IN-4	['IRAK4-IN-4', '1850276-58-2', '1-(7-Methyl-2-phenylimidazo[1,2-a]pyridin-3-yl)-2-phenylethane-1,2-dione', '1-{7-methyl-2-phenylimidazo[1,2-a]pyridin-3-yl}-2-phenylethane-1,2-dione', 'BS-46046', 'AKOS040733460', 'HY-114181', 'CS-0078778', 'S0775', 'E75029', 'IRAK4-IN-4', 'IRAK4-IN-4', '1850276-58-2']	340.121178	3.6169600000000015	positive	mcebio	pluskal_mce_1D1_C13_id
AXMZZGKKZDJGAZ-UHFFFAOYSA-N	AXMZZGKKZDJGAZ	CCCN1CC(c2ccc(S(C)(=O)=O)cc2)=C(c2ccc(C)cc2)C1=O	CCCN1CC(c2ccc(S(C)(=O)=O)cc2)=C(c2ccc(C)cc2)C1=O	Imrecoxib	['Imrecoxib', '395683-14-4', 'BAP-909', 'SGW6W5758V', 'UNII-SGW6W5758V', 'CHEMBL504535', '2H-Pyrrol-2-one, 1,5-dihydro-3-(4-methylphenyl)-4-(4-(methylsulfonyl)phenyl)-1-propyl-', '4-(4-(Methylsulfonyl)phenyl)-1-propyl-3-(p-tolyl)-1H-pyrrol-2(5H)-one', 'IMRECOXIB [WHO-DD]', 'SCHEMBL3034253', 'BDBM50293282', '4-(4-methylphenyl)-3-(4-methylsulfonylphenyl)-1-propyl-2H-pyrrol-5-one', 'AKOS032954049', …	369.139865	3.289380000000002	positive	mcebio	pluskal_mce_1D1_C13_id
WQYZERNSONBUCW-KRWDZBQOSA-N	WQYZERNSONBUCW	CC(NC(=O)CCc1cc(F)c(F)cc1)c1cncc(N2CCN(c3ccccn3)CC2)n1	C[C@H](NC(=O)CCc1cc(F)c(F)cc1)c1cncc(N2CCN(c3ccccn3)CC2)n1	2244989-34-0	['2244989-34-0', '(-)-(S)-B-973B', '(S)-B-973B', '3,4-Difluoro-N-[(1S)-1-[6-[4-(2-pyridinyl)-1-piperazinyl]-2-pyrazinyl]ethyl]benzenepropanamide', 'CHEMBL4278432', '(S)-3-(3,4-Difluorophenyl)-N-(1-(6-(4-(pyridin-2-yl)piperazin-1-yl)pyrazin-2-yl)ethyl)propanamide', 'B 973B', '(-)-(S)-B973B', 'EX-A2780', 'BDBM50573070', 'AKOS040742850', 'AC-35610', 'MS-28226', 'HY-114269', 'CS-0081002', 'G16594', '…	452.213616	2.415760000000001	both	mcebio	pluskal_mce_1D1_C13_id
IAWZUQAOMURCLV-UHFFFAOYSA-N	IAWZUQAOMURCLV	Cc1c(C2OC(=O)c3ccccc32)c(=O)n(-c2nc3c(ccc(Cl)c3Cl)[nH]2)[nH]1	Cc1c(C2OC(=O)c3ccccc32)c(=O)n(-c2nc3c(ccc(Cl)c3Cl)[nH]2)[nH]1	2262452-06-0	['2262452-06-0', 'RU-521', 'RU320521', 'RU.521', '2-(4,5-dichloro-1H-benzimidazol-2-yl)-5-methyl-4-(3-oxo-1H-2-benzofuran-1-yl)-1H-pyrazol-3-one', 'CHEMBL4567157', '3-(1-(6,7-Dichloro-1H-benzo[d]imidazol-2-yl)-5-hydroxy-3-methyl-1H-pyrazol-4-yl)isobenzofuran-1(3H)-one', 'SCHEMBL22828452', 'EX-A3736', 'BDBM50582658', 's6841', 'AKOS037648982', 'RU521; RU.521', 'AC-36884', 'BS-16176', 'HY-114180', '…	414.028646	3.979540000000002	both	mcebio	pluskal_mce_1D1_C13_id
RGYQPQARIQKJKH-UHFFFAOYSA-N	RGYQPQARIQKJKH	CN(C)c1cccc(-c2c3c(=O)n(-c4ccccc4Cl)[nH]c3cc(=O)n2C)c1	CN(C)c1cccc(-c2c3c(=O)n(-c4ccccc4Cl)[nH]c3cc(=O)n2C)c1	1218942-37-0	['1218942-37-0', 'GKT137831', 'Setanaxib', 'GKT-137831', '2-(2-Chlorophenyl)-4-(3-(dimethylamino)phenyl)-5-methyl-1H-pyrazolo[4,3-c]pyridine-3,6(2H,5H)-dione', 'GKT-831', 'GKT831', '2-(2-Chlorophenyl)-4-(3-(dimethylamino)phenyl)-5-methyl-1H-pyrazolo(4,3-c)pyridine-3,6(2H,5H)-dione', '45II35329V', '2-(2-chlorophenyl)-4-[3-(dimethylamino)phenyl]-5-methyl-1H-pyrazolo[4,3-c]pyridine-3,6-dione', '1H-P…	394.119654	3.824620000000002	positive	mcebio	pluskal_mce_1D1_C14_id
JRNJNYBQQYBCLE-UHFFFAOYSA-N	JRNJNYBQQYBCLE	COc1c(C(=O)c2cnc(NC3CCN(S(C)(=O)=O)CC3)nc2N)c(F)c(F)cc1	COc1c(C(=O)c2cnc(NC3CCN(S(C)(=O)=O)CC3)nc2N)c(F)c(F)cc1	741713-40-6	['741713-40-6', 'R547', 'R-547', '(4-amino-2-((1-(methylsulfonyl)piperidin-4-yl)amino)pyrimidin-5-yl)(2,3-difluoro-6-methoxyphenyl)methanone', 'R 547', 'RO-4584820', 'Ro 4584820', '[4-Amino-2-[(1-methylsulfonylpiperidin-4-yl)amino]pyrimidin-5-yl](2,3-difluoro-6-methoxyphenyl)methanone', '[4-amino-2-[(1-methylsulfonylpiperidin-4-yl)amino]pyrimidin-5-yl]-(2,3-difluoro-6-methoxyphenyl)methanone', 'T…	441.128232	0.079450000000001	positive	mcebio	pluskal_mce_1D1_C14_id
NTDFYGSSDDMNHI-UHFFFAOYSA-N	NTDFYGSSDDMNHI	CC[S+]([O-])c1nc(-c2cccc(OCc3ccccc3)c2)cc(C(F)(F)F)n1	CC[S+]([O-])c1nc(-c2cccc(OCc3ccccc3)c2)cc(C(F)(F)F)n1	BETP	['BETP', '1371569-69-5', '(4-(3-Benzyloxyphenyl)-2-ethylsulfinyl-6-(trifluoromethyl)pyrimidine', '2-ethylsulfinyl-4-(3-phenylmethoxyphenyl)-6-(trifluoromethyl)pyrimidine', '4-(3-(benzyloxy)phenyl)-2-(ethylsulfinyl)-6-(trifluoromethyl)pyrimidine', 'NTDFYGSSDDMNHI-UHFFFAOYSA-N', 'GTPL7585', 'CHEMBL4303527', 'SCHEMBL20657432', 'BCP19312', 'BETP, >=98% (HPLC)', 'AKOS024458341', 'NCGC00379201-03', 'AS…	406.096283	3.809040000000003	positive	mcebio	pluskal_mce_1D1_C14_id
ZZJLMZYUGLJBSO-LAEOZQHASA-N	ZZJLMZYUGLJBSO	CC(N)C(=O)N1CC(CCCB(O)O)C(N)(C(=O)O)C1	C[C@H](N)C(=O)N1C[C@H](CCCB(O)O)[C@](N)(C(=O)O)C1	Numidargistat	['Numidargistat', 'CB-1158', '2095732-06-0', 'INCB001158', 'INCB-001158', 'Numidargistat [USAN]', 'Arginase inhibitor INCB001158', 'Incb 001158', 'IFD73D535A', 'UNII-IFD73D535A', 'WHO 11086', '(3R,4S)-3-amino-1-[(2S)-2-aminopropanoyl]-4-(3-boronopropyl)pyrrolidine-3-carboxylic acid', 'Numidargistat (USAN)', '(3R,4S)-3-amino-1-((2S)-2-aminopropanoyl)-4-(3-boronopropyl)pyrrolidine-3-carboxylic acid…	287.165251	-2.172899999999996	both	mcebio	pluskal_mce_1D1_C14_id
HMABYWSNWIZPAG-UHFFFAOYSA-N	HMABYWSNWIZPAG	CNCc1ccc(-c2c3CCNC(=O)c4c3c(cc(F)c4)[nH]2)cc1	CNCc1ccc(-c2c3CCNC(=O)c4c3c(cc(F)c4)[nH]2)cc1	RUCAPARIB	['RUCAPARIB', '283173-50-2', 'AG-14447', 'Rucaparib free base', 'UNII-8237F3U7EH', '8237F3U7EH', '8-Fluoro-2-(4-((methylamino)methyl)phenyl)-1,3,4,5-tetrahydro-6H-azepino(5,4,3-cd)indol-6-one', '8-FLUORO-2-(4-((METHYLAMINO)METHYL)PHENYL)-4,5-DIHYDRO-1H-AZEPINO[5,4,3-CD]INDOL-6(3H)-ONE', 'CHEBI:134689', 'DTXSID10182563', '283173-50-2 (free base)', '6H-Azepino(5,4,3-cd)indol-6-one, 8-fluoro-1,3,4,5…	323.14339	2.00673	both	mcebio	pluskal_mce_1D1_C14_id
LMJFJIDLEAWOQJ-CQSZACIVSA-N	LMJFJIDLEAWOQJ	CC(Nc1cc(F)cc(F)c1)c1c2oc(N3CCOCC3)cc(=O)c2cc(C(=O)N(C)C)c1	C[C@@H](Nc1cc(F)cc(F)c1)c1c2oc(N3CCOCC3)cc(=O)c2cc(C(=O)N(C)C)c1	AZD8186	['AZD8186', '1627494-13-6', 'AZD-8186', 'AIQ4OWD0RA', '(R)-8-(1-((3,5-difluorophenyl)amino)ethyl)-N,N-dimethyl-2-morpholino-4-oxo-4H-chromene-6-carboxamide', 'UNII-AIQ4OWD0RA', 'AZD 8186', '8-[(1R)-1-[(3,5-Difluorophenyl)amino]ethyl]-N,N-dimethyl-2-(4-morpholinyl)-4-oxo-4H-1-benzopyran-6-carboxamide', 'CHEMBL3408248', '4H-1-Benzopyran-6-carboxamide, 8-((1R)-1-((3,5-difluorophenyl)amino)ethyl)-N,N…	457.181313	3.383530000000002	both	mcebio	pluskal_mce_1D1_C14_id
IRZZVDHGNHGNAI-ZDUSSCGKSA-N	IRZZVDHGNHGNAI	CC(C)CC(NC(=O)C(C)(C)NC(=O)c1ccccc1C(F)(F)F)B(O)O	CC(C)C[C@H](NC(=O)C(C)(C)NC(=O)c1ccccc1C(F)(F)F)B(O)O	ML604440	['ML604440', '1140517-08-3', '[(1R)-3-methyl-1-[[2-methyl-2-[[2-(trifluoromethyl)benzoyl]amino]propanoyl]amino]butyl]boronic acid', 'SCHEMBL464432', 'IRZZVDHGNHGNAI-ZDUSSCGKSA-N', 'AKOS040733759', 'CID 57655545', 'TS-07838', 'HY-114170', 'CS-0078215', 'G16971', '(R)-(3-Methyl-1-(2-methyl-2-(2-(trifluoromethyl)benzamido)propanamido)butyl)boronic acid', '(1R)-3-methyl-1-(2-methyl-2-{[2-(trifluorome…	388.178122	1.6472799999999994	both	mcebio	pluskal_mce_1D1_C14_id
QNJYUHRGCPRPQS-UHFFFAOYSA-N	QNJYUHRGCPRPQS	COc1c(C#N)c2nc3ccccc3cc2cn1	COc1c(C#N)c2nc3ccccc3cc2cn1	CCB02	['CCB02', '2100864-57-9', 'CCB 02', 'SCHEMBL18952888', 'AKOS040732736', 'MS-23357', 'CID 129216797', 'HY-114302', 'CS-0081987', 'COC1=NC=C2C=C3C=CC=CC3=NC2=C1C#N', 'G16518', '3-methoxybenzo[b]1,6-naphthyridine-4-carbonitrile', '3-methoxybenzo[b][1,6]naphthyridine-4-carbonitrile', 'CCB02', 'CCB02', '2100864-57-9']	235.074562	1.28932	positive	mcebio	pluskal_mce_1D1_C14_id
NNRFRJQMBSBXGO-CIUDSAMLSA-N	NNRFRJQMBSBXGO	NC(N)=NCCCC(N)C(=O)NCC(=O)NC(CC(=O)O)C(=O)NC(CO)C(=O)O	NC(N)=NCCC[C@H](N)C(=O)NCC(=O)N[C@@H](CC(=O)O)C(=O)N[C@@H](CO)C(=O)O	Arg-gly-asp-ser	['Arg-gly-asp-ser', '91037-65-9', 'Rgds peptide', 'Fibronectin tetrapeptide', 'Arginyl-glycyl-aspartyl-serine', 'AC6UDA2MFC', 'CHEMBL265628', 'MFCD00076452', 'RGDS', '(3S)-3-[[2-[[(2S)-2-amino-5-(diaminomethylideneamino)pentanoyl]amino]acetyl]amino]-4-[[(1S)-1-carboxy-2-hydroxyethyl]amino]-4-oxobutanoic acid', 'H-Arg-Gly-Asp-Ser-OH', 'UNII-AC6UDA2MFC', 'L-Arginylglycyl-L-alpha-aspartyl-L-serine',…	433.192111	-4.995299999999995	both	mcebio	pluskal_mce_1D1_C14_id
HXBRBOYWXDLHDC-UHFFFAOYSA-N	HXBRBOYWXDLHDC	C=CC(=O)Nc1cc2c(cc1)[nH]c(=O)n2C1CCN(Cc2ccc(-c3c(-c4ccccc4)cc4c(=O)[nH]ccc4n3)cc2)CC1	C=CC(=O)Nc1cc2c(cc1)[nH]c(=O)n2C1CCN(Cc2ccc(-c3c(-c4ccccc4)cc4c(=O)[nH]ccc4n3)cc2)CC1	Borussertib	['Borussertib', '1800070-77-2', 'N-[2-oxo-3-(1-{[4-(5-oxo-3-phenyl-6H-1,6-naphthyridin-2-yl)phenyl]methyl}piperidin-4-yl)-1H-1,3-benzodiazol-5-yl]prop-2-enamide', 'N-[2-oxo-3-[1-[[4-(5-oxo-3-phenyl-6H-1,6-naphthyridin-2-yl)phenyl]methyl]piperidin-4-yl]-1H-benzimidazol-5-yl]prop-2-enamide', 'CHEMBL4795065', 'SCHEMBL18203544', 'EX-A3188', 's8839', 'ZB1628', 'AKOS040759393', 'AC-33206', 'MS-30581', …	596.253589	5.6092800000000045	both	mcebio	pluskal_mce_1D1_C14_id
OOBJCYKITXPCNS-REWPJTCUSA-N	OOBJCYKITXPCNS	CC(C)C(NC(=O)c1nc2ccccc2cc1)C(=O)NC(CC(=O)O)C(=O)COc1c(F)cccc1F	CC(C)[C@H](NC(=O)c1nc2ccccc2cc1)C(=O)N[C@@H](CC(=O)O)C(=O)COc1c(F)cccc1F	1135695-98-5	['1135695-98-5', 'Q-VD-OPh', 'Q-VD-OPh hydrate', '(S)-5-(2,6-Difluorophenoxy)-3-((S)-3-methyl-2-(quinoline-2-carboxamido)butanamido)-4-oxopentanoic acid', 'QVD-OPH', '(3S)-5-(2,6-Difluorophenoxy)-3-[[(2S)-3-methyl-1-oxo-2-[(2-quinolinylcarbonyl)amino]butyl]amino]-4-oxo-pentanoic Acid', '(3S)-5-(2,6-difluorophenoxy)-3-[[(2S)-3-methyl-2-(quinoline-2-carbonylamino)butanoyl]amino]-4-oxopentanoic acid…	513.171142	1.9294600000000004	both	mcebio	pluskal_mce_1D1_C15_id
OTUBDDRFPQLPKD-UHFFFAOYSA-N	OTUBDDRFPQLPKD	CCOC(=O)c1c(C(C(=O)NC(C)(C)C)N(C=O)Cc2ccc(Cl)cc2)c2c(cc(Cl)cc2)[nH]1	CCOC(=O)c1c(C(C(=O)NC(C)(C)C)N(C=O)Cc2ccc(Cl)cc2)c2c(cc(Cl)cc2)[nH]1	YH239-EE	['YH239-EE', '1364488-67-4', 'Ethyl 3-(2-(tert-butylamino)-1-(N-(4-chlorobenzyl)formamido)-2-oxoethyl)-6-chloro-1H-indole-2-carboxylate', 'YH239EE', 'SCHEMBL462548', 'CHEMBL3954726', 'YH239-EE?', 'BDBM192165', 'HMS3653B09', 'BCP09904', 'EX-A2186', 's7489', 'AKOS027422686', 'CCG-269722', 'CS-3274', 'US9187441, 8l', 'AC-32969', 'BS-15265', 'DA-45650', 'HY-12287', 'SW219674-1', 'D70985', 'A886690', …	503.137862	4.673250000000004	both	mcebio	pluskal_mce_1D1_C15_id
XXPANQJNYNUNES-UHFFFAOYSA-N	XXPANQJNYNUNES	CN1Cc2c(cccc2N)C(c2ccccc2)C1	CN1Cc2c(cccc2N)C(c2ccccc2)C1	Nomifensine	['Nomifensine', '24526-64-5', '2-methyl-4-phenyl-1,2,3,4-tetrahydroisoquinolin-8-amine', 'nomifensin', 'Linamiphen', '(+-)-Nomifensin', '(+-)-Nomifensine', 'Nomifensinum', 'Nomifensina', '8-Isoquinolinamine, 1,2,3,4-tetrahydro-2-methyl-4-phenyl-', 'D,L-nomifensine', '8-Amino-2-methyl-4-phenyl-1,2,3,4-tetrahydroisoquinoline', '2-Methyl-4-phenyl-1,2,3,4-tetrahydro-isoquinolin-8-ylamine', '2-methyl-…	238.146999	2.30136	positive	mcebio	pluskal_mce_1D1_C15_id
OJZYRQPMEIEQFC-UAWLTFRCSA-N	OJZYRQPMEIEQFC	CCCCC(C)CC(O)C=CC1C(O)CC(=O)C1CCCCC=CC(=O)O	CCCC[C@H](C)C[C@H](O)/C=C/[C@H]1[C@H](O)CC(=O)[C@@H]1CCCC/C=C/C(=O)O	Limaprost	['Limaprost', '74397-12-9', 'ONO 1206', 'Limaprost [INN]', 'OP-1206', '(E)-7-[(1R,2R,3R)-3-hydroxy-2-[(E,3S,5S)-3-hydroxy-5-methylnon-1-enyl]-5-oxocyclopentyl]hept-2-enoic acid', '(2E,11-alpha,13E,15S,17S)-11,15-Dihydroxy-17,20-dimethyl-9-oxoprosta-2,13-dien-1-oic acid', 'Limaprost (INN)', 'L02U804092', 'Limaprostum [Latin]', 'Limaprostum', '11ALPHA,15S-DIHYDROXY-17S,20-DIMETHYL-9-OXO-PROSTA-2E,1…	380.256274	3.887200000000002	negative	mcebio	pluskal_mce_1D1_C15_id
BQJODPIMMWWMFC-UHFFFAOYSA-N	BQJODPIMMWWMFC	CCN(CC)C(=O)c1cc(OC)c(O)cc1	CCN(CC)C(=O)c1cc(OC)c(O)cc1	ETHAMIVAN	['ETHAMIVAN', 'Etamivan', 'Vanillic acid diethylamide', '304-84-7', 'Emivan', 'Vandid', 'Analepticon', 'Etamivanum', 'N,N-Diethylvanillamide', 'Cardiovanil', 'Corivanil', 'Diethamivan', 'Simaron', 'Diethylvanillamide', 'Ventilone', 'Romecor', 'Sevanil', 'Benzamide, N,N-diethyl-4-hydroxy-3-methoxy-', 'N,N-Diethyl-4-hydroxy-3-methoxybenzamide', 'Cardiovamil', 'Sevinal', 'Diethylamide de vanillique'…	223.120843	0.9032699999999998	positive	mcebio	pluskal_mce_1D1_C15_id
XSDAXWRCPTYNOD-UHFFFAOYSA-N	XSDAXWRCPTYNOD	CC(C)(NS(=O)(=O)c1cc2c(cc1)c(Cl)cnc2N=C(N)N)C(=O)O	CC(C)(NS(=O)(=O)c1cc2c(cc1)c(Cl)cnc2N=C(N)N)C(=O)O	UK-371804	['UK-371804', '256477-09-5', '2-[[4-chloro-1-(diaminomethylideneamino)isoquinolin-7-yl]sulfonylamino]-2-methylpropanoic acid', '2-((4-chloro-1-guanidinoisoquinoline)-7-sulfonamido)-2-methylpropanoic acid', '2-(1-CARBAMIMIDAMIDO-4-CHLOROISOQUINOLINE-7-SULFONAMIDO)-2-METHYLPROPANOIC ACID', '2-[(1-carbamimidamido-4-chloranyl-isoquinolin-7-yl)sulfonylamino]-2-methyl-propanoic acid', 'substituted glyc…	385.061153	0.0175600000000009	both	mcebio	pluskal_mce_1D1_C15_id
VCNHSKHGFXUGRH-UHFFFAOYSA-N	VCNHSKHGFXUGRH	O=C1NC(=O)C(c2cnc3ccccn23)=C1c1cn2CCNCc3c2c1cc(F)c3	O=C1NC(=O)C(c2cnc3ccccn23)=C1c1cn2CCNCc3c2c1cc(F)c3	SCHEMBL3622084	['SCHEMBL3622084', '3-(9-Fluoro-1,2,3,4-tetrahydro-[1,4]diazepino[6,7,1-hi]indol-7-yl)-4-(imidazo[1,2-a]pyridin-3-yl)-1H-pyrrole-2,5-dione', '771473-47-3', '603272-51-1', 'GSK-3 inhibitor 1', '3-(6-fluoro-1,10-diazatricyclo[6.4.1.04,13]trideca-2,4,6,8(13)-tetraen-3-yl)-4-imidazo[1,2-a]pyridin-3-ylpyrrole-2,5-dione;hydrochloride', '3-(9-Fluoro-1,2,3,4-tetrahydro-[1,4]diazepino[6,7,1-hi]indol-7-yl)…	401.128803	1.29174	positive	mcebio	pluskal_mce_1D1_C15_id
OMPCVMLFFSQFIX-CONSDPRKSA-N	OMPCVMLFFSQFIX	COc1c(CNC2C3CCN(CC3)C2C(c2ccccc2)c2ccccc2)cc(C(C)(C)C)cc1	COc1c(CN[C@H]2C3CCN(CC3)[C@H]2C(c2ccccc2)c2ccccc2)cc(C(C)(C)C)cc1	maropitant	['maropitant', '147116-67-4', 'Maropitant [INN]', 'UNII-4XE2T9H4DH', '4XE2T9H4DH', '1-Azabicyclo[2.2.2]octan-3-amine, N-[[5-(1,1-dimethylethyl)-2-methoxyphenyl]methyl]-2-(diphenylmethyl)-, (2S,3S)-', 'DTXSID1057874', '(2S,3S)-2-benzhydryl-N-[(5-tert-butyl-2-methoxyphenyl)methyl]-1-azabicyclo[2.2.2]octan-3-amine', '(2s,3s)-2-benzhydryl-n-(5-tert-butyl-2-methoxybenzyl)quinuclidin-3-amine', '(2S,3S)…	468.314064	5.695950000000006	missing	mcebio	pluskal_mce_1D1_C15_id
QGBBBLPWBSWERZ-UHFFFAOYSA-N	QGBBBLPWBSWERZ	CN1CCN(C(=O)COc2ccc(C34CC5CC(CC(C5)C3)C4)cc2)CC1	CN1CCN(C(=O)COc2ccc(C34CC5CC(CC(C5)C3)C4)cc2)CC1	IDF-11774	['IDF-11774', '1429054-28-3', '2-(4-(adamantan-1-yl)phenoxy)-1-(4-methylpiperazin-1-yl)ethanone', '2-[4-(1-adamantyl)phenoxy]-1-(4-methylpiperazin-1-yl)ethanone', '2-[4-(adamantan-1-yl)phenoxy]-1-(4-methylpiperazin-1-yl)ethanone', 'EX-A3002', 'SCHEMBL14829012', 'QGBBBLPWBSWERZ-UHFFFAOYSA-N', 'BCP31295', 'IDF11774', 'NSC805596', 's8771', 'ZB1506', 'AKOS032953955', 'NSC-805596', 'AC-35681', 'BS-153…	368.246378	2.790080000000001	positive	mcebio	pluskal_mce_1D1_C15_id
VRSMJNVXOITYPE-XWJHKTRCSA-N	VRSMJNVXOITYPE	CCOC(=O)c1ccc(NC(=O)C=C(C)C=CC=C(C)C=CC2=C(C)CCCC2(C)C)cc1	CCOC(=O)c1ccc(NC(=O)/C=C(C)\C=C\C=C(C)\C=C\C2=C(C)CCCC2(C)C)cc1	13-cis-N-[4-(Ethoxycarbonyl)phenyl]retinamide	['13-cis-N-[4-(Ethoxycarbonyl)phenyl]retinamide', '251441-94-8', 'ethyl 4-[[(2Z,4E,6E,8E)-3,7-dimethyl-9-(2,6,6-trimethylcyclohexen-1-yl)nona-2,4,6,8-tetraenoyl]amino]benzoate', 'AKOS040744128', 'MS-28105', 'PD087756', 'HY-112077', 'CS-0043287', 'Ethyl 4-((2Z,4E,6E,8E)-3,7-dimethyl-9-(2,6,6-trimethylcyclohex-1-en-1-yl)nona-2,4,6,8-tetraenamido)benzoate', '13-cis-N-[4-(Ethoxycarbonyl)phenyl]retina…	447.277344	6.898080000000007	positive	mcebio	pluskal_mce_1D1_C15_id
CMVHFGNTABZQJU-HCXYKTFWSA-N	CMVHFGNTABZQJU	CC(=O)NC1CC(NC(C)(C)C)CCC1N1CCC(Nc2ncnc3cc(C(C)(C)C)nn23)C1=O	CC(=O)N[C@@H]1C[C@H](NC(C)(C)C)CC[C@@H]1N1CC[C@H](Nc2ncnc3cc(C(C)(C)C)nn23)C1=O	BMS-813160	['BMS-813160', '1286279-29-5', 'BMS813160', 'BMS 813160', 'BMS 813160 - Bio-X', '83U7957287', 'Acetamide, N-((1R,2S,5R)-5-((1,1-dimethylethyl)amino)-2-((3S)-3-((7-(1,1-dimethylethyl)pyrazolo(1,5-a)-1,3,5-triazin-4-yl)amino)-2-oxo-1-pyrrolidinyl)cyclohexyl)-', 'N-((1R,2S,5R)-5-((1,1-Dimethylethyl)amino)-2-((3S)-3-((7-(1,1-dimethylethyl)pyrazolo(1,5-a)-1,3,5-triazin-4-yl)amino)-2-oxo-1-pyrrolidinyl…	484.327423	1.5989700000000004	both	mcebio	pluskal_mce_1D1_C16_id
HZILSILAELSWKN-UHFFFAOYSA-N	HZILSILAELSWKN	CCCCCOC1CCC(NC(=O)c2c3nc(C)cc(C)n3nc2)CC1	CCCCCOC1CCC(NC(=O)c2c3nc(C)cc(C)n3nc2)CC1	LTI-291	['LTI-291', '1919820-28-2', 'Gcase activator 1', '5,7-Dimethyl-N-(4-pentoxycyclohexyl)pyrazolo[1,5-a]pyrimidine-3-carboxamide', 'V9WUN9UUU8', '5,7-Dimethyl-N-(trans-4-(pentyloxy)cyclohexyl)pyrazolo[1,5-a]pyrimidine-3-carboxamide', '5,7-dimethyl-N-((1r,4r)-4-(pentyloxy)cyclohexyl)pyrazolo[1,5-a]pyrimidine-3-carboxamide', '5,7-Dimethyl-N-(trans-4-(pentyloxy)cyclohexyl)pyrazolo(1,5-a)pyrimidine-3-ca…	358.236876	3.215600000000002	positive	mcebio	pluskal_mce_1D1_C16_id
WXBXVVIUZANZAU-HJWRWDBZSA-N	WXBXVVIUZANZAU	CCCCCCCC=CC(=O)O	CCCCCCC/C=C\C(=O)O	(Z)-2-decenoic acid	['(Z)-2-decenoic acid', 'cis-2-decenoic acid', '15790-91-7', '(Z)-dec-2-enoic acid', 'cis-dec-2-enoic acid', '2Z-decenoic acid', '(2Z)-dec-2-enoic acid', 'C10:1n-8', '3913-85-7', '2-cis-decenoic acid', '(Z)-2-decenoicacid', '(Z)-2-Decensaeure', 'C10:1, n-8 cis', 'SCHEMBL724667', '10:1, n-8 cis', 'CHEBI:50466', 'DTXSID40418140', 'NSC62120', 'LMFA01030780', 'MFCD20543109', 'NSC-62120', 'CS-0535', '…	170.13068	2.987700000000001	missing	mcebio	pluskal_mce_1D1_C16_id
FKCMADOPPWWGNZ-HTQZYQBOSA-N	FKCMADOPPWWGNZ	CC(C)C(N)C(=O)N1CCCC1B(O)O	CC(C)[C@@H](N)C(=O)N1CCC[C@@H]1B(O)O	CHEMBL65406	['CHEMBL65406', 'SCHEMBL14160998', 'BDBM50050512', 'Talabostat isomer mesylate', 'HY-13233B', 'MS-24501', 'CS-0035281', '149682-77-9', 'CHEMBL65406', 'Talabostat isomer mesylate', '149682-77-9']	214.148873	-1.0272999999999988	positive	mcebio	pluskal_mce_1D1_C16_id
HBNPJJILLOYFJU-VMPREFPWSA-N	HBNPJJILLOYFJU	COCC(=O)OC1(CCN(C)CCCc2nc3ccccc3[nH]2)CCc2c(ccc(F)c2)C1C(C)C	COCC(=O)O[C@]1(CCN(C)CCCc2nc3ccccc3[nH]2)CCc2c(ccc(F)c2)[C@@H]1C(C)C	Mibefradil	['Mibefradil', '116644-53-2', 'Mibefradil [INN:BAN]', 'Ro 40-5967', 'Mibefradil (INN)', 'Mibefradil HCl', '[(1S,2S)-2-[2-[3-(1H-benzimidazol-2-yl)propyl-methylamino]ethyl]-6-fluoro-1-propan-2-yl-3,4-dihydro-1H-naphthalen-2-yl] 2-methoxyacetate', 'Mibefradil dihydrochloride hydrate', 'CHEMBL45816', 'CHEBI:6920', '27B90X776A', 'Acetic acid, methoxy-, (1S,2S)-2-[2-[[3-(1H-benzimidazol-2-yl)propyl]me…	495.28972	4.678350000000004	both	mcebio	pluskal_mce_1D1_C16_id
UYJNQQDJUOUFQJ-UHFFFAOYSA-N	UYJNQQDJUOUFQJ	CNC(=O)c1ccccc1Nc1nc(Nc2c(OC)cc(N3CCOCC3)cc2)ncc1Cl	CNC(=O)c1ccccc1Nc1nc(Nc2c(OC)cc(N3CCOCC3)cc2)ncc1Cl	761437-28-9	['761437-28-9', 'NVP-TAE 226', 'NVP-TAE226', '2-((5-Chloro-2-((2-methoxy-4-morpholinophenyl)amino)pyrimidin-4-yl)amino)-N-methylbenzamide', 'TAE226', 'TAE226 (NVP-TAE226)', '2-({5-Chloro-2-[(2-Methoxy-4-Morpholin-4-Ylphenyl)amino]pyrimidin-4-Yl}amino)-N-Methylbenzamide', 'CHEMBL458997', 'CTx0152960', '2-((5-CHLORO-2-((2-METHOXY-4-MORPHOLINOPHENYL)-AMINO)PYRIMIDIN-4-YL)AMINO)-N-METHYLBENZAMIDE', '…	468.167666	1.40183	both	mcebio	pluskal_mce_1D1_C16_id
BJCJYEYYYGBROF-UHFFFAOYSA-N	BJCJYEYYYGBROF	Cc1c(Nc2nccc(-c3cnccc3)n2)cc(NC(=O)c2cc(C(F)(F)F)c(CN3CCN(C)CC3)cc2)cn1	Cc1c(Nc2nccc(-c3cnccc3)n2)cc(NC(=O)c2cc(C(F)(F)F)c(CN3CCN(C)CC3)cc2)cn1	Flumatinib	['Flumatinib', '895519-90-1', 'flumbatinib', 'HH-GV678', 'HHGV678', 'Flumatinib free base', 'HHGV-678', 'R4009Y24AI', '895519-90-1 (free base)', '4-[(4-methylpiperazin-1-yl)methyl]-N-[6-methyl-5-[(4-pyridin-3-ylpyrimidin-2-yl)amino]pyridin-3-yl]-3-(trifluoromethyl)benzamide', 'BenzaMide, 4-[(4-Methyl-1-piperazinyl)Methyl]-N-[6-Methyl-5-[[4-(3-pyridinyl)-2-pyriMidinyl]aMino]-3-pyridinyl]-3-(triflu…	562.241642	3.2634300000000023	both	mcebio	pluskal_mce_1D1_C16_id
FUSHFOGORKZNNQ-UHFFFAOYSA-N	FUSHFOGORKZNNQ	COCCOc1ccc(-c2cn(-c3ccccc3)c3c2c(=O)[nH]cn3)cc1	COCCOc1ccc(-c2cn(-c3ccccc3)c3c2c(=O)[nH]cn3)cc1	2306178-56-1	['2306178-56-1', 'DMX-5084', 'DMX-5804', 'CID 137334091', '5-[4-(2-methoxyethoxy)phenyl]-7-phenyl-3H-pyrrolo[2,3-d]pyrimidin-4-one', 'BCP30841', 'SCHEMBL20898174', 'DMX 5084 pound>>DMX5084', 'DMX 5804', 'EX-A3537', 'BD168423', 'MS-25724', 'HY-111754', 'CS-0090763', 'S0268', 'G16672', '2306178-56-1', 'DMX-5804', '2306178-56-1']	361.142641	2.8450300000000013	positive	mcebio	pluskal_mce_1D1_C16_id
ZTEDNASHAWNBKQ-NCELDCMTSA-N	ZTEDNASHAWNBKQ	ON=c1cc(-c2ncc3ccsc3c2)oc2c1cc(CCCN1CCOCC1)cc2	O/N=c1\cc(-c2ncc3ccsc3c2)oc2c1cc(CCCN1CCOCC1)cc2	Foliglurax	['Foliglurax', 'Foliglurax [INN]', 'FR50CP1D6W', 'DT1687', 'PXT002331', 'PXT-002331', 'DT-1687', '1883329-53-0', 'UNII-FR50CP1D6W', 'CHEMBL4089083', '(NE)-N-[6-(3-morpholin-4-ylpropyl)-2-thieno[3,2-c]pyridin-6-ylchromen-4-ylidene]hydroxylamine', '4H-1-Benzopyran-4-one, 6-(3-(4-morpholinyl)propyl)-2-thieno(3,2-C)pyridin-6-yl-, oxime, (4E)-', '(E)-6-(3-morpholinopropyl)-2-(thieno[3,2-c]pyridin-6-yl…	421.146013	3.8725200000000033	positive	mcebio	pluskal_mce_1D1_C16_id
[truncated: 37,197 more rows]
