# Supplementary material for: MSnLib: efficient generation of open multi-stage fragmentation mass spectral libraries
Source: Nat Methods. 2025 Sep 15;22(10):2028–31. doi: 10.1038/s41592-025-02813-0 (PMC12510872; doi:10.1038/s41592-025-02813-0)
Supplement: Supplementary file 6 — mzmine batch configuration file for blank analysis in negative mode [file 41592_2025_2813_MOESM6_ESM.mzbatch]

<?xml version="1.0" encoding="UTF-8"?><batch mzmine_version="4.0.8">
    <batchstep method="io.github.mzmine.modules.io.import_rawdata_all.AllSpectralDataImportModule" parameter_version="1">
        <parameter name="File names">
            <file>Z:\MS_data\Corinna_Brungs\pluskal_enamine\20240502_blank_qc\20240502_08_Blank_MeOH.raw</file>
            <file>Z:\MS_data\Corinna_Brungs\pluskal_enamine\20240502_blank_qc\20240502_09_Blank_MeOH.raw</file>
            <file>Z:\MS_data\Corinna_Brungs\pluskal_enamine\20240502_blank_qc\20240502_10_Blank_MeOH_DMSO.raw</file>
            <file>Z:\MS_data\Corinna_Brungs\pluskal_enamine\20240502_blank_qc\20240502_11_Blank_MeOH_DMSO.raw</file>
            <file>Z:\MS_data\Corinna_Brungs\pluskal_enamine\20240502_blank_qc\20240502_12_Blank_MeOH_DMSO.raw</file>
        </parameter>
        <parameter name="Advanced import" selected="false">
            <parameter name="Scan filters" selected="false">
                <parameter name="Scan number"/>
                <parameter name="Base Filtering Integer"/>
                <parameter name="Retention time"/>
                <parameter name="Mobility"/>
                <parameter name="MS level filter" selected="All MS levels">1</parameter>
                <parameter name="Scan definition"/>
                <parameter name="Polarity">Any</parameter>
                <parameter name="Spectrum type">ANY</parameter>
            </parameter>
            <parameter name="Crop MS1 m/z" selected="false"/>
            <parameter name="MS1 detector (Advanced)" selected="false" selected_item="Centroid">
                <module name="Factor of lowest signal">
                    <parameter name="Noise factor">2.5</parameter>
                </module>
                <module name="Auto">
                    <parameter name="Noise level">1000.0</parameter>
                </module>
                <module name="Centroid">
                    <parameter name="Noise level">50000.0</parameter>
                </module>
                <module name="Exact mass">
                    <parameter name="Noise level">20000.0</parameter>
                </module>
                <module name="Local maxima">
                    <parameter name="Noise level"/>
                </module>
                <module name="Recursive threshold">
                    <parameter name="Noise level"/>
                    <parameter name="Min m/z peak width"/>
                    <parameter name="Max m/z peak width"/>
                </module>
                <module name="Wavelet transform">
                    <parameter name="Noise level"/>
                    <parameter name="Scale level"/>
                    <parameter name="Wavelet window size (%)"/>
                </module>
            </parameter>
            <parameter name="MS2 detector (Advanced)" selected="false" selected_item="Centroid">
                <module name="Factor of lowest signal">
                    <parameter name="Noise factor">2.5</parameter>
                </module>
                <module name="Auto">
                    <parameter name="Noise level">1000.0</parameter>
                </module>
                <module name="Centroid">
                    <parameter name="Noise level">50000.0</parameter>
                </module>
                <module name="Exact mass">
                    <parameter name="Noise level">20000.0</parameter>
                </module>
                <module name="Local maxima">
                    <parameter name="Noise level"/>
                </module>
                <module name="Recursive threshold">
                    <parameter name="Noise level"/>
                    <parameter name="Min m/z peak width"/>
                    <parameter name="Max m/z peak width"/>
                </module>
                <module name="Wavelet transform">
                    <parameter name="Noise level"/>
                    <parameter name="Scale level"/>
                    <parameter name="Wavelet window size (%)"/>
                </module>
            </parameter>
            <parameter name="Denormalize fragment scans (traps)">false</parameter>
        </parameter>
        <parameter name="Metadata file" selected="false"/>
        <parameter name="Spectral library files"/>
    </batchstep>
    <batchstep method="io.github.mzmine.modules.dataprocessing.featdet_massdetection.MassDetectionModule" parameter_version="1">
        <parameter name="Raw data files" type="BATCH_LAST_FILES"/>
        <parameter name="Scan filters" selected="false">
            <parameter name="Scan number"/>
            <parameter name="Base Filtering Integer"/>
            <parameter name="Retention time"/>
            <parameter name="Mobility"/>
            <parameter name="MS level filter" selected="All MS levels">1</parameter>
            <parameter name="Scan definition"/>
            <parameter name="Polarity">Any</parameter>
            <parameter name="Spectrum type">ANY</parameter>
        </parameter>
        <parameter name="Scan types (IMS)">All scan types</parameter>
        <parameter name="Mass detector" selected_item="Exact mass">
            <module name="Factor of lowest signal">
                <parameter name="Noise factor">3.5</parameter>
            </module>
            <module name="Auto">
                <parameter name="Noise level">1000.0</parameter>
            </module>
            <module name="Centroid">
                <parameter name="Noise level">50000.0</parameter>
            </module>
            <module name="Exact mass">
                <parameter name="Noise level">20000.0</parameter>
            </module>
            <module name="Local maxima">
                <parameter name="Noise level"/>
            </module>
            <module name="Recursive threshold">
                <parameter name="Noise level"/>
                <parameter name="Min m/z peak width"/>
                <parameter name="Max m/z peak width"/>
            </module>
            <module name="Wavelet transform">
                <parameter name="Noise level"/>
                <parameter name="Scale level"/>
                <parameter name="Wavelet window size (%)"/>
            </module>
        </parameter>
        <parameter name="Denormalize fragment scans (traps)">false</parameter>
    </batchstep>
    <batchstep method="io.github.mzmine.modules.dataprocessing.featdet_adapchromatogrambuilder.ModularADAPChromatogramBuilderModule" parameter_version="1">
        <parameter name="Raw data files" type="BATCH_LAST_FILES"/>
        <parameter name="Scan filters" selected="true">
            <parameter name="Scan number"/>
            <parameter name="Base Filtering Integer"/>
            <parameter name="Retention time"/>
            <parameter name="Mobility"/>
            <parameter name="MS level filter" selected="MS1, level = 1">1</parameter>
            <parameter name="Scan definition"/>
            <parameter name="Polarity">Any</parameter>
            <parameter name="Spectrum type">ANY</parameter>
        </parameter>
        <parameter name="Minimum consecutive scans">4</parameter>
        <parameter name="Minimum intensity for consecutive scans">0.0</parameter>
        <parameter name="Minimum absolute height">100000.0</parameter>
        <parameter name="m/z tolerance (scan-to-scan)">
            <absolutetolerance>0.002</absolutetolerance>
            <ppmtolerance>15.0</ppmtolerance>
        </parameter>
        <parameter name="Suffix">chromatograms</parameter>
        <parameter name="Allow single scan chromatograms"/>
    </batchstep>
    <batchstep method="io.github.mzmine.modules.dataprocessing.align_join.JoinAlignerModule" parameter_version="1">
        <parameter name="Feature lists" type="BATCH_LAST_FEATURELISTS"/>
        <parameter name="Feature list name">Aligned feature list</parameter>
        <parameter name="m/z tolerance (sample-to-sample)">
            <absolutetolerance>0.001</absolutetolerance>
            <ppmtolerance>5.0</ppmtolerance>
        </parameter>
        <parameter name="Weight for m/z">3.0</parameter>
        <parameter name="Retention time tolerance" unit="MINUTES">10000.0</parameter>
        <parameter name="Weight for RT">1.0</parameter>
        <parameter name="Mobility tolerance" selected="false"/>
        <parameter name="Mobility weight">1.0</parameter>
        <parameter name="Require same charge state">false</parameter>
        <parameter name="Require same ID">false</parameter>
        <parameter name="Compare isotope pattern" selected="false">
            <parameter name="Isotope m/z tolerance">
                <absolutetolerance>0.001</absolutetolerance>
                <ppmtolerance>8.0</ppmtolerance>
            </parameter>
            <parameter name="Minimum absolute intensity">0.0</parameter>
            <parameter name="Minimum score">0.0</parameter>
        </parameter>
        <parameter name="Compare spectra similarity" selected="false">
            <parameter name="Spectral m/z tolerance">
                <absolutetolerance>0.001</absolutetolerance>
                <ppmtolerance>10.0</ppmtolerance>
            </parameter>
            <parameter name="MS level">2</parameter>
            <parameter name="Compare spectra similarity" selected_item="Weighted cosine similarity">
                <module name="Weighted cosine similarity">
                    <parameter name="Weights">MassBank (mz^2 * I^0.5)</parameter>
                    <parameter name="Minimum  cos similarity">0.05</parameter>
                    <parameter name="Handle unmatched signals">KEEP ALL AND MATCH TO ZERO</parameter>
                </module>
                <module name="Composite cosine identity (e.g., GC-EI-MS; similar to NIST search)">
                    <parameter name="Weights">MassBank (mz^2 * I^0.5)</parameter>
                    <parameter name="Minimum  cos similarity">0.7</parameter>
                    <parameter name="Handle unmatched signals">KEEP ALL AND MATCH TO ZERO</parameter>
                </module>
            </parameter>
        </parameter>
        <parameter name="Original feature list">KEEP</parameter>
    </batchstep>
</batch>
