# Supplementary material for: MSnLib: efficient generation of open multi-stage fragmentation mass spectral libraries
Source: Nat Methods. 2025 Sep 15;22(10):2028–31. doi: 10.1038/s41592-025-02813-0 (PMC12510872; doi:10.1038/s41592-025-02813-0)
Supplement: Supplementary file 8 — mzmine batch configuration file for library analysis in negative mode [file 41592_2025_2813_MOESM8_ESM.mzbatch]

<?xml version="1.0" encoding="UTF-8"?><batch mzmine_version="4.3.0">
    <batchstep method="io.github.mzmine.modules.io.import_rawdata_all.AllSpectralDataImportModule" parameter_version="1">
        <parameter name="File names">
            <file>L:\MS_data\Corinna_Brungs\pluskal_mce\20230130_mzml_mce_bioactive_negative\20230130_pluskal_mce_1D1_A1_id_negative.mzML</file>
            <file>L:\MS_data\Corinna_Brungs\pluskal_mce\20230130_mzml_mce_bioactive_negative\20230130_pluskal_mce_1D1_A1_id_negative_20230130211830.mzML</file>
            <file>L:\MS_data\Corinna_Brungs\pluskal_mce\20230130_mzml_mce_bioactive_negative\20230130_pluskal_mce_1D1_A1_id_negative_20230130214353.mzML</file>
            <file>L:\MS_data\Corinna_Brungs\pluskal_mce\20230130_mzml_mce_bioactive_negative\20230130_pluskal_mce_1D1_A2_id_negative.mzML</file>
            <file>L:\MS_data\Corinna_Brungs\pluskal_mce\20230130_mzml_mce_bioactive_negative\20230130_pluskal_mce_1D1_A2_id_negative_20230130215022.mzML</file>
            <file>L:\MS_data\Corinna_Brungs\pluskal_mce\20230130_mzml_mce_bioactive_negative\20230130_pluskal_mce_1D1_A3_id_negative.mzML</file>
            <file>L:\MS_data\Corinna_Brungs\pluskal_mce\20230130_mzml_mce_bioactive_negative\20230130_pluskal_mce_1D1_A3_id_negative_20230130215408.mzML</file>
            <file>L:\MS_data\Corinna_Brungs\pluskal_mce\20230130_mzml_mce_bioactive_negative\20230130_pluskal_mce_1D1_A4_id_negative.mzML</file>
            <file>L:\MS_data\Corinna_Brungs\pluskal_mce\20230130_mzml_mce_bioactive_negative\20230130_pluskal_mce_1D1_A4_id_negative_20230130215754.mzML</file>
            <file>L:\MS_data\Corinna_Brungs\pluskal_mce\20230130_mzml_mce_bioactive_negative\20230130_pluskal_mce_1D1_A5_id_negative.mzML</file>
            <file>L:\MS_data\Corinna_Brungs\pluskal_mce\20230130_mzml_mce_bioactive_negative\20230130_pluskal_mce_1D1_A5_id_negative_20230130220140.mzML</file>
            <file>L:\MS_data\Corinna_Brungs\pluskal_mce\20230130_mzml_mce_bioactive_negative\20230130_pluskal_mce_1D1_A6_id_negative.mzML</file>
            <file>L:\MS_data\Corinna_Brungs\pluskal_mce\20230130_mzml_mce_bioactive_negative\20230130_pluskal_mce_1D1_A7_id_negative.mzML</file>
            <file>L:\MS_data\Corinna_Brungs\pluskal_mce\20230130_mzml_mce_bioactive_negative\20230130_pluskal_mce_1D1_A8_id_negative.mzML</file>
            <file>L:\MS_data\Corinna_Brungs\pluskal_mce\20230130_mzml_mce_bioactive_negative\20230130_pluskal_mce_1D1_A9_id_negative.mzML</file>
            <file>L:\MS_data\Corinna_Brungs\pluskal_mce\20230130_mzml_mce_bioactive_negative\20230130_pluskal_mce_1D1_A10_id_negative.mzML</file>
            <file>L:\MS_data\Corinna_Brungs\pluskal_mce\20230130_mzml_mce_bioactive_negative\20230130_pluskal_mce_1D1_A11_id_negative.mzML</file>
            <file>L:\MS_data\Corinna_Brungs\pluskal_mce\20230130_mzml_mce_bioactive_negative\20230130_pluskal_mce_1D1_A12_id_negative.mzML</file>
            <file>L:\MS_data\Corinna_Brungs\pluskal_mce\20230130_mzml_mce_bioactive_negative\20230130_pluskal_mce_1D1_A13_id_negative.mzML</file>
            <file>L:\MS_data\Corinna_Brungs\pluskal_mce\20230130_mzml_mce_bioactive_negative\20230130_pluskal_mce_1D1_A14_id_negative.mzML</file>
            <file>L:\MS_data\Corinna_Brungs\pluskal_mce\20230130_mzml_mce_bioactive_negative\20230130_pluskal_mce_1D1_A15_id_negative.mzML</file>
            <file>L:\MS_data\Corinna_Brungs\pluskal_mce\20230130_mzml_mce_bioactive_negative\20230130_pluskal_mce_1D1_A16_id_negative.mzML</file>
            <file>L:\MS_data\Corinna_Brungs\pluskal_mce\20230130_mzml_mce_bioactive_negative\20230130_pluskal_mce_1D1_A17_id_negative.mzML</file>
            <file>L:\MS_data\Corinna_Brungs\pluskal_mce\20230130_mzml_mce_bioactive_negative\20230130_pluskal_mce_1D1_A18_id_negative.mzML</file>
            <file>L:\MS_data\Corinna_Brungs\pluskal_mce\20230130_mzml_mce_bioactive_negative\20230130_pluskal_mce_1D1_A19_id_negative.mzML</file>
            <file>L:\MS_data\Corinna_Brungs\pluskal_mce\20230130_mzml_mce_bioactive_negative\20230130_pluskal_mce_1D1_A20_id_negative.mzML</file>
            <file>L:\MS_data\Corinna_Brungs\pluskal_mce\20230130_mzml_mce_bioactive_negative\20230130_pluskal_mce_1D1_A21_id_negative.mzML</file>
            <file>L:\MS_data\Corinna_Brungs\pluskal_mce\20230130_mzml_mce_bioactive_negative\20230130_pluskal_mce_1D1_A22_id_negative.mzML</file>
            <file>L:\MS_data\Corinna_Brungs\pluskal_mce\20230130_mzml_mce_bioactive_negative\20230130_pluskal_mce_1D1_A23_id_negative.mzML</file>
            <file>L:\MS_data\Corinna_Brungs\pluskal_mce\20230130_mzml_mce_bioactive_negative\20230130_pluskal_mce_1D1_A24_id_negative.mzML</file>
            <file>L:\MS_data\Corinna_Brungs\pluskal_mce\20230130_mzml_mce_bioactive_negative\20230130_pluskal_mce_1D1_B1_id_negative.mzML</file>
            <file>L:\MS_data\Corinna_Brungs\pluskal_mce\20230130_mzml_mce_bioactive_negative\20230130_pluskal_mce_1D1_B2_id_negative.mzML</file>
            <file>L:\MS_data\Corinna_Brungs\pluskal_mce\20230130_mzml_mce_bioactive_negative\20230130_pluskal_mce_1D1_B3_id_negative.mzML</file>
            <file>L:\MS_data\Corinna_Brungs\pluskal_mce\20230130_mzml_mce_bioactive_negative\20230130_pluskal_mce_1D1_B4_id_negative.mzML</file>
            <file>L:\MS_data\Corinna_Brungs\pluskal_mce\20230130_mzml_mce_bioactive_negative\20230130_pluskal_mce_1D1_B5_id_negative.mzML</file>
            <file>L:\MS_data\Corinna_Brungs\pluskal_mce\20230130_mzml_mce_bioactive_negative\20230130_pluskal_mce_1D1_B6_id_negative.mzML</file>
            <file>L:\MS_data\Corinna_Brungs\pluskal_mce\20230130_mzml_mce_bioactive_negative\20230130_pluskal_mce_1D1_B7_id_negative.mzML</file>
            <file>L:\MS_data\Corinna_Brungs\pluskal_mce\20230130_mzml_mce_bioactive_negative\20230130_pluskal_mce_1D1_B8_id_negative.mzML</file>
            <file>L:\MS_data\Corinna_Brungs\pluskal_mce\20230130_mzml_mce_bioactive_negative\20230130_pluskal_mce_1D1_B9_id_negative.mzML</file>
            <file>L:\MS_data\Corinna_Brungs\pluskal_mce\20230130_mzml_mce_bioactive_negative\20230130_pluskal_mce_1D1_B10_id_negative.mzML</file>
            <file>L:\MS_data\Corinna_Brungs\pluskal_mce\20230130_mzml_mce_bioactive_negative\20230130_pluskal_mce_1D1_B11_id_negative.mzML</file>
            <file>L:\MS_data\Corinna_Brungs\pluskal_mce\20230130_mzml_mce_bioactive_negative\20230130_pluskal_mce_1D1_B12_id_negative.mzML</file>
            <file>L:\MS_data\Corinna_Brungs\pluskal_mce\20230130_mzml_mce_bioactive_negative\20230130_pluskal_mce_1D1_B13_id_negative.mzML</file>
            <file>L:\MS_data\Corinna_Brungs\pluskal_mce\20230130_mzml_mce_bioactive_negative\20230130_pluskal_mce_1D1_B14_id_negative.mzML</file>
            <file>L:\MS_data\Corinna_Brungs\pluskal_mce\20230130_mzml_mce_bioactive_negative\20230130_pluskal_mce_1D1_B15_id_negative.mzML</file>
            <file>L:\MS_data\Corinna_Brungs\pluskal_mce\20230130_mzml_mce_bioactive_negative\20230130_pluskal_mce_1D1_B16_id_negative.mzML</file>
            <file>L:\MS_data\Corinna_Brungs\pluskal_mce\20230130_mzml_mce_bioactive_negative\20230130_pluskal_mce_1D1_B17_id_negative.mzML</file>
            <file>L:\MS_data\Corinna_Brungs\pluskal_mce\20230130_mzml_mce_bioactive_negative\20230130_pluskal_mce_1D1_B18_id_negative.mzML</file>
            <file>L:\MS_data\Corinna_Brungs\pluskal_mce\20230130_mzml_mce_bioactive_negative\20230130_pluskal_mce_1D1_B19_id_negative.mzML</file>
            <file>L:\MS_data\Corinna_Brungs\pluskal_mce\20230130_mzml_mce_bioactive_negative\20230130_pluskal_mce_1D1_B20_id_negative.mzML</file>
            <file>L:\MS_data\Corinna_Brungs\pluskal_mce\20230130_mzml_mce_bioactive_negative\20230130_pluskal_mce_1D1_B21_id_negative.mzML</file>
            <file>L:\MS_data\Corinna_Brungs\pluskal_mce\20230130_mzml_mce_bioactive_negative\20230130_pluskal_mce_1D1_B22_id_negative.mzML</file>
            <file>L:\MS_data\Corinna_Brungs\pluskal_mce\20230130_mzml_mce_bioactive_negative\20230130_pluskal_mce_1D1_B23_id_negative.mzML</file>
            <file>L:\MS_data\Corinna_Brungs\pluskal_mce\20230130_mzml_mce_bioactive_negative\20230130_pluskal_mce_1D1_B24_id_negative.mzML</file>
            <file>L:\MS_data\Corinna_Brungs\pluskal_mce\20230130_mzml_mce_bioactive_negative\20230130_pluskal_mce_1D1_C1_id_negative.mzML</file>
            <file>L:\MS_data\Corinna_Brungs\pluskal_mce\20230130_mzml_mce_bioactive_negative\20230130_pluskal_mce_1D1_C2_id_negative.mzML</file>
            <file>L:\MS_data\Corinna_Brungs\pluskal_mce\20230130_mzml_mce_bioactive_negative\20230130_pluskal_mce_1D1_C3_id_negative.mzML</file>
            <file>L:\MS_data\Corinna_Brungs\pluskal_mce\20230130_mzml_mce_bioactive_negative\20230130_pluskal_mce_1D1_C4_id_negative.mzML</file>
            <file>L:\MS_data\Corinna_Brungs\pluskal_mce\20230130_mzml_mce_bioactive_negative\20230130_pluskal_mce_1D1_C5_id_negative.mzML</file>
            <file>L:\MS_data\Corinna_Brungs\pluskal_mce\20230130_mzml_mce_bioactive_negative\20230130_pluskal_mce_1D1_C6_id_negative.mzML</file>
            <file>L:\MS_data\Corinna_Brungs\pluskal_mce\20230130_mzml_mce_bioactive_negative\20230130_pluskal_mce_1D1_C7_id_negative.mzML</file>
            <file>L:\MS_data\Corinna_Brungs\pluskal_mce\20230130_mzml_mce_bioactive_negative\20230130_pluskal_mce_1D1_C8_id_negative.mzML</file>
            <file>L:\MS_data\Corinna_Brungs\pluskal_mce\20230130_mzml_mce_bioactive_negative\20230130_pluskal_mce_1D1_C9_id_negative.mzML</file>
            <file>L:\MS_data\Corinna_Brungs\pluskal_mce\20230130_mzml_mce_bioactive_negative\20230130_pluskal_mce_1D1_C10_id_negative.mzML</file>
            <file>L:\MS_data\Corinna_Brungs\pluskal_mce\20230130_mzml_mce_bioactive_negative\20230130_pluskal_mce_1D1_C11_id_negative.mzML</file>
            <file>L:\MS_data\Corinna_Brungs\pluskal_mce\20230130_mzml_mce_bioactive_negative\20230130_pluskal_mce_1D1_C12_id_negative.mzML</file>
            <file>L:\MS_data\Corinna_Brungs\pluskal_mce\20230130_mzml_mce_bioactive_negative\20230130_pluskal_mce_1D1_C13_id_negative.mzML</file>
            <file>L:\MS_data\Corinna_Brungs\pluskal_mce\20230130_mzml_mce_bioactive_negative\20230130_pluskal_mce_1D1_C14_id_negative.mzML</file>
            <file>L:\MS_data\Corinna_Brungs\pluskal_mce\20230130_mzml_mce_bioactive_negative\20230130_pluskal_mce_1D1_C15_id_negative.mzML</file>
            <file>L:\MS_data\Corinna_Brungs\pluskal_mce\20230130_mzml_mce_bioactive_negative\20230130_pluskal_mce_1D1_C16_id_negative.mzML</file>
            <file>L:\MS_data\Corinna_Brungs\pluskal_mce\20230130_mzml_mce_bioactive_negative\20230130_pluskal_mce_1D1_C17_id_negative.mzML</file>
            <file>L:\MS_data\Corinna_Brungs\pluskal_mce\20230130_mzml_mce_bioactive_negative\20230130_pluskal_mce_1D1_C18_id_negative.mzML</file>
            <file>L:\MS_data\Corinna_Brungs\pluskal_mce\20230130_mzml_mce_bioactive_negative\20230130_pluskal_mce_1D1_C19_id_negative.mzML</file>
            <file>L:\MS_data\Corinna_Brungs\pluskal_mce\20230130_mzml_mce_bioactive_negative\20230130_pluskal_mce_1D1_C20_id_negative.mzML</file>
            <file>L:\MS_data\Corinna_Brungs\pluskal_mce\20230130_mzml_mce_bioactive_negative\20230130_pluskal_mce_1D1_C21_id_negative.mzML</file>
            <file>L:\MS_data\Corinna_Brungs\pluskal_mce\20230130_mzml_mce_bioactive_negative\20230130_pluskal_mce_1D1_C22_id_negative.mzML</file>
            <file>L:\MS_data\Corinna_Brungs\pluskal_mce\20230130_mzml_mce_bioactive_negative\20230130_pluskal_mce_1D1_C23_id_negative.mzML</file>
            <file>L:\MS_data\Corinna_Brungs\pluskal_mce\20230130_mzml_mce_bioactive_negative\20230130_pluskal_mce_1D1_C24_id_negative.mzML</file>
            <file>L:\MS_data\Corinna_Brungs\pluskal_mce\20230130_mzml_mce_bioactive_negative\20230130_pluskal_mce_1D1_D1_id_negative.mzML</file>
            <file>L:\MS_data\Corinna_Brungs\pluskal_mce\20230130_mzml_mce_bioactive_negative\20230130_pluskal_mce_1D1_D2_id_negative.mzML</file>
            <file>L:\MS_data\Corinna_Brungs\pluskal_mce\20230130_mzml_mce_bioactive_negative\20230130_pluskal_mce_1D1_D3_id_negative.mzML</file>
            <file>L:\MS_data\Corinna_Brungs\pluskal_mce\20230130_mzml_mce_bioactive_negative\20230130_pluskal_mce_1D1_D4_id_negative.mzML</file>
            <file>L:\MS_data\Corinna_Brungs\pluskal_mce\20230130_mzml_mce_bioactive_negative\20230130_pluskal_mce_1D1_D5_id_negative.mzML</file>
            <file>L:\MS_data\Corinna_Brungs\pluskal_mce\20230130_mzml_mce_bioactive_negative\20230130_pluskal_mce_1D1_D6_id_negative.mzML</file>
            <file>L:\MS_data\Corinna_Brungs\pluskal_mce\20230130_mzml_mce_bioactive_negative\20230130_pluskal_mce_1D1_D7_id_negative.mzML</file>
            <file>L:\MS_data\Corinna_Brungs\pluskal_mce\20230130_mzml_mce_bioactive_negative\20230130_pluskal_mce_1D1_D8_id_negative.mzML</file>
            <file>L:\MS_data\Corinna_Brungs\pluskal_mce\20230130_mzml_mce_bioactive_negative\20230130_pluskal_mce_1D1_D9_id_negative.mzML</file>
            <file>L:\MS_data\Corinna_Brungs\pluskal_mce\20230130_mzml_mce_bioactive_negative\20230130_pluskal_mce_1D1_D10_id_negative.mzML</file>
            <file>L:\MS_data\Corinna_Brungs\pluskal_mce\20230130_mzml_mce_bioactive_negative\20230130_pluskal_mce_1D1_D11_id_negative.mzML</file>
            <file>L:\MS_data\Corinna_Brungs\pluskal_mce\20230130_mzml_mce_bioactive_negative\20230130_pluskal_mce_1D1_D12_id_negative.mzML</file>
            <file>L:\MS_data\Corinna_Brungs\pluskal_mce\20230130_mzml_mce_bioactive_negative\20230130_pluskal_mce_1D1_D13_id_negative.mzML</file>
            <file>L:\MS_data\Corinna_Brungs\pluskal_mce\20230130_mzml_mce_bioactive_negative\20230130_pluskal_mce_1D1_D14_id_negative.mzML</file>
            <file>L:\MS_data\Corinna_Brungs\pluskal_mce\20230130_mzml_mce_bioactive_negative\20230130_pluskal_mce_1D1_D15_id_negative.mzML</file>
            <file>L:\MS_data\Corinna_Brungs\pluskal_mce\20230130_mzml_mce_bioactive_negative\20230130_pluskal_mce_1D1_D16_id_negative.mzML</file>
            <file>L:\MS_data\Corinna_Brungs\pluskal_mce\20230130_mzml_mce_bioactive_negative\20230130_pluskal_mce_1D1_D17_id_negative.mzML</file>
            <file>L:\MS_data\Corinna_Brungs\pluskal_mce\20230130_mzml_mce_bioactive_negative\20230130_pluskal_mce_1D1_D18_id_negative.mzML</file>
            <file>L:\MS_data\Corinna_Brungs\pluskal_mce\20230130_mzml_mce_bioactive_negative\20230130_pluskal_mce_1D1_D19_id_negative.mzML</file>
            <file>L:\MS_data\Corinna_Brungs\pluskal_mce\20230130_mzml_mce_bioactive_negative\20230130_pluskal_mce_1D1_D20_id_negative.mzML</file>
            <file>L:\MS_data\Corinna_Brungs\pluskal_mce\20230130_mzml_mce_bioactive_negative\20230130_pluskal_mce_1D1_D21_id_negative.mzML</file>
            <file>L:\MS_data\Corinna_Brungs\pluskal_mce\20230130_mzml_mce_bioactive_negative\20230130_pluskal_mce_1D1_D22_id_negative.mzML</file>
            <file>L:\MS_data\Corinna_Brungs\pluskal_mce\20230130_mzml_mce_bioactive_negative\20230130_pluskal_mce_1D1_D23_id_negative.mzML</file>
            <file>L:\MS_data\Corinna_Brungs\pluskal_mce\20230130_mzml_mce_bioactive_negative\20230130_pluskal_mce_1D1_D24_id_negative.mzML</file>
            <file>L:\MS_data\Corinna_Brungs\pluskal_mce\20230130_mzml_mce_bioactive_negative\20230130_pluskal_mce_1D1_E1_id_negative.mzML</file>
            <file>L:\MS_data\Corinna_Brungs\pluskal_mce\20230130_mzml_mce_bioactive_negative\20230130_pluskal_mce_1D1_E2_id_negative.mzML</file>
            <file>L:\MS_data\Corinna_Brungs\pluskal_mce\20230130_mzml_mce_bioactive_negative\20230130_pluskal_mce_1D1_E3_id_negative.mzML</file>
            <file>L:\MS_data\Corinna_Brungs\pluskal_mce\20230130_mzml_mce_bioactive_negative\20230130_pluskal_mce_1D1_E4_id_negative.mzML</file>
            <file>L:\MS_data\Corinna_Brungs\pluskal_mce\20230130_mzml_mce_bioactive_negative\20230130_pluskal_mce_1D1_E5_id_negative.mzML</file>
            <file>L:\MS_data\Corinna_Brungs\pluskal_mce\20230130_mzml_mce_bioactive_negative\20230130_pluskal_mce_1D1_E6_id_negative.mzML</file>
            <file>L:\MS_data\Corinna_Brungs\pluskal_mce\20230130_mzml_mce_bioactive_negative\20230130_pluskal_mce_1D1_E7_id_negative.mzML</file>
            <file>L:\MS_data\Corinna_Brungs\pluskal_mce\20230130_mzml_mce_bioactive_negative\20230130_pluskal_mce_1D1_E8_id_negative.mzML</file>
            <file>L:\MS_data\Corinna_Brungs\pluskal_mce\20230130_mzml_mce_bioactive_negative\20230130_pluskal_mce_1D1_E9_id_negative.mzML</file>
            <file>L:\MS_data\Corinna_Brungs\pluskal_mce\20230130_mzml_mce_bioactive_negative\20230130_pluskal_mce_1D1_E10_id_negative.mzML</file>
            <file>L:\MS_data\Corinna_Brungs\pluskal_mce\20230130_mzml_mce_bioactive_negative\20230130_pluskal_mce_1D1_E11_id_negative.mzML</file>
            <file>L:\MS_data\Corinna_Brungs\pluskal_mce\20230130_mzml_mce_bioactive_negative\20230130_pluskal_mce_1D1_E12_id_negative.mzML</file>
            <file>L:\MS_data\Corinna_Brungs\pluskal_mce\20230130_mzml_mce_bioactive_negative\20230130_pluskal_mce_1D1_E13_id_negative.mzML</file>
            <file>L:\MS_data\Corinna_Brungs\pluskal_mce\20230130_mzml_mce_bioactive_negative\20230130_pluskal_mce_1D1_E14_id_negative.mzML</file>
            <file>L:\MS_data\Corinna_Brungs\pluskal_mce\20230130_mzml_mce_bioactive_negative\20230130_pluskal_mce_1D1_E15_id_negative.mzML</file>
            <file>L:\MS_data\Corinna_Brungs\pluskal_mce\20230130_mzml_mce_bioactive_negative\20230130_pluskal_mce_1D1_E16_id_negative.mzML</file>
            <file>L:\MS_data\Corinna_Brungs\pluskal_mce\20230130_mzml_mce_bioactive_negative\20230130_pluskal_mce_1D1_E17_id_negative.mzML</file>
            <file>L:\MS_data\Corinna_Brungs\pluskal_mce\20230130_mzml_mce_bioactive_negative\20230130_pluskal_mce_1D1_E18_id_negative.mzML</file>
            <file>L:\MS_data\Corinna_Brungs\pluskal_mce\20230130_mzml_mce_bioactive_negative\20230130_pluskal_mce_1D1_E19_id_negative.mzML</file>
            <file>L:\MS_data\Corinna_Brungs\pluskal_mce\20230130_mzml_mce_bioactive_negative\20230130_pluskal_mce_1D1_E20_id_negative.mzML</file>
            <file>L:\MS_data\Corinna_Brungs\pluskal_mce\20230130_mzml_mce_bioactive_negative\20230130_pluskal_mce_1D1_E21_id_negative.mzML</file>
            <file>L:\MS_data\Corinna_Brungs\pluskal_mce\20230130_mzml_mce_bioactive_negative\20230130_pluskal_mce_1D1_E22_id_negative.mzML</file>
            <file>L:\MS_data\Corinna_Brungs\pluskal_mce\20230130_mzml_mce_bioactive_negative\20230130_pluskal_mce_1D1_E23_id_negative.mzML</file>
            <file>L:\MS_data\Corinna_Brungs\pluskal_mce\20230130_mzml_mce_bioactive_negative\20230130_pluskal_mce_1D1_E24_id_negative.mzML</file>
            <file>L:\MS_data\Corinna_Brungs\pluskal_mce\20230130_mzml_mce_bioactive_negative\20230130_pluskal_mce_1D1_F1_id_negative.mzML</file>
            <file>L:\MS_data\Corinna_Brungs\pluskal_mce\20230130_mzml_mce_bioactive_negative\20230130_pluskal_mce_1D1_F2_id_negative.mzML</file>
            <file>L:\MS_data\Corinna_Brungs\pluskal_mce\20230130_mzml_mce_bioactive_negative\20230130_pluskal_mce_1D1_F3_id_negative.mzML</file>
            <file>L:\MS_data\Corinna_Brungs\pluskal_mce\20230130_mzml_mce_bioactive_negative\20230130_pluskal_mce_1D1_F4_id_negative.mzML</file>
            <file>L:\MS_data\Corinna_Brungs\pluskal_mce\20230130_mzml_mce_bioactive_negative\20230130_pluskal_mce_1D1_F5_id_negative.mzML</file>
            <file>L:\MS_data\Corinna_Brungs\pluskal_mce\20230130_mzml_mce_bioactive_negative\20230130_pluskal_mce_1D1_F6_id_negative.mzML</file>
            <file>L:\MS_data\Corinna_Brungs\pluskal_mce\20230130_mzml_mce_bioactive_negative\20230130_pluskal_mce_1D1_F7_id_negative.mzML</file>
            <file>L:\MS_data\Corinna_Brungs\pluskal_mce\20230130_mzml_mce_bioactive_negative\20230130_pluskal_mce_1D1_F8_id_negative.mzML</file>
            <file>L:\MS_data\Corinna_Brungs\pluskal_mce\20230130_mzml_mce_bioactive_negative\20230130_pluskal_mce_1D1_F9_id_negative.mzML</file>
            <file>L:\MS_data\Corinna_Brungs\pluskal_mce\20230130_mzml_mce_bioactive_negative\20230130_pluskal_mce_1D1_F10_id_negative.mzML</file>
            <file>L:\MS_data\Corinna_Brungs\pluskal_mce\20230130_mzml_mce_bioactive_negative\20230130_pluskal_mce_1D1_F11_id_negative.mzML</file>
            <file>L:\MS_data\Corinna_Brungs\pluskal_mce\20230130_mzml_mce_bioactive_negative\20230130_pluskal_mce_1D1_F12_id_negative.mzML</file>
            <file>L:\MS_data\Corinna_Brungs\pluskal_mce\20230130_mzml_mce_bioactive_negative\20230130_pluskal_mce_1D1_F13_id_negative.mzML</file>
            <file>L:\MS_data\Corinna_Brungs\pluskal_mce\20230130_mzml_mce_bioactive_negative\20230130_pluskal_mce_1D1_F14_id_negative.mzML</file>
            <file>L:\MS_data\Corinna_Brungs\pluskal_mce\20230130_mzml_mce_bioactive_negative\20230130_pluskal_mce_1D1_F15_id_negative.mzML</file>
            <file>L:\MS_data\Corinna_Brungs\pluskal_mce\20230130_mzml_mce_bioactive_negative\20230130_pluskal_mce_1D1_F16_id_negative.mzML</file>
            <file>L:\MS_data\Corinna_Brungs\pluskal_mce\20230130_mzml_mce_bioactive_negative\20230130_pluskal_mce_1D1_F17_id_negative.mzML</file>
            <file>L:\MS_data\Corinna_Brungs\pluskal_mce\20230130_mzml_mce_bioactive_negative\20230130_pluskal_mce_1D1_F18_id_negative.mzML</file>
            <file>L:\MS_data\Corinna_Brungs\pluskal_mce\20230130_mzml_mce_bioactive_negative\20230130_pluskal_mce_1D1_F19_id_negative.mzML</file>
            <file>L:\MS_data\Corinna_Brungs\pluskal_mce\20230130_mzml_mce_bioactive_negative\20230130_pluskal_mce_1D1_F20_id_negative.mzML</file>
            <file>L:\MS_data\Corinna_Brungs\pluskal_mce\20230130_mzml_mce_bioactive_negative\20230130_pluskal_mce_1D1_F21_id_negative.mzML</file>
            <file>L:\MS_data\Corinna_Brungs\pluskal_mce\20230130_mzml_mce_bioactive_negative\20230130_pluskal_mce_1D1_F22_id_negative.mzML</file>
            <file>L:\MS_data\Corinna_Brungs\pluskal_mce\20230130_mzml_mce_bioactive_negative\20230130_pluskal_mce_1D1_F23_id_negative.mzML</file>
            <file>L:\MS_data\Corinna_Brungs\pluskal_mce\20230130_mzml_mce_bioactive_negative\20230130_pluskal_mce_1D1_F24_id_negative.mzML</file>
            <file>L:\MS_data\Corinna_Brungs\pluskal_mce\20230130_mzml_mce_bioactive_negative\20230130_pluskal_mce_1D1_G1_id_negative.mzML</file>
            <file>L:\MS_data\Corinna_Brungs\pluskal_mce\20230130_mzml_mce_bioactive_negative\20230130_pluskal_mce_1D1_G2_id_negative.mzML</file>
            <file>L:\MS_data\Corinna_Brungs\pluskal_mce\20230130_mzml_mce_bioactive_negative\20230130_pluskal_mce_1D1_G3_id_negative.mzML</file>
            <file>L:\MS_data\Corinna_Brungs\pluskal_mce\20230130_mzml_mce_bioactive_negative\20230130_pluskal_mce_1D1_G4_id_negative.mzML</file>
            <file>L:\MS_data\Corinna_Brungs\pluskal_mce\20230130_mzml_mce_bioactive_negative\20230130_pluskal_mce_1D1_G5_id_negative.mzML</file>
            <file>L:\MS_data\Corinna_Brungs\pluskal_mce\20230130_mzml_mce_bioactive_negative\20230130_pluskal_mce_1D1_G6_id_negative.mzML</file>
            <file>L:\MS_data\Corinna_Brungs\pluskal_mce\20230130_mzml_mce_bioactive_negative\20230130_pluskal_mce_1D1_G7_id_negative.mzML</file>
            <file>L:\MS_data\Corinna_Brungs\pluskal_mce\20230130_mzml_mce_bioactive_negative\20230130_pluskal_mce_1D1_G8_id_negative.mzML</file>
            <file>L:\MS_data\Corinna_Brungs\pluskal_mce\20230130_mzml_mce_bioactive_negative\20230130_pluskal_mce_1D1_G9_id_negative.mzML</file>
            <file>L:\MS_data\Corinna_Brungs\pluskal_mce\20230130_mzml_mce_bioactive_negative\20230130_pluskal_mce_1D1_G10_id_negative.mzML</file>
            <file>L:\MS_data\Corinna_Brungs\pluskal_mce\20230130_mzml_mce_bioactive_negative\20230130_pluskal_mce_1D1_G11_id_negative.mzML</file>
            <file>L:\MS_data\Corinna_Brungs\pluskal_mce\20230130_mzml_mce_bioactive_negative\20230130_pluskal_mce_1D1_G12_id_negative.mzML</file>
            <file>L:\MS_data\Corinna_Brungs\pluskal_mce\20230130_mzml_mce_bioactive_negative\20230130_pluskal_mce_1D1_G13_id_negative.mzML</file>
            <file>L:\MS_data\Corinna_Brungs\pluskal_mce\20230130_mzml_mce_bioactive_negative\20230130_pluskal_mce_1D1_G14_id_negative.mzML</file>
            <file>L:\MS_data\Corinna_Brungs\pluskal_mce\20230130_mzml_mce_bioactive_negative\20230130_pluskal_mce_1D1_G15_id_negative.mzML</file>
            <file>L:\MS_data\Corinna_Brungs\pluskal_mce\20230130_mzml_mce_bioactive_negative\20230130_pluskal_mce_1D1_G16_id_negative.mzML</file>
            <file>L:\MS_data\Corinna_Brungs\pluskal_mce\20230130_mzml_mce_bioactive_negative\20230130_pluskal_mce_1D1_G17_id_negative.mzML</file>
            <file>L:\MS_data\Corinna_Brungs\pluskal_mce\20230130_mzml_mce_bioactive_negative\20230130_pluskal_mce_1D1_G18_id_negative.mzML</file>
            <file>L:\MS_data\Corinna_Brungs\pluskal_mce\20230130_mzml_mce_bioactive_negative\20230130_pluskal_mce_1D1_G19_id_negative.mzML</file>
            <file>L:\MS_data\Corinna_Brungs\pluskal_mce\20230130_mzml_mce_bioactive_negative\20230130_pluskal_mce_1D1_G20_id_negative.mzML</file>
            <file>L:\MS_data\Corinna_Brungs\pluskal_mce\20230130_mzml_mce_bioactive_negative\20230130_pluskal_mce_1D1_G21_id_negative.mzML</file>
            <file>L:\MS_data\Corinna_Brungs\pluskal_mce\20230130_mzml_mce_bioactive_negative\20230130_pluskal_mce_1D1_G22_id_negative.mzML</file>
            <file>L:\MS_data\Corinna_Brungs\pluskal_mce\20230130_mzml_mce_bioactive_negative\20230130_pluskal_mce_1D1_G23_id_negative.mzML</file>
            <file>L:\MS_data\Corinna_Brungs\pluskal_mce\20230130_mzml_mce_bioactive_negative\20230130_pluskal_mce_1D1_G24_id_negative.mzML</file>
            <file>L:\MS_data\Corinna_Brungs\pluskal_mce\20230130_mzml_mce_bioactive_negative\20230130_pluskal_mce_1D1_H1_id_negative.mzML</file>
            <file>L:\MS_data\Corinna_Brungs\pluskal_mce\20230130_mzml_mce_bioactive_negative\20230130_pluskal_mce_1D1_H2_id_negative.mzML</file>
            <file>L:\MS_data\Corinna_Brungs\pluskal_mce\20230130_mzml_mce_bioactive_negative\20230130_pluskal_mce_1D1_H3_id_negative.mzML</file>
            <file>L:\MS_data\Corinna_Brungs\pluskal_mce\20230130_mzml_mce_bioactive_negative\20230130_pluskal_mce_1D1_H4_id_negative.mzML</file>
            <file>L:\MS_data\Corinna_Brungs\pluskal_mce\20230130_mzml_mce_bioactive_negative\20230130_pluskal_mce_1D1_H5_id_negative.mzML</file>
            <file>L:\MS_data\Corinna_Brungs\pluskal_mce\20230130_mzml_mce_bioactive_negative\20230130_pluskal_mce_1D1_H6_id_negative.mzML</file>
            <file>L:\MS_data\Corinna_Brungs\pluskal_mce\20230130_mzml_mce_bioactive_negative\20230130_pluskal_mce_1D1_H7_id_negative.mzML</file>
            <file>L:\MS_data\Corinna_Brungs\pluskal_mce\20230130_mzml_mce_bioactive_negative\20230130_pluskal_mce_1D1_H8_id_negative.mzML</file>
            <file>L:\MS_data\Corinna_Brungs\pluskal_mce\20230130_mzml_mce_bioactive_negative\20230130_pluskal_mce_1D1_H9_id_negative.mzML</file>
            <file>L:\MS_data\Corinna_Brungs\pluskal_mce\20230130_mzml_mce_bioactive_negative\20230130_pluskal_mce_1D1_H10_id_negative.mzML</file>
            <file>L:\MS_data\Corinna_Brungs\pluskal_mce\20230130_mzml_mce_bioactive_negative\20230130_pluskal_mce_1D1_H11_id_negative.mzML</file>
            <file>L:\MS_data\Corinna_Brungs\pluskal_mce\20230130_mzml_mce_bioactive_negative\20230130_pluskal_mce_1D1_H12_id_negative.mzML</file>
            <file>L:\MS_data\Corinna_Brungs\pluskal_mce\20230130_mzml_mce_bioactive_negative\20230130_pluskal_mce_1D1_H13_id_negative.mzML</file>
            <file>L:\MS_data\Corinna_Brungs\pluskal_mce\20230130_mzml_mce_bioactive_negative\20230130_pluskal_mce_1D1_H14_id_negative.mzML</file>
            <file>L:\MS_data\Corinna_Brungs\pluskal_mce\20230130_mzml_mce_bioactive_negative\20230130_pluskal_mce_1D1_H15_id_negative.mzML</file>
            <file>L:\MS_data\Corinna_Brungs\pluskal_mce\20230130_mzml_mce_bioactive_negative\20230130_pluskal_mce_1D1_H16_id_negative.mzML</file>
            <file>L:\MS_data\Corinna_Brungs\pluskal_mce\20230130_mzml_mce_bioactive_negative\20230130_pluskal_mce_1D1_H17_id_negative.mzML</file>
            <file>L:\MS_data\Corinna_Brungs\pluskal_mce\20230130_mzml_mce_bioactive_negative\20230130_pluskal_mce_1D1_H18_id_negative.mzML</file>
            <file>L:\MS_data\Corinna_Brungs\pluskal_mce\20230130_mzml_mce_bioactive_negative\20230130_pluskal_mce_1D1_H19_id_negative.mzML</file>
            <file>L:\MS_data\Corinna_Brungs\pluskal_mce\20230130_mzml_mce_bioactive_negative\20230130_pluskal_mce_1D1_H20_id_negative.mzML</file>
            <file>L:\MS_data\Corinna_Brungs\pluskal_mce\20230130_mzml_mce_bioactive_negative\20230130_pluskal_mce_1D1_H21_id_negative.mzML</file>
            <file>L:\MS_data\Corinna_Brungs\pluskal_mce\20230130_mzml_mce_bioactive_negative\20230130_pluskal_mce_1D1_H22_id_negative.mzML</file>
            <file>L:\MS_data\Corinna_Brungs\pluskal_mce\20230130_mzml_mce_bioactive_negative\20230130_pluskal_mce_1D1_H23_id_negative.mzML</file>
            <file>L:\MS_data\Corinna_Brungs\pluskal_mce\20230130_mzml_mce_bioactive_negative\20230130_pluskal_mce_1D1_H24_id_negative.mzML</file>
            <file>L:\MS_data\Corinna_Brungs\pluskal_mce\20230130_mzml_mce_bioactive_negative\20230130_pluskal_mce_1D1_I1_id_negative.mzML</file>
            <file>L:\MS_data\Corinna_Brungs\pluskal_mce\20230130_mzml_mce_bioactive_negative\20230130_pluskal_mce_1D1_I2_id_negative.mzML</file>
            <file>L:\MS_data\Corinna_Brungs\pluskal_mce\20230130_mzml_mce_bioactive_negative\20230130_pluskal_mce_1D1_I3_id_negative.mzML</file>
            <file>L:\MS_data\Corinna_Brungs\pluskal_mce\20230130_mzml_mce_bioactive_negative\20230130_pluskal_mce_1D1_I4_id_negative.mzML</file>
            <file>L:\MS_data\Corinna_Brungs\pluskal_mce\20230130_mzml_mce_bioactive_negative\20230130_pluskal_mce_1D1_I5_id_negative.mzML</file>
            <file>L:\MS_data\Corinna_Brungs\pluskal_mce\20230130_mzml_mce_bioactive_negative\20230130_pluskal_mce_1D1_I6_id_negative.mzML</file>
            <file>L:\MS_data\Corinna_Brungs\pluskal_mce\20230130_mzml_mce_bioactive_negative\20230130_pluskal_mce_1D1_I7_id_negative.mzML</file>
            <file>L:\MS_data\Corinna_Brungs\pluskal_mce\20230130_mzml_mce_bioactive_negative\20230130_pluskal_mce_1D1_I8_id_negative.mzML</file>
            <file>L:\MS_data\Corinna_Brungs\pluskal_mce\20230130_mzml_mce_bioactive_negative\20230130_pluskal_mce_1D1_I9_id_negative.mzML</file>
            <file>L:\MS_data\Corinna_Brungs\pluskal_mce\20230130_mzml_mce_bioactive_negative\20230130_pluskal_mce_1D1_I10_id_negative.mzML</file>
            <file>L:\MS_data\Corinna_Brungs\pluskal_mce\20230130_mzml_mce_bioactive_negative\20230130_pluskal_mce_1D1_I11_id_negative.mzML</file>
            <file>L:\MS_data\Corinna_Brungs\pluskal_mce\20230130_mzml_mce_bioactive_negative\20230130_pluskal_mce_1D1_I12_id_negative.mzML</file>
            <file>L:\MS_data\Corinna_Brungs\pluskal_mce\20230130_mzml_mce_bioactive_negative\20230130_pluskal_mce_1D1_I13_id_negative.mzML</file>
            <file>L:\MS_data\Corinna_Brungs\pluskal_mce\20230130_mzml_mce_bioactive_negative\20230130_pluskal_mce_1D1_I14_id_negative.mzML</file>
            <file>L:\MS_data\Corinna_Brungs\pluskal_mce\20230130_mzml_mce_bioactive_negative\20230130_pluskal_mce_1D1_I15_id_negative.mzML</file>
            <file>L:\MS_data\Corinna_Brungs\pluskal_mce\20230130_mzml_mce_bioactive_negative\20230130_pluskal_mce_1D1_I16_id_negative.mzML</file>
            <file>L:\MS_data\Corinna_Brungs\pluskal_mce\20230130_mzml_mce_bioactive_negative\20230130_pluskal_mce_1D1_I17_id_negative.mzML</file>
            <file>L:\MS_data\Corinna_Brungs\pluskal_mce\20230130_mzml_mce_bioactive_negative\20230130_pluskal_mce_1D1_I18_id_negative.mzML</file>
            <file>L:\MS_data\Corinna_Brungs\pluskal_mce\20230130_mzml_mce_bioactive_negative\20230130_pluskal_mce_1D1_I19_id_negative.mzML</file>
            <file>L:\MS_data\Corinna_Brungs\pluskal_mce\20230130_mzml_mce_bioactive_negative\20230130_pluskal_mce_1D1_I20_id_negative.mzML</file>
            <file>L:\MS_data\Corinna_Brungs\pluskal_mce\20230130_mzml_mce_bioactive_negative\20230130_pluskal_mce_1D1_I21_id_negative.mzML</file>
            <file>L:\MS_data\Corinna_Brungs\pluskal_mce\20230130_mzml_mce_bioactive_negative\20230130_pluskal_mce_1D1_I22_id_negative.mzML</file>
            <file>L:\MS_data\Corinna_Brungs\pluskal_mce\20230130_mzml_mce_bioactive_negative\20230130_pluskal_mce_1D1_I23_id_negative.mzML</file>
            <file>L:\MS_data\Corinna_Brungs\pluskal_mce\20230130_mzml_mce_bioactive_negative\20230130_pluskal_mce_1D1_I24_id_negative.mzML</file>
            <file>L:\MS_data\Corinna_Brungs\pluskal_mce\20230130_mzml_mce_bioactive_negative\20230130_pluskal_mce_1D1_J1_id_negative.mzML</file>
            <file>L:\MS_data\Corinna_Brungs\pluskal_mce\20230130_mzml_mce_bioactive_negative\20230130_pluskal_mce_1D1_J2_id_negative.mzML</file>
            <file>L:\MS_data\Corinna_Brungs\pluskal_mce\20230130_mzml_mce_bioactive_negative\20230130_pluskal_mce_1D1_J3_id_negative.mzML</file>
            <file>L:\MS_data\Corinna_Brungs\pluskal_mce\20230130_mzml_mce_bioactive_negative\20230130_pluskal_mce_1D1_J4_id_negative.mzML</file>
            <file>L:\MS_data\Corinna_Brungs\pluskal_mce\20230130_mzml_mce_bioactive_negative\20230130_pluskal_mce_1D1_J5_id_negative.mzML</file>
            <file>L:\MS_data\Corinna_Brungs\pluskal_mce\20230130_mzml_mce_bioactive_negative\20230130_pluskal_mce_1D1_J6_id_negative.mzML</file>
            <file>L:\MS_data\Corinna_Brungs\pluskal_mce\20230130_mzml_mce_bioactive_negative\20230130_pluskal_mce_1D1_J7_id_negative.mzML</file>
            <file>L:\MS_data\Corinna_Brungs\pluskal_mce\20230130_mzml_mce_bioactive_negative\20230130_pluskal_mce_1D1_J8_id_negative.mzML</file>
            <file>L:\MS_data\Corinna_Brungs\pluskal_mce\20230130_mzml_mce_bioactive_negative\20230130_pluskal_mce_1D1_J9_id_negative.mzML</file>
            <file>L:\MS_data\Corinna_Brungs\pluskal_mce\20230130_mzml_mce_bioactive_negative\20230130_pluskal_mce_1D1_J10_id_negative.mzML</file>
            <file>L:\MS_data\Corinna_Brungs\pluskal_mce\20230130_mzml_mce_bioactive_negative\20230130_pluskal_mce_1D1_J11_id_negative.mzML</file>
            <file>L:\MS_data\Corinna_Brungs\pluskal_mce\20230130_mzml_mce_bioactive_negative\20230130_pluskal_mce_1D1_J12_id_negative.mzML</file>
            <file>L:\MS_data\Corinna_Brungs\pluskal_mce\20230130_mzml_mce_bioactive_negative\20230130_pluskal_mce_1D1_J13_id_negative.mzML</file>
            <file>L:\MS_data\Corinna_Brungs\pluskal_mce\20230130_mzml_mce_bioactive_negative\20230130_pluskal_mce_1D1_J14_id_negative.mzML</file>
            <file>L:\MS_data\Corinna_Brungs\pluskal_mce\20230130_mzml_mce_bioactive_negative\20230130_pluskal_mce_1D1_J15_id_negative.mzML</file>
            <file>L:\MS_data\Corinna_Brungs\pluskal_mce\20230130_mzml_mce_bioactive_negative\20230130_pluskal_mce_1D1_J16_id_negative.mzML</file>
            <file>L:\MS_data\Corinna_Brungs\pluskal_mce\20230130_mzml_mce_bioactive_negative\20230130_pluskal_mce_1D1_J17_id_negative.mzML</file>
            <file>L:\MS_data\Corinna_Brungs\pluskal_mce\20230130_mzml_mce_bioactive_negative\20230130_pluskal_mce_1D1_J18_id_negative.mzML</file>
            <file>L:\MS_data\Corinna_Brungs\pluskal_mce\20230130_mzml_mce_bioactive_negative\20230130_pluskal_mce_1D1_J19_id_negative.mzML</file>
            <file>L:\MS_data\Corinna_Brungs\pluskal_mce\20230130_mzml_mce_bioactive_negative\20230130_pluskal_mce_1D1_J20_id_negative.mzML</file>
            <file>L:\MS_data\Corinna_Brungs\pluskal_mce\20230130_mzml_mce_bioactive_negative\20230130_pluskal_mce_1D1_J21_id_negative.mzML</file>
            <file>L:\MS_data\Corinna_Brungs\pluskal_mce\20230130_mzml_mce_bioactive_negative\20230130_pluskal_mce_1D1_J22_id_negative.mzML</file>
            <file>L:\MS_data\Corinna_Brungs\pluskal_mce\20230130_mzml_mce_bioactive_negative\20230130_pluskal_mce_1D1_J23_id_negative.mzML</file>
            <file>L:\MS_data\Corinna_Brungs\pluskal_mce\20230130_mzml_mce_bioactive_negative\20230130_pluskal_mce_1D1_J24_id_negative.mzML</file>
            <file>L:\MS_data\Corinna_Brungs\pluskal_mce\20230130_mzml_mce_bioactive_negative\20230130_pluskal_mce_1D1_K1_id_negative.mzML</file>
            <file>L:\MS_data\Corinna_Brungs\pluskal_mce\20230130_mzml_mce_bioactive_negative\20230130_pluskal_mce_1D1_K2_id_negative.mzML</file>
            <file>L:\MS_data\Corinna_Brungs\pluskal_mce\20230130_mzml_mce_bioactive_negative\20230130_pluskal_mce_1D1_K3_id_negative.mzML</file>
            <file>L:\MS_data\Corinna_Brungs\pluskal_mce\20230130_mzml_mce_bioactive_negative\20230130_pluskal_mce_1D1_K4_id_negative.mzML</file>
            <file>L:\MS_data\Corinna_Brungs\pluskal_mce\20230130_mzml_mce_bioactive_negative\20230130_pluskal_mce_1D1_K5_id_negative.mzML</file>
            <file>L:\MS_data\Corinna_Brungs\pluskal_mce\20230130_mzml_mce_bioactive_negative\20230130_pluskal_mce_1D1_K6_id_negative.mzML</file>
            <file>L:\MS_data\Corinna_Brungs\pluskal_mce\20230130_mzml_mce_bioactive_negative\20230130_pluskal_mce_1D1_K7_id_negative.mzML</file>
            <file>L:\MS_data\Corinna_Brungs\pluskal_mce\20230130_mzml_mce_bioactive_negative\20230130_pluskal_mce_1D1_K8_id_negative.mzML</file>
            <file>L:\MS_data\Corinna_Brungs\pluskal_mce\20230130_mzml_mce_bioactive_negative\20230130_pluskal_mce_1D1_K9_id_negative.mzML</file>
            <file>L:\MS_data\Corinna_Brungs\pluskal_mce\20230130_mzml_mce_bioactive_negative\20230130_pluskal_mce_1D1_K10_id_negative.mzML</file>
            <file>L:\MS_data\Corinna_Brungs\pluskal_mce\20230130_mzml_mce_bioactive_negative\20230130_pluskal_mce_1D1_K11_id_negative.mzML</file>
            <file>L:\MS_data\Corinna_Brungs\pluskal_mce\20230130_mzml_mce_bioactive_negative\20230130_pluskal_mce_1D1_K12_id_negative.mzML</file>
            <file>L:\MS_data\Corinna_Brungs\pluskal_mce\20230130_mzml_mce_bioactive_negative\20230130_pluskal_mce_1D1_K13_id_negative.mzML</file>
            <file>L:\MS_data\Corinna_Brungs\pluskal_mce\20230130_mzml_mce_bioactive_negative\20230130_pluskal_mce_1D1_K14_id_negative.mzML</file>
            <file>L:\MS_data\Corinna_Brungs\pluskal_mce\20230130_mzml_mce_bioactive_negative\20230130_pluskal_mce_1D1_K15_id_negative.mzML</file>
            <file>L:\MS_data\Corinna_Brungs\pluskal_mce\20230130_mzml_mce_bioactive_negative\20230130_pluskal_mce_1D1_K16_id_negative.mzML</file>
            <file>L:\MS_data\Corinna_Brungs\pluskal_mce\20230130_mzml_mce_bioactive_negative\20230130_pluskal_mce_1D1_K17_id_negative.mzML</file>
            <file>L:\MS_data\Corinna_Brungs\pluskal_mce\20230130_mzml_mce_bioactive_negative\20230130_pluskal_mce_1D1_K18_id_negative.mzML</file>
            <file>L:\MS_data\Corinna_Brungs\pluskal_mce\20230130_mzml_mce_bioactive_negative\20230130_pluskal_mce_1D1_K19_id_negative.mzML</file>
            <file>L:\MS_data\Corinna_Brungs\pluskal_mce\20230130_mzml_mce_bioactive_negative\20230130_pluskal_mce_1D1_K20_id_negative.mzML</file>
            <file>L:\MS_data\Corinna_Brungs\pluskal_mce\20230130_mzml_mce_bioactive_negative\20230130_pluskal_mce_1D1_K21_id_negative.mzML</file>
            <file>L:\MS_data\Corinna_Brungs\pluskal_mce\20230130_mzml_mce_bioactive_negative\20230130_pluskal_mce_1D1_K22_id_negative.mzML</file>
            <file>L:\MS_data\Corinna_Brungs\pluskal_mce\20230130_mzml_mce_bioactive_negative\20230130_pluskal_mce_1D1_K23_id_negative.mzML</file>
            <file>L:\MS_data\Corinna_Brungs\pluskal_mce\20230130_mzml_mce_bioactive_negative\20230130_pluskal_mce_1D1_K24_id_negative.mzML</file>
            <file>L:\MS_data\Corinna_Brungs\pluskal_mce\20230130_mzml_mce_bioactive_negative\20230130_pluskal_mce_1D1_L1_id_negative.mzML</file>
            <file>L:\MS_data\Corinna_Brungs\pluskal_mce\20230130_mzml_mce_bioactive_negative\20230130_pluskal_mce_1D1_L2_id_negative.mzML</file>
            <file>L:\MS_data\Corinna_Brungs\pluskal_mce\20230130_mzml_mce_bioactive_negative\20230130_pluskal_mce_1D1_L3_id_negative.mzML</file>
            <file>L:\MS_data\Corinna_Brungs\pluskal_mce\20230130_mzml_mce_bioactive_negative\20230130_pluskal_mce_1D1_L4_id_negative.mzML</file>
            <file>L:\MS_data\Corinna_Brungs\pluskal_mce\20230130_mzml_mce_bioactive_negative\20230130_pluskal_mce_1D1_L5_id_negative.mzML</file>
            <file>L:\MS_data\Corinna_Brungs\pluskal_mce\20230130_mzml_mce_bioactive_negative\20230130_pluskal_mce_1D1_L6_id_negative.mzML</file>
            <file>L:\MS_data\Corinna_Brungs\pluskal_mce\20230130_mzml_mce_bioactive_negative\20230130_pluskal_mce_1D1_L7_id_negative.mzML</file>
            <file>L:\MS_data\Corinna_Brungs\pluskal_mce\20230130_mzml_mce_bioactive_negative\20230130_pluskal_mce_1D1_L8_id_negative.mzML</file>
            <file>L:\MS_data\Corinna_Brungs\pluskal_mce\20230130_mzml_mce_bioactive_negative\20230130_pluskal_mce_1D1_L9_id_negative.mzML</file>
            <file>L:\MS_data\Corinna_Brungs\pluskal_mce\20230130_mzml_mce_bioactive_negative\20230130_pluskal_mce_1D1_L10_id_negative.mzML</file>
            <file>L:\MS_data\Corinna_Brungs\pluskal_mce\20230130_mzml_mce_bioactive_negative\20230130_pluskal_mce_1D1_L11_id_negative.mzML</file>
            <file>L:\MS_data\Corinna_Brungs\pluskal_mce\20230130_mzml_mce_bioactive_negative\20230130_pluskal_mce_1D1_L12_id_negative.mzML</file>
            <file>L:\MS_data\Corinna_Brungs\pluskal_mce\20230130_mzml_mce_bioactive_negative\20230130_pluskal_mce_1D1_L13_id_negative.mzML</file>
            <file>L:\MS_data\Corinna_Brungs\pluskal_mce\20230130_mzml_mce_bioactive_negative\20230130_pluskal_mce_1D1_L14_id_negative.mzML</file>
            <file>L:\MS_data\Corinna_Brungs\pluskal_mce\20230130_mzml_mce_bioactive_negative\20230130_pluskal_mce_1D1_L15_id_negative.mzML</file>
            <file>L:\MS_data\Corinna_Brungs\pluskal_mce\20230130_mzml_mce_bioactive_negative\20230130_pluskal_mce_1D1_L16_id_negative.mzML</file>
            <file>L:\MS_data\Corinna_Brungs\pluskal_mce\20230130_mzml_mce_bioactive_negative\20230130_pluskal_mce_1D1_L17_id_negative.mzML</file>
            <file>L:\MS_data\Corinna_Brungs\pluskal_mce\20230130_mzml_mce_bioactive_negative\20230130_pluskal_mce_1D1_L18_id_negative.mzML</file>
            <file>L:\MS_data\Corinna_Brungs\pluskal_mce\20230130_mzml_mce_bioactive_negative\20230130_pluskal_mce_1D1_L19_id_negative.mzML</file>
            <file>L:\MS_data\Corinna_Brungs\pluskal_mce\20230130_mzml_mce_bioactive_negative\20230130_pluskal_mce_1D1_L20_id_negative.mzML</file>
            <file>L:\MS_data\Corinna_Brungs\pluskal_mce\20230130_mzml_mce_bioactive_negative\20230130_pluskal_mce_1D1_L21_id_negative.mzML</file>
            <file>L:\MS_data\Corinna_Brungs\pluskal_mce\20230130_mzml_mce_bioactive_negative\20230130_pluskal_mce_1D1_L22_id_negative.mzML</file>
            <file>L:\MS_data\Corinna_Brungs\pluskal_mce\20230130_mzml_mce_bioactive_negative\20230130_pluskal_mce_1D1_L23_id_negative.mzML</file>
            <file>L:\MS_data\Corinna_Brungs\pluskal_mce\20230130_mzml_mce_bioactive_negative\20230130_pluskal_mce_1D1_L24_id_negative.mzML</file>
            <file>L:\MS_data\Corinna_Brungs\pluskal_mce\20230130_mzml_mce_bioactive_negative\20230130_pluskal_mce_1D1_M1_id_negative.mzML</file>
            <file>L:\MS_data\Corinna_Brungs\pluskal_mce\20230130_mzml_mce_bioactive_negative\20230130_pluskal_mce_1D1_M2_id_negative.mzML</file>
            <file>L:\MS_data\Corinna_Brungs\pluskal_mce\20230130_mzml_mce_bioactive_negative\20230130_pluskal_mce_1D1_M3_id_negative.mzML</file>
            <file>L:\MS_data\Corinna_Brungs\pluskal_mce\20230130_mzml_mce_bioactive_negative\20230130_pluskal_mce_1D1_M4_id_negative.mzML</file>
            <file>L:\MS_data\Corinna_Brungs\pluskal_mce\20230130_mzml_mce_bioactive_negative\20230130_pluskal_mce_1D1_M5_id_negative.mzML</file>
            <file>L:\MS_data\Corinna_Brungs\pluskal_mce\20230130_mzml_mce_bioactive_negative\20230130_pluskal_mce_1D1_M6_id_negative.mzML</file>
            <file>L:\MS_data\Corinna_Brungs\pluskal_mce\20230130_mzml_mce_bioactive_negative\20230130_pluskal_mce_1D1_M7_id_negative.mzML</file>
            <file>L:\MS_data\Corinna_Brungs\pluskal_mce\20230130_mzml_mce_bioactive_negative\20230130_pluskal_mce_1D1_M8_id_negative.mzML</file>
            <file>L:\MS_data\Corinna_Brungs\pluskal_mce\20230130_mzml_mce_bioactive_negative\20230130_pluskal_mce_1D1_M9_id_negative.mzML</file>
            <file>L:\MS_data\Corinna_Brungs\pluskal_mce\20230130_mzml_mce_bioactive_negative\20230130_pluskal_mce_1D1_M10_id_negative.mzML</file>
            <file>L:\MS_data\Corinna_Brungs\pluskal_mce\20230130_mzml_mce_bioactive_negative\20230130_pluskal_mce_1D1_M11_id_negative.mzML</file>
            <file>L:\MS_data\Corinna_Brungs\pluskal_mce\20230130_mzml_mce_bioactive_negative\20230130_pluskal_mce_1D1_M12_id_negative.mzML</file>
            <file>L:\MS_data\Corinna_Brungs\pluskal_mce\20230130_mzml_mce_bioactive_negative\20230130_pluskal_mce_1D1_M13_id_negative.mzML</file>
            <file>L:\MS_data\Corinna_Brungs\pluskal_mce\20230130_mzml_mce_bioactive_negative\20230130_pluskal_mce_1D1_M14_id_negative.mzML</file>
            <file>L:\MS_data\Corinna_Brungs\pluskal_mce\20230130_mzml_mce_bioactive_negative\20230130_pluskal_mce_1D1_M15_id_negative.mzML</file>
            <file>L:\MS_data\Corinna_Brungs\pluskal_mce\20230130_mzml_mce_bioactive_negative\20230130_pluskal_mce_1D1_M16_id_negative.mzML</file>
            <file>L:\MS_data\Corinna_Brungs\pluskal_mce\20230130_mzml_mce_bioactive_negative\20230130_pluskal_mce_1D1_M17_id_negative.mzML</file>
            <file>L:\MS_data\Corinna_Brungs\pluskal_mce\20230130_mzml_mce_bioactive_negative\20230130_pluskal_mce_1D1_M18_id_negative.mzML</file>
            <file>L:\MS_data\Corinna_Brungs\pluskal_mce\20230130_mzml_mce_bioactive_negative\20230130_pluskal_mce_1D1_M19_id_negative.mzML</file>
            <file>L:\MS_data\Corinna_Brungs\pluskal_mce\20230130_mzml_mce_bioactive_negative\20230130_pluskal_mce_1D1_M20_id_negative.mzML</file>
            <file>L:\MS_data\Corinna_Brungs\pluskal_mce\20230130_mzml_mce_bioactive_negative\20230130_pluskal_mce_1D1_M21_id_negative.mzML</file>
            <file>L:\MS_data\Corinna_Brungs\pluskal_mce\20230130_mzml_mce_bioactive_negative\20230130_pluskal_mce_1D1_M22_id_negative.mzML</file>
            <file>L:\MS_data\Corinna_Brungs\pluskal_mce\20230130_mzml_mce_bioactive_negative\20230130_pluskal_mce_1D1_M23_id_negative.mzML</file>
            <file>L:\MS_data\Corinna_Brungs\pluskal_mce\20230130_mzml_mce_bioactive_negative\20230130_pluskal_mce_1D1_M24_id_negative.mzML</file>
            <file>L:\MS_data\Corinna_Brungs\pluskal_mce\20230130_mzml_mce_bioactive_negative\20230130_pluskal_mce_1D1_N1_id_negative.mzML</file>
            <file>L:\MS_data\Corinna_Brungs\pluskal_mce\20230130_mzml_mce_bioactive_negative\20230130_pluskal_mce_1D1_N2_id_negative.mzML</file>
            <file>L:\MS_data\Corinna_Brungs\pluskal_mce\20230130_mzml_mce_bioactive_negative\20230130_pluskal_mce_1D1_N3_id_negative.mzML</file>
            <file>L:\MS_data\Corinna_Brungs\pluskal_mce\20230130_mzml_mce_bioactive_negative\20230130_pluskal_mce_1D1_N4_id_negative.mzML</file>
            <file>L:\MS_data\Corinna_Brungs\pluskal_mce\20230130_mzml_mce_bioactive_negative\20230130_pluskal_mce_1D1_N5_id_negative.mzML</file>
            <file>L:\MS_data\Corinna_Brungs\pluskal_mce\20230130_mzml_mce_bioactive_negative\20230130_pluskal_mce_1D1_N6_id_negative.mzML</file>
            <file>L:\MS_data\Corinna_Brungs\pluskal_mce\20230130_mzml_mce_bioactive_negative\20230130_pluskal_mce_1D1_N7_id_negative.mzML</file>
            <file>L:\MS_data\Corinna_Brungs\pluskal_mce\20230130_mzml_mce_bioactive_negative\20230130_pluskal_mce_1D1_N8_id_negative.mzML</file>
            <file>L:\MS_data\Corinna_Brungs\pluskal_mce\20230130_mzml_mce_bioactive_negative\20230130_pluskal_mce_1D1_N9_id_negative.mzML</file>
            <file>L:\MS_data\Corinna_Brungs\pluskal_mce\20230130_mzml_mce_bioactive_negative\20230130_pluskal_mce_1D1_N10_id_negative.mzML</file>
            <file>L:\MS_data\Corinna_Brungs\pluskal_mce\20230130_mzml_mce_bioactive_negative\20230130_pluskal_mce_1D1_N11_id_negative.mzML</file>
            <file>L:\MS_data\Corinna_Brungs\pluskal_mce\20230130_mzml_mce_bioactive_negative\20230130_pluskal_mce_1D1_N12_id_negative.mzML</file>
            <file>L:\MS_data\Corinna_Brungs\pluskal_mce\20230130_mzml_mce_bioactive_negative\20230130_pluskal_mce_1D1_N13_id_negative.mzML</file>
            <file>L:\MS_data\Corinna_Brungs\pluskal_mce\20230130_mzml_mce_bioactive_negative\20230130_pluskal_mce_1D1_N14_id_negative.mzML</file>
            <file>L:\MS_data\Corinna_Brungs\pluskal_mce\20230130_mzml_mce_bioactive_negative\20230130_pluskal_mce_1D1_N15_id_negative.mzML</file>
            <file>L:\MS_data\Corinna_Brungs\pluskal_mce\20230130_mzml_mce_bioactive_negative\20230130_pluskal_mce_1D1_N16_id_negative.mzML</file>
            <file>L:\MS_data\Corinna_Brungs\pluskal_mce\20230130_mzml_mce_bioactive_negative\20230130_pluskal_mce_1D1_N17_id_negative.mzML</file>
            <file>L:\MS_data\Corinna_Brungs\pluskal_mce\20230130_mzml_mce_bioactive_negative\20230130_pluskal_mce_1D1_N18_id_negative.mzML</file>
            <file>L:\MS_data\Corinna_Brungs\pluskal_mce\20230130_mzml_mce_bioactive_negative\20230130_pluskal_mce_1D1_N19_id_negative.mzML</file>
            <file>L:\MS_data\Corinna_Brungs\pluskal_mce\20230130_mzml_mce_bioactive_negative\20230130_pluskal_mce_1D1_N20_id_negative.mzML</file>
            <file>L:\MS_data\Corinna_Brungs\pluskal_mce\20230130_mzml_mce_bioactive_negative\20230130_pluskal_mce_1D1_N21_id_negative.mzML</file>
            <file>L:\MS_data\Corinna_Brungs\pluskal_mce\20230130_mzml_mce_bioactive_negative\20230130_pluskal_mce_1D1_N22_id_negative.mzML</file>
            <file>L:\MS_data\Corinna_Brungs\pluskal_mce\20230130_mzml_mce_bioactive_negative\20230130_pluskal_mce_1D1_N23_id_negative.mzML</file>
            <file>L:\MS_data\Corinna_Brungs\pluskal_mce\20230130_mzml_mce_bioactive_negative\20230130_pluskal_mce_1D1_N24_id_negative.mzML</file>
            <file>L:\MS_data\Corinna_Brungs\pluskal_mce\20230130_mzml_mce_bioactive_negative\20230130_pluskal_mce_1D1_O1_id_negative.mzML</file>
            <file>L:\MS_data\Corinna_Brungs\pluskal_mce\20230130_mzml_mce_bioactive_negative\20230130_pluskal_mce_1D1_O2_id_negative.mzML</file>
            <file>L:\MS_data\Corinna_Brungs\pluskal_mce\20230130_mzml_mce_bioactive_negative\20230130_pluskal_mce_1D1_O3_id_negative.mzML</file>
            <file>L:\MS_data\Corinna_Brungs\pluskal_mce\20230130_mzml_mce_bioactive_negative\20230130_pluskal_mce_1D1_O4_id_negative.mzML</file>
            <file>L:\MS_data\Corinna_Brungs\pluskal_mce\20230130_mzml_mce_bioactive_negative\20230130_pluskal_mce_1D1_O5_id_negative.mzML</file>
            <file>L:\MS_data\Corinna_Brungs\pluskal_mce\20230130_mzml_mce_bioactive_negative\20230130_pluskal_mce_1D1_O6_id_negative.mzML</file>
            <file>L:\MS_data\Corinna_Brungs\pluskal_mce\20230130_mzml_mce_bioactive_negative\20230130_pluskal_mce_1D1_O7_id_negative.mzML</file>
            <file>L:\MS_data\Corinna_Brungs\pluskal_mce\20230130_mzml_mce_bioactive_negative\20230130_pluskal_mce_1D1_O8_id_negative.mzML</file>
            <file>L:\MS_data\Corinna_Brungs\pluskal_mce\20230130_mzml_mce_bioactive_negative\20230130_pluskal_mce_1D1_O9_id_negative.mzML</file>
            <file>L:\MS_data\Corinna_Brungs\pluskal_mce\20230130_mzml_mce_bioactive_negative\20230130_pluskal_mce_1D1_O10_id_negative.mzML</file>
            <file>L:\MS_data\Corinna_Brungs\pluskal_mce\20230130_mzml_mce_bioactive_negative\20230130_pluskal_mce_1D1_O11_id_negative.mzML</file>
            <file>L:\MS_data\Corinna_Brungs\pluskal_mce\20230130_mzml_mce_bioactive_negative\20230130_pluskal_mce_1D1_O12_id_negative.mzML</file>
            <file>L:\MS_data\Corinna_Brungs\pluskal_mce\20230130_mzml_mce_bioactive_negative\20230130_pluskal_mce_1D1_O13_id_negative.mzML</file>
            <file>L:\MS_data\Corinna_Brungs\pluskal_mce\20230130_mzml_mce_bioactive_negative\20230130_pluskal_mce_1D1_O14_id_negative.mzML</file>
            <file>L:\MS_data\Corinna_Brungs\pluskal_mce\20230130_mzml_mce_bioactive_negative\20230130_pluskal_mce_1D1_O15_id_negative.mzML</file>
            <file>L:\MS_data\Corinna_Brungs\pluskal_mce\20230130_mzml_mce_bioactive_negative\20230130_pluskal_mce_1D1_O16_id_negative.mzML</file>
            <file>L:\MS_data\Corinna_Brungs\pluskal_mce\20230130_mzml_mce_bioactive_negative\20230130_pluskal_mce_1D1_O17_id_negative.mzML</file>
            <file>L:\MS_data\Corinna_Brungs\pluskal_mce\20230130_mzml_mce_bioactive_negative\20230130_pluskal_mce_1D1_O18_id_negative.mzML</file>
            <file>L:\MS_data\Corinna_Brungs\pluskal_mce\20230130_mzml_mce_bioactive_negative\20230130_pluskal_mce_1D1_O19_id_negative.mzML</file>
            <file>L:\MS_data\Corinna_Brungs\pluskal_mce\20230130_mzml_mce_bioactive_negative\20230130_pluskal_mce_1D1_O20_id_negative.mzML</file>
            <file>L:\MS_data\Corinna_Brungs\pluskal_mce\20230130_mzml_mce_bioactive_negative\20230130_pluskal_mce_1D1_O21_id_negative.mzML</file>
            <file>L:\MS_data\Corinna_Brungs\pluskal_mce\20230130_mzml_mce_bioactive_negative\20230130_pluskal_mce_1D1_O22_id_negative.mzML</file>
            <file>L:\MS_data\Corinna_Brungs\pluskal_mce\20230130_mzml_mce_bioactive_negative\20230130_pluskal_mce_1D1_O23_id_negative.mzML</file>
            <file>L:\MS_data\Corinna_Brungs\pluskal_mce\20230130_mzml_mce_bioactive_negative\20230130_pluskal_mce_1D1_O24_id_negative.mzML</file>
            <file>L:\MS_data\Corinna_Brungs\pluskal_mce\20230130_mzml_mce_bioactive_negative\20230130_pluskal_mce_1D1_P1_id_negative.mzML</file>
            <file>L:\MS_data\Corinna_Brungs\pluskal_mce\20230130_mzml_mce_bioactive_negative\20230130_pluskal_mce_1D1_P2_id_negative.mzML</file>
            <file>L:\MS_data\Corinna_Brungs\pluskal_mce\20230130_mzml_mce_bioactive_negative\20230130_pluskal_mce_1D1_P3_id_negative.mzML</file>
            <file>L:\MS_data\Corinna_Brungs\pluskal_mce\20230130_mzml_mce_bioactive_negative\20230130_pluskal_mce_1D1_P4_id_negative.mzML</file>
            <file>L:\MS_data\Corinna_Brungs\pluskal_mce\20230130_mzml_mce_bioactive_negative\20230130_pluskal_mce_1D1_P5_id_negative.mzML</file>
            <file>L:\MS_data\Corinna_Brungs\pluskal_mce\20230130_mzml_mce_bioactive_negative\20230130_pluskal_mce_1D1_P6_id_negative.mzML</file>
            <file>L:\MS_data\Corinna_Brungs\pluskal_mce\20230130_mzml_mce_bioactive_negative\20230130_pluskal_mce_1D1_P7_id_negative.mzML</file>
            <file>L:\MS_data\Corinna_Brungs\pluskal_mce\20230130_mzml_mce_bioactive_negative\20230130_pluskal_mce_1D1_P8_id_negative.mzML</file>
            <file>L:\MS_data\Corinna_Brungs\pluskal_mce\20230130_mzml_mce_bioactive_negative\20230130_pluskal_mce_1D1_P9_id_negative.mzML</file>
            <file>L:\MS_data\Corinna_Brungs\pluskal_mce\20230130_mzml_mce_bioactive_negative\20230130_pluskal_mce_1D1_P10_id_negative.mzML</file>
            <file>L:\MS_data\Corinna_Brungs\pluskal_mce\20230130_mzml_mce_bioactive_negative\20230130_pluskal_mce_1D1_P11_id_negative.mzML</file>
            <file>L:\MS_data\Corinna_Brungs\pluskal_mce\20230130_mzml_mce_bioactive_negative\20230130_pluskal_mce_1D1_P12_id_negative.mzML</file>
            <file>L:\MS_data\Corinna_Brungs\pluskal_mce\20230130_mzml_mce_bioactive_negative\20230130_pluskal_mce_1D1_P13_id_negative.mzML</file>
            <file>L:\MS_data\Corinna_Brungs\pluskal_mce\20230130_mzml_mce_bioactive_negative\20230130_pluskal_mce_1D1_P14_id_negative.mzML</file>
            <file>L:\MS_data\Corinna_Brungs\pluskal_mce\20230130_mzml_mce_bioactive_negative\20230130_pluskal_mce_1D1_P15_id_negative.mzML</file>
            <file>L:\MS_data\Corinna_Brungs\pluskal_mce\20230130_mzml_mce_bioactive_negative\20230130_pluskal_mce_1D1_P16_id_negative.mzML</file>
            <file>L:\MS_data\Corinna_Brungs\pluskal_mce\20230130_mzml_mce_bioactive_negative\20230130_pluskal_mce_1D1_P17_id_negative.mzML</file>
            <file>L:\MS_data\Corinna_Brungs\pluskal_mce\20230130_mzml_mce_bioactive_negative\20230130_pluskal_mce_1D1_P18_id_negative.mzML</file>
            <file>L:\MS_data\Corinna_Brungs\pluskal_mce\20230130_mzml_mce_bioactive_negative\20230130_pluskal_mce_1D1_P19_id_negative.mzML</file>
            <file>L:\MS_data\Corinna_Brungs\pluskal_mce\20230130_mzml_mce_bioactive_negative\20230130_pluskal_mce_1D1_P20_id_negative.mzML</file>
            <file>L:\MS_data\Corinna_Brungs\pluskal_mce\20230130_mzml_mce_bioactive_negative\20230130_pluskal_mce_1D1_P21_id_negative.mzML</file>
            <file>L:\MS_data\Corinna_Brungs\pluskal_mce\20230130_mzml_mce_bioactive_negative\20230130_pluskal_mce_1D1_P22_id_negative.mzML</file>
            <file>L:\MS_data\Corinna_Brungs\pluskal_mce\20230130_mzml_mce_bioactive_negative\20230130_pluskal_mce_1D1_P23_id_negative.mzML</file>
            <file>L:\MS_data\Corinna_Brungs\pluskal_mce\20230130_mzml_mce_bioactive_negative\20230130_pluskal_mce_1D1_P24_id_negative.mzML</file>
            <file>L:\MS_data\Corinna_Brungs\pluskal_mce\20230130_mzml_mce_bioactive_negative\20230131_pluskal_mce_1D2_A1_id_negative.mzML</file>
            <file>L:\MS_data\Corinna_Brungs\pluskal_mce\20230130_mzml_mce_bioactive_negative\20230131_pluskal_mce_1D2_A2_id_negative.mzML</file>
            <file>L:\MS_data\Corinna_Brungs\pluskal_mce\20230130_mzml_mce_bioactive_negative\20230131_pluskal_mce_1D2_A3_id_negative.mzML</file>
            <file>L:\MS_data\Corinna_Brungs\pluskal_mce\20230130_mzml_mce_bioactive_negative\20230131_pluskal_mce_1D2_A4_id_negative.mzML</file>
            <file>L:\MS_data\Corinna_Brungs\pluskal_mce\20230130_mzml_mce_bioactive_negative\20230131_pluskal_mce_1D2_A5_id_negative.mzML</file>
            <file>L:\MS_data\Corinna_Brungs\pluskal_mce\20230130_mzml_mce_bioactive_negative\20230131_pluskal_mce_1D2_A6_id_negative.mzML</file>
            <file>L:\MS_data\Corinna_Brungs\pluskal_mce\20230130_mzml_mce_bioactive_negative\20230131_pluskal_mce_1D2_A7_id_negative.mzML</file>
            <file>L:\MS_data\Corinna_Brungs\pluskal_mce\20230130_mzml_mce_bioactive_negative\20230131_pluskal_mce_1D2_A8_id_negative.mzML</file>
            <file>L:\MS_data\Corinna_Brungs\pluskal_mce\20230130_mzml_mce_bioactive_negative\20230131_pluskal_mce_1D2_A9_id_negative.mzML</file>
            <file>L:\MS_data\Corinna_Brungs\pluskal_mce\20230130_mzml_mce_bioactive_negative\20230131_pluskal_mce_1D2_A10_id_negative.mzML</file>
            <file>L:\MS_data\Corinna_Brungs\pluskal_mce\20230130_mzml_mce_bioactive_negative\20230131_pluskal_mce_1D2_A11_id_negative.mzML</file>
            <file>L:\MS_data\Corinna_Brungs\pluskal_mce\20230130_mzml_mce_bioactive_negative\20230131_pluskal_mce_1D2_A12_id_negative.mzML</file>
            <file>L:\MS_data\Corinna_Brungs\pluskal_mce\20230130_mzml_mce_bioactive_negative\20230131_pluskal_mce_1D2_A13_id_negative.mzML</file>
            <file>L:\MS_data\Corinna_Brungs\pluskal_mce\20230130_mzml_mce_bioactive_negative\20230131_pluskal_mce_1D2_A14_id_negative.mzML</file>
            <file>L:\MS_data\Corinna_Brungs\pluskal_mce\20230130_mzml_mce_bioactive_negative\20230131_pluskal_mce_1D2_A15_id_negative.mzML</file>
            <file>L:\MS_data\Corinna_Brungs\pluskal_mce\20230130_mzml_mce_bioactive_negative\20230131_pluskal_mce_1D2_A16_id_negative.mzML</file>
            <file>L:\MS_data\Corinna_Brungs\pluskal_mce\20230130_mzml_mce_bioactive_negative\20230131_pluskal_mce_1D2_A17_id_negative.mzML</file>
            <file>L:\MS_data\Corinna_Brungs\pluskal_mce\20230130_mzml_mce_bioactive_negative\20230131_pluskal_mce_1D2_A18_id_negative.mzML</file>
            <file>L:\MS_data\Corinna_Brungs\pluskal_mce\20230130_mzml_mce_bioactive_negative\20230131_pluskal_mce_1D2_A19_id_negative.mzML</file>
            <file>L:\MS_data\Corinna_Brungs\pluskal_mce\20230130_mzml_mce_bioactive_negative\20230131_pluskal_mce_1D2_A20_id_negative.mzML</file>
            <file>L:\MS_data\Corinna_Brungs\pluskal_mce\20230130_mzml_mce_bioactive_negative\20230131_pluskal_mce_1D2_A21_id_negative.mzML</file>
            <file>L:\MS_data\Corinna_Brungs\pluskal_mce\20230130_mzml_mce_bioactive_negative\20230131_pluskal_mce_1D2_A22_id_negative.mzML</file>
            <file>L:\MS_data\Corinna_Brungs\pluskal_mce\20230130_mzml_mce_bioactive_negative\20230131_pluskal_mce_1D2_A23_id_negative.mzML</file>
            <file>L:\MS_data\Corinna_Brungs\pluskal_mce\20230130_mzml_mce_bioactive_negative\20230131_pluskal_mce_1D2_A24_id_negative.mzML</file>
            <file>L:\MS_data\Corinna_Brungs\pluskal_mce\20230130_mzml_mce_bioactive_negative\20230131_pluskal_mce_1D2_B1_id_negative.mzML</file>
            <file>L:\MS_data\Corinna_Brungs\pluskal_mce\20230130_mzml_mce_bioactive_negative\20230131_pluskal_mce_1D2_B2_id_negative.mzML</file>
            <file>L:\MS_data\Corinna_Brungs\pluskal_mce\20230130_mzml_mce_bioactive_negative\20230131_pluskal_mce_1D2_B3_id_negative.mzML</file>
            <file>L:\MS_data\Corinna_Brungs\pluskal_mce\20230130_mzml_mce_bioactive_negative\20230131_pluskal_mce_1D2_B4_id_negative.mzML</file>
            <file>L:\MS_data\Corinna_Brungs\pluskal_mce\20230130_mzml_mce_bioactive_negative\20230131_pluskal_mce_1D2_B5_id_negative.mzML</file>
            <file>L:\MS_data\Corinna_Brungs\pluskal_mce\20230130_mzml_mce_bioactive_negative\20230131_pluskal_mce_1D2_B6_id_negative.mzML</file>
            <file>L:\MS_data\Corinna_Brungs\pluskal_mce\20230130_mzml_mce_bioactive_negative\20230131_pluskal_mce_1D2_B7_id_negative.mzML</file>
            <file>L:\MS_data\Corinna_Brungs\pluskal_mce\20230130_mzml_mce_bioactive_negative\20230131_pluskal_mce_1D2_B8_id_negative.mzML</file>
            <file>L:\MS_data\Corinna_Brungs\pluskal_mce\20230130_mzml_mce_bioactive_negative\20230131_pluskal_mce_1D2_B9_id_negative.mzML</file>
            <file>L:\MS_data\Corinna_Brungs\pluskal_mce\20230130_mzml_mce_bioactive_negative\20230131_pluskal_mce_1D2_B10_id_negative.mzML</file>
            <file>L:\MS_data\Corinna_Brungs\pluskal_mce\20230130_mzml_mce_bioactive_negative\20230131_pluskal_mce_1D2_B11_id_negative.mzML</file>
            <file>L:\MS_data\Corinna_Brungs\pluskal_mce\20230130_mzml_mce_bioactive_negative\20230131_pluskal_mce_1D2_B12_id_negative.mzML</file>
            <file>L:\MS_data\Corinna_Brungs\pluskal_mce\20230130_mzml_mce_bioactive_negative\20230131_pluskal_mce_1D2_B13_id_negative.mzML</file>
            <file>L:\MS_data\Corinna_Brungs\pluskal_mce\20230130_mzml_mce_bioactive_negative\20230131_pluskal_mce_1D2_B14_id_negative.mzML</file>
            <file>L:\MS_data\Corinna_Brungs\pluskal_mce\20230130_mzml_mce_bioactive_negative\20230131_pluskal_mce_1D2_B15_id_negative.mzML</file>
            <file>L:\MS_data\Corinna_Brungs\pluskal_mce\20230130_mzml_mce_bioactive_negative\20230131_pluskal_mce_1D2_B16_id_negative.mzML</file>
            <file>L:\MS_data\Corinna_Brungs\pluskal_mce\20230130_mzml_mce_bioactive_negative\20230131_pluskal_mce_1D2_B17_id_negative.mzML</file>
            <file>L:\MS_data\Corinna_Brungs\pluskal_mce\20230130_mzml_mce_bioactive_negative\20230131_pluskal_mce_1D2_B18_id_negative.mzML</file>
            <file>L:\MS_data\Corinna_Brungs\pluskal_mce\20230130_mzml_mce_bioactive_negative\20230131_pluskal_mce_1D2_B19_id_negative.mzML</file>
            <file>L:\MS_data\Corinna_Brungs\pluskal_mce\20230130_mzml_mce_bioactive_negative\20230131_pluskal_mce_1D2_B20_id_negative.mzML</file>
            <file>L:\MS_data\Corinna_Brungs\pluskal_mce\20230130_mzml_mce_bioactive_negative\20230131_pluskal_mce_1D2_B21_id_negative.mzML</file>
            <file>L:\MS_data\Corinna_Brungs\pluskal_mce\20230130_mzml_mce_bioactive_negative\20230131_pluskal_mce_1D2_B22_id_negative.mzML</file>
            <file>L:\MS_data\Corinna_Brungs\pluskal_mce\20230130_mzml_mce_bioactive_negative\20230131_pluskal_mce_1D2_B23_id_negative.mzML</file>
            <file>L:\MS_data\Corinna_Brungs\pluskal_mce\20230130_mzml_mce_bioactive_negative\20230131_pluskal_mce_1D2_B24_id_negative.mzML</file>
            <file>L:\MS_data\Corinna_Brungs\pluskal_mce\20230130_mzml_mce_bioactive_negative\20230131_pluskal_mce_1D2_C1_id_negative.mzML</file>
            <file>L:\MS_data\Corinna_Brungs\pluskal_mce\20230130_mzml_mce_bioactive_negative\20230131_pluskal_mce_1D2_C2_id_negative.mzML</file>
            <file>L:\MS_data\Corinna_Brungs\pluskal_mce\20230130_mzml_mce_bioactive_negative\20230131_pluskal_mce_1D2_C3_id_negative.mzML</file>
            <file>L:\MS_data\Corinna_Brungs\pluskal_mce\20230130_mzml_mce_bioactive_negative\20230131_pluskal_mce_1D2_C4_id_negative.mzML</file>
            <file>L:\MS_data\Corinna_Brungs\pluskal_mce\20230130_mzml_mce_bioactive_negative\20230131_pluskal_mce_1D2_C5_id_negative.mzML</file>
            <file>L:\MS_data\Corinna_Brungs\pluskal_mce\20230130_mzml_mce_bioactive_negative\20230131_pluskal_mce_1D2_C6_id_negative.mzML</file>
            <file>L:\MS_data\Corinna_Brungs\pluskal_mce\20230130_mzml_mce_bioactive_negative\20230131_pluskal_mce_1D2_C7_id_negative.mzML</file>
            <file>L:\MS_data\Corinna_Brungs\pluskal_mce\20230130_mzml_mce_bioactive_negative\20230131_pluskal_mce_1D2_C8_id_negative.mzML</file>
            <file>L:\MS_data\Corinna_Brungs\pluskal_mce\20230130_mzml_mce_bioactive_negative\20230131_pluskal_mce_1D2_C9_id_negative.mzML</file>
            <file>L:\MS_data\Corinna_Brungs\pluskal_mce\20230130_mzml_mce_bioactive_negative\20230131_pluskal_mce_1D2_C10_id_negative.mzML</file>
            <file>L:\MS_data\Corinna_Brungs\pluskal_mce\20230130_mzml_mce_bioactive_negative\20230131_pluskal_mce_1D2_C11_id_negative.mzML</file>
            <file>L:\MS_data\Corinna_Brungs\pluskal_mce\20230130_mzml_mce_bioactive_negative\20230131_pluskal_mce_1D2_C12_id_negative.mzML</file>
            <file>L:\MS_data\Corinna_Brungs\pluskal_mce\20230130_mzml_mce_bioactive_negative\20230131_pluskal_mce_1D2_C13_id_negative.mzML</file>
            <file>L:\MS_data\Corinna_Brungs\pluskal_mce\20230130_mzml_mce_bioactive_negative\20230131_pluskal_mce_1D2_C14_id_negative.mzML</file>
            <file>L:\MS_data\Corinna_Brungs\pluskal_mce\20230130_mzml_mce_bioactive_negative\20230131_pluskal_mce_1D2_C15_id_negative.mzML</file>
            <file>L:\MS_data\Corinna_Brungs\pluskal_mce\20230130_mzml_mce_bioactive_negative\20230131_pluskal_mce_1D2_C16_id_negative.mzML</file>
            <file>L:\MS_data\Corinna_Brungs\pluskal_mce\20230130_mzml_mce_bioactive_negative\20230131_pluskal_mce_1D2_C17_id_negative.mzML</file>
            <file>L:\MS_data\Corinna_Brungs\pluskal_mce\20230130_mzml_mce_bioactive_negative\20230131_pluskal_mce_1D2_C18_id_negative.mzML</file>
            <file>L:\MS_data\Corinna_Brungs\pluskal_mce\20230130_mzml_mce_bioactive_negative\20230131_pluskal_mce_1D2_C19_id_negative.mzML</file>
            <file>L:\MS_data\Corinna_Brungs\pluskal_mce\20230130_mzml_mce_bioactive_negative\20230131_pluskal_mce_1D2_C20_id_negative.mzML</file>
            <file>L:\MS_data\Corinna_Brungs\pluskal_mce\20230130_mzml_mce_bioactive_negative\20230131_pluskal_mce_1D2_C21_id_negative.mzML</file>
            <file>L:\MS_data\Corinna_Brungs\pluskal_mce\20230130_mzml_mce_bioactive_negative\20230131_pluskal_mce_1D2_C22_id_negative.mzML</file>
            <file>L:\MS_data\Corinna_Brungs\pluskal_mce\20230130_mzml_mce_bioactive_negative\20230131_pluskal_mce_1D2_C23_id_negative.mzML</file>
            <file>L:\MS_data\Corinna_Brungs\pluskal_mce\20230130_mzml_mce_bioactive_negative\20230131_pluskal_mce_1D2_C24_id_negative.mzML</file>
            <file>L:\MS_data\Corinna_Brungs\pluskal_mce\20230130_mzml_mce_bioactive_negative\20230131_pluskal_mce_1D2_D1_id_negative.mzML</file>
            <file>L:\MS_data\Corinna_Brungs\pluskal_mce\20230130_mzml_mce_bioactive_negative\20230131_pluskal_mce_1D2_D2_id_negative.mzML</file>
            <file>L:\MS_data\Corinna_Brungs\pluskal_mce\20230130_mzml_mce_bioactive_negative\20230131_pluskal_mce_1D2_D3_id_negative.mzML</file>
            <file>L:\MS_data\Corinna_Brungs\pluskal_mce\20230130_mzml_mce_bioactive_negative\20230131_pluskal_mce_1D2_D4_id_negative.mzML</file>
            <file>L:\MS_data\Corinna_Brungs\pluskal_mce\20230130_mzml_mce_bioactive_negative\20230131_pluskal_mce_1D2_D5_id_negative.mzML</file>
            <file>L:\MS_data\Corinna_Brungs\pluskal_mce\20230130_mzml_mce_bioactive_negative\20230131_pluskal_mce_1D2_D6_id_negative.mzML</file>
            <file>L:\MS_data\Corinna_Brungs\pluskal_mce\20230130_mzml_mce_bioactive_negative\20230131_pluskal_mce_1D2_D7_id_negative.mzML</file>
            <file>L:\MS_data\Corinna_Brungs\pluskal_mce\20230130_mzml_mce_bioactive_negative\20230131_pluskal_mce_1D2_D8_id_negative.mzML</file>
            <file>L:\MS_data\Corinna_Brungs\pluskal_mce\20230130_mzml_mce_bioactive_negative\20230131_pluskal_mce_1D2_D9_id_negative.mzML</file>
            <file>L:\MS_data\Corinna_Brungs\pluskal_mce\20230130_mzml_mce_bioactive_negative\20230131_pluskal_mce_1D2_D10_id_negative.mzML</file>
            <file>L:\MS_data\Corinna_Brungs\pluskal_mce\20230130_mzml_mce_bioactive_negative\20230131_pluskal_mce_1D2_D11_id_negative.mzML</file>
            <file>L:\MS_data\Corinna_Brungs\pluskal_mce\20230130_mzml_mce_bioactive_negative\20230131_pluskal_mce_1D2_D12_id_negative.mzML</file>
            <file>L:\MS_data\Corinna_Brungs\pluskal_mce\20230130_mzml_mce_bioactive_negative\20230131_pluskal_mce_1D2_D13_id_negative.mzML</file>
            <file>L:\MS_data\Corinna_Brungs\pluskal_mce\20230130_mzml_mce_bioactive_negative\20230131_pluskal_mce_1D2_D14_id_negative.mzML</file>
            <file>L:\MS_data\Corinna_Brungs\pluskal_mce\20230130_mzml_mce_bioactive_negative\20230131_pluskal_mce_1D2_D15_id_negative.mzML</file>
            <file>L:\MS_data\Corinna_Brungs\pluskal_mce\20230130_mzml_mce_bioactive_negative\20230131_pluskal_mce_1D2_D16_id_negative.mzML</file>
            <file>L:\MS_data\Corinna_Brungs\pluskal_mce\20230130_mzml_mce_bioactive_negative\20230131_pluskal_mce_1D2_D17_id_negative.mzML</file>
            <file>L:\MS_data\Corinna_Brungs\pluskal_mce\20230130_mzml_mce_bioactive_negative\20230131_pluskal_mce_1D2_D18_id_negative.mzML</file>
            <file>L:\MS_data\Corinna_Brungs\pluskal_mce\20230130_mzml_mce_bioactive_negative\20230131_pluskal_mce_1D2_D19_id_negative.mzML</file>
            <file>L:\MS_data\Corinna_Brungs\pluskal_mce\20230130_mzml_mce_bioactive_negative\20230131_pluskal_mce_1D2_D20_id_negative.mzML</file>
            <file>L:\MS_data\Corinna_Brungs\pluskal_mce\20230130_mzml_mce_bioactive_negative\20230131_pluskal_mce_1D2_D21_id_negative.mzML</file>
            <file>L:\MS_data\Corinna_Brungs\pluskal_mce\20230130_mzml_mce_bioactive_negative\20230131_pluskal_mce_1D2_D22_id_negative.mzML</file>
            <file>L:\MS_data\Corinna_Brungs\pluskal_mce\20230130_mzml_mce_bioactive_negative\20230131_pluskal_mce_1D2_D23_id_negative.mzML</file>
            <file>L:\MS_data\Corinna_Brungs\pluskal_mce\20230130_mzml_mce_bioactive_negative\20230131_pluskal_mce_1D2_D24_id_negative.mzML</file>
            <file>L:\MS_data\Corinna_Brungs\pluskal_mce\20230130_mzml_mce_bioactive_negative\20230131_pluskal_mce_1D2_E1_id_negative.mzML</file>
            <file>L:\MS_data\Corinna_Brungs\pluskal_mce\20230130_mzml_mce_bioactive_negative\20230131_pluskal_mce_1D2_E2_id_negative.mzML</file>
            <file>L:\MS_data\Corinna_Brungs\pluskal_mce\20230130_mzml_mce_bioactive_negative\20230131_pluskal_mce_1D2_E3_id_negative.mzML</file>
            <file>L:\MS_data\Corinna_Brungs\pluskal_mce\20230130_mzml_mce_bioactive_negative\20230131_pluskal_mce_1D2_E4_id_negative.mzML</file>
            <file>L:\MS_data\Corinna_Brungs\pluskal_mce\20230130_mzml_mce_bioactive_negative\20230131_pluskal_mce_1D2_E5_id_negative.mzML</file>
            <file>L:\MS_data\Corinna_Brungs\pluskal_mce\20230130_mzml_mce_bioactive_negative\20230131_pluskal_mce_1D2_E6_id_negative.mzML</file>
            <file>L:\MS_data\Corinna_Brungs\pluskal_mce\20230130_mzml_mce_bioactive_negative\20230131_pluskal_mce_1D2_E7_id_negative.mzML</file>
            <file>L:\MS_data\Corinna_Brungs\pluskal_mce\20230130_mzml_mce_bioactive_negative\20230131_pluskal_mce_1D2_E8_id_negative.mzML</file>
            <file>L:\MS_data\Corinna_Brungs\pluskal_mce\20230130_mzml_mce_bioactive_negative\20230131_pluskal_mce_1D2_E9_id_negative.mzML</file>
            <file>L:\MS_data\Corinna_Brungs\pluskal_mce\20230130_mzml_mce_bioactive_negative\20230131_pluskal_mce_1D2_E10_id_negative.mzML</file>
            <file>L:\MS_data\Corinna_Brungs\pluskal_mce\20230130_mzml_mce_bioactive_negative\20230131_pluskal_mce_1D2_E11_id_negative.mzML</file>
            <file>L:\MS_data\Corinna_Brungs\pluskal_mce\20230130_mzml_mce_bioactive_negative\20230131_pluskal_mce_1D2_E12_id_negative.mzML</file>
            <file>L:\MS_data\Corinna_Brungs\pluskal_mce\20230130_mzml_mce_bioactive_negative\20230131_pluskal_mce_1D2_E13_id_negative.mzML</file>
            <file>L:\MS_data\Corinna_Brungs\pluskal_mce\20230130_mzml_mce_bioactive_negative\20230131_pluskal_mce_1D2_E14_id_negative.mzML</file>
            <file>L:\MS_data\Corinna_Brungs\pluskal_mce\20230130_mzml_mce_bioactive_negative\20230131_pluskal_mce_1D2_E15_id_negative.mzML</file>
            <file>L:\MS_data\Corinna_Brungs\pluskal_mce\20230130_mzml_mce_bioactive_negative\20230131_pluskal_mce_1D2_E16_id_negative.mzML</file>
            <file>L:\MS_data\Corinna_Brungs\pluskal_mce\20230130_mzml_mce_bioactive_negative\20230131_pluskal_mce_1D2_E17_id_negative.mzML</file>
            <file>L:\MS_data\Corinna_Brungs\pluskal_mce\20230130_mzml_mce_bioactive_negative\20230131_pluskal_mce_1D2_E18_id_negative.mzML</file>
            <file>L:\MS_data\Corinna_Brungs\pluskal_mce\20230130_mzml_mce_bioactive_negative\20230131_pluskal_mce_1D2_E19_id_negative.mzML</file>
            <file>L:\MS_data\Corinna_Brungs\pluskal_mce\20230130_mzml_mce_bioactive_negative\20230131_pluskal_mce_1D2_E20_id_negative.mzML</file>
            <file>L:\MS_data\Corinna_Brungs\pluskal_mce\20230130_mzml_mce_bioactive_negative\20230131_pluskal_mce_1D2_E21_id_negative.mzML</file>
            <file>L:\MS_data\Corinna_Brungs\pluskal_mce\20230130_mzml_mce_bioactive_negative\20230131_pluskal_mce_1D2_E22_id_negative.mzML</file>
            <file>L:\MS_data\Corinna_Brungs\pluskal_mce\20230130_mzml_mce_bioactive_negative\20230131_pluskal_mce_1D2_E23_id_negative.mzML</file>
            <file>L:\MS_data\Corinna_Brungs\pluskal_mce\20230130_mzml_mce_bioactive_negative\20230131_pluskal_mce_1D2_E24_id_negative.mzML</file>
            <file>L:\MS_data\Corinna_Brungs\pluskal_mce\20230130_mzml_mce_bioactive_negative\20230131_pluskal_mce_1D2_F1_id_negative.mzML</file>
            <file>L:\MS_data\Corinna_Brungs\pluskal_mce\20230130_mzml_mce_bioactive_negative\20230131_pluskal_mce_1D2_F2_id_negative.mzML</file>
            <file>L:\MS_data\Corinna_Brungs\pluskal_mce\20230130_mzml_mce_bioactive_negative\20230131_pluskal_mce_1D2_F3_id_negative.mzML</file>
            <file>L:\MS_data\Corinna_Brungs\pluskal_mce\20230130_mzml_mce_bioactive_negative\20230131_pluskal_mce_1D2_F4_id_negative.mzML</file>
            <file>L:\MS_data\Corinna_Brungs\pluskal_mce\20230130_mzml_mce_bioactive_negative\20230131_pluskal_mce_1D2_F5_id_negative.mzML</file>
            <file>L:\MS_data\Corinna_Brungs\pluskal_mce\20230130_mzml_mce_bioactive_negative\20230131_pluskal_mce_1D2_F6_id_negative.mzML</file>
            <file>L:\MS_data\Corinna_Brungs\pluskal_mce\20230130_mzml_mce_bioactive_negative\20230131_pluskal_mce_1D2_F7_id_negative.mzML</file>
            <file>L:\MS_data\Corinna_Brungs\pluskal_mce\20230130_mzml_mce_bioactive_negative\20230131_pluskal_mce_1D2_F8_id_negative.mzML</file>
            <file>L:\MS_data\Corinna_Brungs\pluskal_mce\20230130_mzml_mce_bioactive_negative\20230131_pluskal_mce_1D2_F9_id_negative.mzML</file>
            <file>L:\MS_data\Corinna_Brungs\pluskal_mce\20230130_mzml_mce_bioactive_negative\20230131_pluskal_mce_1D2_F10_id_negative.mzML</file>
            <file>L:\MS_data\Corinna_Brungs\pluskal_mce\20230130_mzml_mce_bioactive_negative\20230131_pluskal_mce_1D2_F11_id_negative.mzML</file>
            <file>L:\MS_data\Corinna_Brungs\pluskal_mce\20230130_mzml_mce_bioactive_negative\20230131_pluskal_mce_1D2_F12_id_negative.mzML</file>
            <file>L:\MS_data\Corinna_Brungs\pluskal_mce\20230130_mzml_mce_bioactive_negative\20230131_pluskal_mce_1D2_F13_id_negative.mzML</file>
            <file>L:\MS_data\Corinna_Brungs\pluskal_mce\20230130_mzml_mce_bioactive_negative\20230131_pluskal_mce_1D2_F14_id_negative.mzML</file>
            <file>L:\MS_data\Corinna_Brungs\pluskal_mce\20230130_mzml_mce_bioactive_negative\20230131_pluskal_mce_1D2_F15_id_negative.mzML</file>
            <file>L:\MS_data\Corinna_Brungs\pluskal_mce\20230130_mzml_mce_bioactive_negative\20230131_pluskal_mce_1D2_F16_id_negative.mzML</file>
            <file>L:\MS_data\Corinna_Brungs\pluskal_mce\20230130_mzml_mce_bioactive_negative\20230131_pluskal_mce_1D2_F17_id_negative.mzML</file>
            <file>L:\MS_data\Corinna_Brungs\pluskal_mce\20230130_mzml_mce_bioactive_negative\20230131_pluskal_mce_1D2_F18_id_negative.mzML</file>
            <file>L:\MS_data\Corinna_Brungs\pluskal_mce\20230130_mzml_mce_bioactive_negative\20230131_pluskal_mce_1D2_F19_id_negative.mzML</file>
            <file>L:\MS_data\Corinna_Brungs\pluskal_mce\20230130_mzml_mce_bioactive_negative\20230131_pluskal_mce_1D2_F20_id_negative.mzML</file>
            <file>L:\MS_data\Corinna_Brungs\pluskal_mce\20230130_mzml_mce_bioactive_negative\20230131_pluskal_mce_1D2_F21_id_negative.mzML</file>
            <file>L:\MS_data\Corinna_Brungs\pluskal_mce\20230130_mzml_mce_bioactive_negative\20230131_pluskal_mce_1D2_F22_id_negative.mzML</file>
            <file>L:\MS_data\Corinna_Brungs\pluskal_mce\20230130_mzml_mce_bioactive_negative\20230131_pluskal_mce_1D2_F23_id_negative.mzML</file>
            <file>L:\MS_data\Corinna_Brungs\pluskal_mce\20230130_mzml_mce_bioactive_negative\20230131_pluskal_mce_1D2_F24_id_negative.mzML</file>
            <file>L:\MS_data\Corinna_Brungs\pluskal_mce\20230130_mzml_mce_bioactive_negative\20230131_pluskal_mce_1D2_G1_id_negative.mzML</file>
            <file>L:\MS_data\Corinna_Brungs\pluskal_mce\20230130_mzml_mce_bioactive_negative\20230131_pluskal_mce_1D2_G2_id_negative.mzML</file>
            <file>L:\MS_data\Corinna_Brungs\pluskal_mce\20230130_mzml_mce_bioactive_negative\20230131_pluskal_mce_1D2_G3_id_negative.mzML</file>
            <file>L:\MS_data\Corinna_Brungs\pluskal_mce\20230130_mzml_mce_bioactive_negative\20230131_pluskal_mce_1D2_G4_id_negative.mzML</file>
            <file>L:\MS_data\Corinna_Brungs\pluskal_mce\20230130_mzml_mce_bioactive_negative\20230131_pluskal_mce_1D2_G5_id_negative.mzML</file>
            <file>L:\MS_data\Corinna_Brungs\pluskal_mce\20230130_mzml_mce_bioactive_negative\20230131_pluskal_mce_1D2_G6_id_negative.mzML</file>
            <file>L:\MS_data\Corinna_Brungs\pluskal_mce\20230130_mzml_mce_bioactive_negative\20230131_pluskal_mce_1D2_G7_id_negative.mzML</file>
            <file>L:\MS_data\Corinna_Brungs\pluskal_mce\20230130_mzml_mce_bioactive_negative\20230131_pluskal_mce_1D2_G8_id_negative.mzML</file>
            <file>L:\MS_data\Corinna_Brungs\pluskal_mce\20230130_mzml_mce_bioactive_negative\20230131_pluskal_mce_1D2_G9_id_negative.mzML</file>
            <file>L:\MS_data\Corinna_Brungs\pluskal_mce\20230130_mzml_mce_bioactive_negative\20230131_pluskal_mce_1D2_G10_id_negative.mzML</file>
            <file>L:\MS_data\Corinna_Brungs\pluskal_mce\20230130_mzml_mce_bioactive_negative\20230131_pluskal_mce_1D2_G11_id_negative.mzML</file>
            <file>L:\MS_data\Corinna_Brungs\pluskal_mce\20230130_mzml_mce_bioactive_negative\20230131_pluskal_mce_1D2_G12_id_negative.mzML</file>
            <file>L:\MS_data\Corinna_Brungs\pluskal_mce\20230130_mzml_mce_bioactive_negative\20230131_pluskal_mce_1D2_G13_id_negative.mzML</file>
            <file>L:\MS_data\Corinna_Brungs\pluskal_mce\20230130_mzml_mce_bioactive_negative\20230131_pluskal_mce_1D2_G14_id_negative.mzML</file>
            <file>L:\MS_data\Corinna_Brungs\pluskal_mce\20230130_mzml_mce_bioactive_negative\20230131_pluskal_mce_1D2_G15_id_negative.mzML</file>
            <file>L:\MS_data\Corinna_Brungs\pluskal_mce\20230130_mzml_mce_bioactive_negative\20230131_pluskal_mce_1D2_G16_id_negative.mzML</file>
            <file>L:\MS_data\Corinna_Brungs\pluskal_mce\20230130_mzml_mce_bioactive_negative\20230131_pluskal_mce_1D2_G17_id_negative.mzML</file>
            <file>L:\MS_data\Corinna_Brungs\pluskal_mce\20230130_mzml_mce_bioactive_negative\20230131_pluskal_mce_1D2_G18_id_negative.mzML</file>
            <file>L:\MS_data\Corinna_Brungs\pluskal_mce\20230130_mzml_mce_bioactive_negative\20230131_pluskal_mce_1D2_G19_id_negative.mzML</file>
            <file>L:\MS_data\Corinna_Brungs\pluskal_mce\20230130_mzml_mce_bioactive_negative\20230131_pluskal_mce_1D2_G20_id_negative.mzML</file>
            <file>L:\MS_data\Corinna_Brungs\pluskal_mce\20230130_mzml_mce_bioactive_negative\20230131_pluskal_mce_1D2_G21_id_negative.mzML</file>
            <file>L:\MS_data\Corinna_Brungs\pluskal_mce\20230130_mzml_mce_bioactive_negative\20230131_pluskal_mce_1D2_G22_id_negative.mzML</file>
            <file>L:\MS_data\Corinna_Brungs\pluskal_mce\20230130_mzml_mce_bioactive_negative\20230131_pluskal_mce_1D2_G23_id_negative.mzML</file>
            <file>L:\MS_data\Corinna_Brungs\pluskal_mce\20230130_mzml_mce_bioactive_negative\20230131_pluskal_mce_1D2_G24_id_negative.mzML</file>
            <file>L:\MS_data\Corinna_Brungs\pluskal_mce\20230130_mzml_mce_bioactive_negative\20230131_pluskal_mce_1D2_H1_id_negative.mzML</file>
            <file>L:\MS_data\Corinna_Brungs\pluskal_mce\20230130_mzml_mce_bioactive_negative\20230131_pluskal_mce_1D2_H2_id_negative.mzML</file>
            <file>L:\MS_data\Corinna_Brungs\pluskal_mce\20230130_mzml_mce_bioactive_negative\20230131_pluskal_mce_1D2_H3_id_negative.mzML</file>
            <file>L:\MS_data\Corinna_Brungs\pluskal_mce\20230130_mzml_mce_bioactive_negative\20230131_pluskal_mce_1D2_H4_id_negative.mzML</file>
            <file>L:\MS_data\Corinna_Brungs\pluskal_mce\20230130_mzml_mce_bioactive_negative\20230131_pluskal_mce_1D2_H5_id_negative.mzML</file>
            <file>L:\MS_data\Corinna_Brungs\pluskal_mce\20230130_mzml_mce_bioactive_negative\20230131_pluskal_mce_1D2_H6_id_negative.mzML</file>
            <file>L:\MS_data\Corinna_Brungs\pluskal_mce\20230130_mzml_mce_bioactive_negative\20230131_pluskal_mce_1D2_H7_id_negative.mzML</file>
            <file>L:\MS_data\Corinna_Brungs\pluskal_mce\20230130_mzml_mce_bioactive_negative\20230131_pluskal_mce_1D2_H8_id_negative.mzML</file>
            <file>L:\MS_data\Corinna_Brungs\pluskal_mce\20230130_mzml_mce_bioactive_negative\20230131_pluskal_mce_1D2_H9_id_negative.mzML</file>
            <file>L:\MS_data\Corinna_Brungs\pluskal_mce\20230130_mzml_mce_bioactive_negative\20230131_pluskal_mce_1D2_H10_id_negative.mzML</file>
            <file>L:\MS_data\Corinna_Brungs\pluskal_mce\20230130_mzml_mce_bioactive_negative\20230131_pluskal_mce_1D2_H11_id_negative.mzML</file>
            <file>L:\MS_data\Corinna_Brungs\pluskal_mce\20230130_mzml_mce_bioactive_negative\20230131_pluskal_mce_1D2_H12_id_negative.mzML</file>
            <file>L:\MS_data\Corinna_Brungs\pluskal_mce\20230130_mzml_mce_bioactive_negative\20230131_pluskal_mce_1D2_H13_id_negative.mzML</file>
            <file>L:\MS_data\Corinna_Brungs\pluskal_mce\20230130_mzml_mce_bioactive_negative\20230131_pluskal_mce_1D2_H14_id_negative.mzML</file>
            <file>L:\MS_data\Corinna_Brungs\pluskal_mce\20230130_mzml_mce_bioactive_negative\20230131_pluskal_mce_1D2_H15_id_negative.mzML</file>
            <file>L:\MS_data\Corinna_Brungs\pluskal_mce\20230130_mzml_mce_bioactive_negative\20230131_pluskal_mce_1D2_H16_id_negative.mzML</file>
            <file>L:\MS_data\Corinna_Brungs\pluskal_mce\20230130_mzml_mce_bioactive_negative\20230131_pluskal_mce_1D2_H17_id_negative.mzML</file>
            <file>L:\MS_data\Corinna_Brungs\pluskal_mce\20230130_mzml_mce_bioactive_negative\20230131_pluskal_mce_1D2_H18_id_negative.mzML</file>
            <file>L:\MS_data\Corinna_Brungs\pluskal_mce\20230130_mzml_mce_bioactive_negative\20230131_pluskal_mce_1D2_H19_id_negative.mzML</file>
            <file>L:\MS_data\Corinna_Brungs\pluskal_mce\20230130_mzml_mce_bioactive_negative\20230131_pluskal_mce_1D2_H20_id_negative.mzML</file>
            <file>L:\MS_data\Corinna_Brungs\pluskal_mce\20230130_mzml_mce_bioactive_negative\20230131_pluskal_mce_1D2_H21_id_negative.mzML</file>
            <file>L:\MS_data\Corinna_Brungs\pluskal_mce\20230130_mzml_mce_bioactive_negative\20230131_pluskal_mce_1D2_H22_id_negative.mzML</file>
            <file>L:\MS_data\Corinna_Brungs\pluskal_mce\20230130_mzml_mce_bioactive_negative\20230131_pluskal_mce_1D2_H23_id_negative.mzML</file>
            <file>L:\MS_data\Corinna_Brungs\pluskal_mce\20230130_mzml_mce_bioactive_negative\20230131_pluskal_mce_1D2_H24_id_negative.mzML</file>
            <file>L:\MS_data\Corinna_Brungs\pluskal_mce\20230130_mzml_mce_bioactive_negative\20230131_pluskal_mce_1D2_I1_id_negative.mzML</file>
            <file>L:\MS_data\Corinna_Brungs\pluskal_mce\20230130_mzml_mce_bioactive_negative\20230131_pluskal_mce_1D2_I2_id_negative.mzML</file>
            <file>L:\MS_data\Corinna_Brungs\pluskal_mce\20230130_mzml_mce_bioactive_negative\20230131_pluskal_mce_1D2_I3_id_negative.mzML</file>
            <file>L:\MS_data\Corinna_Brungs\pluskal_mce\20230130_mzml_mce_bioactive_negative\20230131_pluskal_mce_1D2_I4_id_negative.mzML</file>
            <file>L:\MS_data\Corinna_Brungs\pluskal_mce\20230130_mzml_mce_bioactive_negative\20230131_pluskal_mce_1D2_I5_id_negative.mzML</file>
            <file>L:\MS_data\Corinna_Brungs\pluskal_mce\20230130_mzml_mce_bioactive_negative\20230131_pluskal_mce_1D2_I6_id_negative.mzML</file>
            <file>L:\MS_data\Corinna_Brungs\pluskal_mce\20230130_mzml_mce_bioactive_negative\20230131_pluskal_mce_1D2_I7_id_negative.mzML</file>
            <file>L:\MS_data\Corinna_Brungs\pluskal_mce\20230130_mzml_mce_bioactive_negative\20230131_pluskal_mce_1D2_I8_id_negative.mzML</file>
            <file>L:\MS_data\Corinna_Brungs\pluskal_mce\20230130_mzml_mce_bioactive_negative\20230131_pluskal_mce_1D2_I9_id_negative.mzML</file>
            <file>L:\MS_data\Corinna_Brungs\pluskal_mce\20230130_mzml_mce_bioactive_negative\20230131_pluskal_mce_1D2_I10_id_negative.mzML</file>
            <file>L:\MS_data\Corinna_Brungs\pluskal_mce\20230130_mzml_mce_bioactive_negative\20230131_pluskal_mce_1D2_I11_id_negative.mzML</file>
            <file>L:\MS_data\Corinna_Brungs\pluskal_mce\20230130_mzml_mce_bioactive_negative\20230131_pluskal_mce_1D2_I12_id_negative.mzML</file>
            <file>L:\MS_data\Corinna_Brungs\pluskal_mce\20230130_mzml_mce_bioactive_negative\20230131_pluskal_mce_1D2_I13_id_negative.mzML</file>
            <file>L:\MS_data\Corinna_Brungs\pluskal_mce\20230130_mzml_mce_bioactive_negative\20230131_pluskal_mce_1D2_I14_id_negative.mzML</file>
            <file>L:\MS_data\Corinna_Brungs\pluskal_mce\20230130_mzml_mce_bioactive_negative\20230131_pluskal_mce_1D2_I15_id_negative.mzML</file>
            <file>L:\MS_data\Corinna_Brungs\pluskal_mce\20230130_mzml_mce_bioactive_negative\20230131_pluskal_mce_1D2_I16_id_negative.mzML</file>
            <file>L:\MS_data\Corinna_Brungs\pluskal_mce\20230130_mzml_mce_bioactive_negative\20230131_pluskal_mce_1D2_I17_id_negative.mzML</file>
            <file>L:\MS_data\Corinna_Brungs\pluskal_mce\20230130_mzml_mce_bioactive_negative\20230131_pluskal_mce_1D2_I18_id_negative.mzML</file>
            <file>L:\MS_data\Corinna_Brungs\pluskal_mce\20230130_mzml_mce_bioactive_negative\20230131_pluskal_mce_1D2_I19_id_negative.mzML</file>
            <file>L:\MS_data\Corinna_Brungs\pluskal_mce\20230130_mzml_mce_bioactive_negative\20230131_pluskal_mce_1D2_I20_id_negative.mzML</file>
            <file>L:\MS_data\Corinna_Brungs\pluskal_mce\20230130_mzml_mce_bioactive_negative\20230131_pluskal_mce_1D2_I21_id_negative.mzML</file>
            <file>L:\MS_data\Corinna_Brungs\pluskal_mce\20230130_mzml_mce_bioactive_negative\20230131_pluskal_mce_1D2_I22_id_negative.mzML</file>
            <file>L:\MS_data\Corinna_Brungs\pluskal_mce\20230130_mzml_mce_bioactive_negative\20230131_pluskal_mce_1D2_I23_id_negative.mzML</file>
            <file>L:\MS_data\Corinna_Brungs\pluskal_mce\20230130_mzml_mce_bioactive_negative\20230131_pluskal_mce_1D2_I24_id_negative.mzML</file>
            <file>L:\MS_data\Corinna_Brungs\pluskal_mce\20230130_mzml_mce_bioactive_negative\20230131_pluskal_mce_1D2_J1_id_negative.mzML</file>
            <file>L:\MS_data\Corinna_Brungs\pluskal_mce\20230130_mzml_mce_bioactive_negative\20230131_pluskal_mce_1D2_J2_id_negative.mzML</file>
            <file>L:\MS_data\Corinna_Brungs\pluskal_mce\20230130_mzml_mce_bioactive_negative\20230131_pluskal_mce_1D2_J3_id_negative.mzML</file>
            <file>L:\MS_data\Corinna_Brungs\pluskal_mce\20230130_mzml_mce_bioactive_negative\20230131_pluskal_mce_1D2_J4_id_negative.mzML</file>
            <file>L:\MS_data\Corinna_Brungs\pluskal_mce\20230130_mzml_mce_bioactive_negative\20230131_pluskal_mce_1D2_J5_id_negative.mzML</file>
            <file>L:\MS_data\Corinna_Brungs\pluskal_mce\20230130_mzml_mce_bioactive_negative\20230131_pluskal_mce_1D2_J6_id_negative.mzML</file>
            <file>L:\MS_data\Corinna_Brungs\pluskal_mce\20230130_mzml_mce_bioactive_negative\20230131_pluskal_mce_1D2_J7_id_negative.mzML</file>
            <file>L:\MS_data\Corinna_Brungs\pluskal_mce\20230130_mzml_mce_bioactive_negative\20230131_pluskal_mce_1D2_J8_id_negative.mzML</file>
            <file>L:\MS_data\Corinna_Brungs\pluskal_mce\20230130_mzml_mce_bioactive_negative\20230131_pluskal_mce_1D2_J9_id_negative.mzML</file>
            <file>L:\MS_data\Corinna_Brungs\pluskal_mce\20230130_mzml_mce_bioactive_negative\20230131_pluskal_mce_1D2_J10_id_negative.mzML</file>
            <file>L:\MS_data\Corinna_Brungs\pluskal_mce\20230130_mzml_mce_bioactive_negative\20230131_pluskal_mce_1D2_J11_id_negative.mzML</file>
            <file>L:\MS_data\Corinna_Brungs\pluskal_mce\20230130_mzml_mce_bioactive_negative\20230131_pluskal_mce_1D2_J12_id_negative.mzML</file>
            <file>L:\MS_data\Corinna_Brungs\pluskal_mce\20230130_mzml_mce_bioactive_negative\20230131_pluskal_mce_1D2_J13_id_negative.mzML</file>
            <file>L:\MS_data\Corinna_Brungs\pluskal_mce\20230130_mzml_mce_bioactive_negative\20230131_pluskal_mce_1D2_J14_id_negative.mzML</file>
            <file>L:\MS_data\Corinna_Brungs\pluskal_mce\20230130_mzml_mce_bioactive_negative\20230131_pluskal_mce_1D2_J15_id_negative.mzML</file>
            <file>L:\MS_data\Corinna_Brungs\pluskal_mce\20230130_mzml_mce_bioactive_negative\20230131_pluskal_mce_1D2_J16_id_negative.mzML</file>
            <file>L:\MS_data\Corinna_Brungs\pluskal_mce\20230130_mzml_mce_bioactive_negative\20230131_pluskal_mce_1D2_J17_id_negative.mzML</file>
            <file>L:\MS_data\Corinna_Brungs\pluskal_mce\20230130_mzml_mce_bioactive_negative\20230131_pluskal_mce_1D2_J18_id_negative.mzML</file>
            <file>L:\MS_data\Corinna_Brungs\pluskal_mce\20230130_mzml_mce_bioactive_negative\20230131_pluskal_mce_1D2_J19_id_negative.mzML</file>
            <file>L:\MS_data\Corinna_Brungs\pluskal_mce\20230130_mzml_mce_bioactive_negative\20230131_pluskal_mce_1D2_J20_id_negative.mzML</file>
            <file>L:\MS_data\Corinna_Brungs\pluskal_mce\20230130_mzml_mce_bioactive_negative\20230131_pluskal_mce_1D2_J21_id_negative.mzML</file>
            <file>L:\MS_data\Corinna_Brungs\pluskal_mce\20230130_mzml_mce_bioactive_negative\20230131_pluskal_mce_1D2_J22_id_negative.mzML</file>
            <file>L:\MS_data\Corinna_Brungs\pluskal_mce\20230130_mzml_mce_bioactive_negative\20230131_pluskal_mce_1D2_J23_id_negative.mzML</file>
            <file>L:\MS_data\Corinna_Brungs\pluskal_mce\20230130_mzml_mce_bioactive_negative\20230131_pluskal_mce_1D2_J24_id_negative.mzML</file>
            <file>L:\MS_data\Corinna_Brungs\pluskal_mce\20230130_mzml_mce_bioactive_negative\20230131_pluskal_mce_1D2_K1_id_negative.mzML</file>
            <file>L:\MS_data\Corinna_Brungs\pluskal_mce\20230130_mzml_mce_bioactive_negative\20230131_pluskal_mce_1D2_K2_id_negative.mzML</file>
            <file>L:\MS_data\Corinna_Brungs\pluskal_mce\20230130_mzml_mce_bioactive_negative\20230131_pluskal_mce_1D2_K3_id_negative.mzML</file>
            <file>L:\MS_data\Corinna_Brungs\pluskal_mce\20230130_mzml_mce_bioactive_negative\20230131_pluskal_mce_1D2_K4_id_negative.mzML</file>
            <file>L:\MS_data\Corinna_Brungs\pluskal_mce\20230130_mzml_mce_bioactive_negative\20230131_pluskal_mce_1D2_K5_id_negative.mzML</file>
            <file>L:\MS_data\Corinna_Brungs\pluskal_mce\20230130_mzml_mce_bioactive_negative\20230131_pluskal_mce_1D2_K6_id_negative.mzML</file>
            <file>L:\MS_data\Corinna_Brungs\pluskal_mce\20230130_mzml_mce_bioactive_negative\20230131_pluskal_mce_1D2_K7_id_negative.mzML</file>
            <file>L:\MS_data\Corinna_Brungs\pluskal_mce\20230130_mzml_mce_bioactive_negative\20230131_pluskal_mce_1D2_K8_id_negative.mzML</file>
            <file>L:\MS_data\Corinna_Brungs\pluskal_mce\20230130_mzml_mce_bioactive_negative\20230131_pluskal_mce_1D2_K9_id_negative.mzML</file>
            <file>L:\MS_data\Corinna_Brungs\pluskal_mce\20230130_mzml_mce_bioactive_negative\20230131_pluskal_mce_1D2_K10_id_negative.mzML</file>
            <file>L:\MS_data\Corinna_Brungs\pluskal_mce\20230130_mzml_mce_bioactive_negative\20230131_pluskal_mce_1D2_K11_id_negative.mzML</file>
            <file>L:\MS_data\Corinna_Brungs\pluskal_mce\20230130_mzml_mce_bioactive_negative\20230131_pluskal_mce_1D2_K12_id_negative.mzML</file>
            <file>L:\MS_data\Corinna_Brungs\pluskal_mce\20230130_mzml_mce_bioactive_negative\20230131_pluskal_mce_1D2_K13_id_negative.mzML</file>
            <file>L:\MS_data\Corinna_Brungs\pluskal_mce\20230130_mzml_mce_bioactive_negative\20230131_pluskal_mce_1D2_K14_id_negative.mzML</file>
            <file>L:\MS_data\Corinna_Brungs\pluskal_mce\20230130_mzml_mce_bioactive_negative\20230131_pluskal_mce_1D2_K15_id_negative.mzML</file>
            <file>L:\MS_data\Corinna_Brungs\pluskal_mce\20230130_mzml_mce_bioactive_negative\20230131_pluskal_mce_1D2_K16_id_negative.mzML</file>
            <file>L:\MS_data\Corinna_Brungs\pluskal_mce\20230130_mzml_mce_bioactive_negative\20230131_pluskal_mce_1D2_K17_id_negative.mzML</file>
            <file>L:\MS_data\Corinna_Brungs\pluskal_mce\20230130_mzml_mce_bioactive_negative\20230131_pluskal_mce_1D2_K18_id_negative.mzML</file>
            <file>L:\MS_data\Corinna_Brungs\pluskal_mce\20230130_mzml_mce_bioactive_negative\20230131_pluskal_mce_1D2_K19_id_negative.mzML</file>
            <file>L:\MS_data\Corinna_Brungs\pluskal_mce\20230130_mzml_mce_bioactive_negative\20230131_pluskal_mce_1D2_K20_id_negative.mzML</file>
            <file>L:\MS_data\Corinna_Brungs\pluskal_mce\20230130_mzml_mce_bioactive_negative\20230131_pluskal_mce_1D2_K21_id_negative.mzML</file>
            <file>L:\MS_data\Corinna_Brungs\pluskal_mce\20230130_mzml_mce_bioactive_negative\20230131_pluskal_mce_1D2_K22_id_negative.mzML</file>
            <file>L:\MS_data\Corinna_Brungs\pluskal_mce\20230130_mzml_mce_bioactive_negative\20230131_pluskal_mce_1D2_K23_id_negative.mzML</file>
            <file>L:\MS_data\Corinna_Brungs\pluskal_mce\20230130_mzml_mce_bioactive_negative\20230131_pluskal_mce_1D2_K24_id_negative.mzML</file>
            <file>L:\MS_data\Corinna_Brungs\pluskal_mce\20230130_mzml_mce_bioactive_negative\20230131_pluskal_mce_1D2_L1_id_negative.mzML</file>
            <file>L:\MS_data\Corinna_Brungs\pluskal_mce\20230130_mzml_mce_bioactive_negative\20230131_pluskal_mce_1D2_L2_id_negative.mzML</file>
            <file>L:\MS_data\Corinna_Brungs\pluskal_mce\20230130_mzml_mce_bioactive_negative\20230131_pluskal_mce_1D2_L3_id_negative.mzML</file>
            <file>L:\MS_data\Corinna_Brungs\pluskal_mce\20230130_mzml_mce_bioactive_negative\20230131_pluskal_mce_1D2_L4_id_negative.mzML</file>
            <file>L:\MS_data\Corinna_Brungs\pluskal_mce\20230130_mzml_mce_bioactive_negative\20230131_pluskal_mce_1D2_L5_id_negative.mzML</file>
            <file>L:\MS_data\Corinna_Brungs\pluskal_mce\20230130_mzml_mce_bioactive_negative\20230131_pluskal_mce_1D2_L6_id_negative.mzML</file>
            <file>L:\MS_data\Corinna_Brungs\pluskal_mce\20230130_mzml_mce_bioactive_negative\20230131_pluskal_mce_1D2_L7_id_negative.mzML</file>
            <file>L:\MS_data\Corinna_Brungs\pluskal_mce\20230130_mzml_mce_bioactive_negative\20230131_pluskal_mce_1D2_L8_id_negative.mzML</file>
            <file>L:\MS_data\Corinna_Brungs\pluskal_mce\20230130_mzml_mce_bioactive_negative\20230131_pluskal_mce_1D2_L9_id_negative.mzML</file>
            <file>L:\MS_data\Corinna_Brungs\pluskal_mce\20230130_mzml_mce_bioactive_negative\20230131_pluskal_mce_1D2_L10_id_negative.mzML</file>
            <file>L:\MS_data\Corinna_Brungs\pluskal_mce\20230130_mzml_mce_bioactive_negative\20230131_pluskal_mce_1D2_L11_id_negative.mzML</file>
            <file>L:\MS_data\Corinna_Brungs\pluskal_mce\20230130_mzml_mce_bioactive_negative\20230131_pluskal_mce_1D2_L12_id_negative.mzML</file>
            <file>L:\MS_data\Corinna_Brungs\pluskal_mce\20230130_mzml_mce_bioactive_negative\20230131_pluskal_mce_1D2_L13_id_negative.mzML</file>
            <file>L:\MS_data\Corinna_Brungs\pluskal_mce\20230130_mzml_mce_bioactive_negative\20230131_pluskal_mce_1D2_L14_id_negative.mzML</file>
            <file>L:\MS_data\Corinna_Brungs\pluskal_mce\20230130_mzml_mce_bioactive_negative\20230131_pluskal_mce_1D2_L15_id_negative.mzML</file>
            <file>L:\MS_data\Corinna_Brungs\pluskal_mce\20230130_mzml_mce_bioactive_negative\20230131_pluskal_mce_1D2_L16_id_negative.mzML</file>
            <file>L:\MS_data\Corinna_Brungs\pluskal_mce\20230130_mzml_mce_bioactive_negative\20230131_pluskal_mce_1D2_L17_id_negative.mzML</file>
            <file>L:\MS_data\Corinna_Brungs\pluskal_mce\20230130_mzml_mce_bioactive_negative\20230131_pluskal_mce_1D2_L18_id_negative.mzML</file>
            <file>L:\MS_data\Corinna_Brungs\pluskal_mce\20230130_mzml_mce_bioactive_negative\20230131_pluskal_mce_1D2_L19_id_negative.mzML</file>
            <file>L:\MS_data\Corinna_Brungs\pluskal_mce\20230130_mzml_mce_bioactive_negative\20230131_pluskal_mce_1D2_L20_id_negative.mzML</file>
            <file>L:\MS_data\Corinna_Brungs\pluskal_mce\20230130_mzml_mce_bioactive_negative\20230131_pluskal_mce_1D2_L21_id_negative.mzML</file>
            <file>L:\MS_data\Corinna_Brungs\pluskal_mce\20230130_mzml_mce_bioactive_negative\20230131_pluskal_mce_1D2_L22_id_negative.mzML</file>
            <file>L:\MS_data\Corinna_Brungs\pluskal_mce\20230130_mzml_mce_bioactive_negative\20230131_pluskal_mce_1D2_L23_id_negative.mzML</file>
            <file>L:\MS_data\Corinna_Brungs\pluskal_mce\20230130_mzml_mce_bioactive_negative\20230131_pluskal_mce_1D2_L24_id_negative.mzML</file>
            <file>L:\MS_data\Corinna_Brungs\pluskal_mce\20230130_mzml_mce_bioactive_negative\20230131_pluskal_mce_1D2_M1_id_negative.mzML</file>
            <file>L:\MS_data\Corinna_Brungs\pluskal_mce\20230130_mzml_mce_bioactive_negative\20230131_pluskal_mce_1D2_M2_id_negative.mzML</file>
            <file>L:\MS_data\Corinna_Brungs\pluskal_mce\20230130_mzml_mce_bioactive_negative\20230131_pluskal_mce_1D2_M3_id_negative.mzML</file>
            <file>L:\MS_data\Corinna_Brungs\pluskal_mce\20230130_mzml_mce_bioactive_negative\20230131_pluskal_mce_1D2_M4_id_negative.mzML</file>
            <file>L:\MS_data\Corinna_Brungs\pluskal_mce\20230130_mzml_mce_bioactive_negative\20230131_pluskal_mce_1D2_M5_id_negative.mzML</file>
            <file>L:\MS_data\Corinna_Brungs\pluskal_mce\20230130_mzml_mce_bioactive_negative\20230131_pluskal_mce_1D2_M6_id_negative.mzML</file>
            <file>L:\MS_data\Corinna_Brungs\pluskal_mce\20230130_mzml_mce_bioactive_negative\20230131_pluskal_mce_1D2_M7_id_negative.mzML</file>
            <file>L:\MS_data\Corinna_Brungs\pluskal_mce\20230130_mzml_mce_bioactive_negative\20230131_pluskal_mce_1D2_M8_id_negative.mzML</file>
            <file>L:\MS_data\Corinna_Brungs\pluskal_mce\20230130_mzml_mce_bioactive_negative\20230131_pluskal_mce_1D2_M9_id_negative.mzML</file>
            <file>L:\MS_data\Corinna_Brungs\pluskal_mce\20230130_mzml_mce_bioactive_negative\20230131_pluskal_mce_1D2_M10_id_negative.mzML</file>
            <file>L:\MS_data\Corinna_Brungs\pluskal_mce\20230130_mzml_mce_bioactive_negative\20230131_pluskal_mce_1D2_M11_id_negative.mzML</file>
            <file>L:\MS_data\Corinna_Brungs\pluskal_mce\20230130_mzml_mce_bioactive_negative\20230131_pluskal_mce_1D2_M12_id_negative.mzML</file>
            <file>L:\MS_data\Corinna_Brungs\pluskal_mce\20230130_mzml_mce_bioactive_negative\20230131_pluskal_mce_1D2_M13_id_negative.mzML</file>
            <file>L:\MS_data\Corinna_Brungs\pluskal_mce\20230130_mzml_mce_bioactive_negative\20230131_pluskal_mce_1D2_M14_id_negative.mzML</file>
            <file>L:\MS_data\Corinna_Brungs\pluskal_mce\20230130_mzml_mce_bioactive_negative\20230131_pluskal_mce_1D2_M15_id_negative.mzML</file>
            <file>L:\MS_data\Corinna_Brungs\pluskal_mce\20230130_mzml_mce_bioactive_negative\20230131_pluskal_mce_1D2_M16_id_negative.mzML</file>
            <file>L:\MS_data\Corinna_Brungs\pluskal_mce\20230130_mzml_mce_bioactive_negative\20230131_pluskal_mce_1D2_M17_id_negative.mzML</file>
            <file>L:\MS_data\Corinna_Brungs\pluskal_mce\20230130_mzml_mce_bioactive_negative\20230131_pluskal_mce_1D2_M18_id_negative.mzML</file>
            <file>L:\MS_data\Corinna_Brungs\pluskal_mce\20230130_mzml_mce_bioactive_negative\20230131_pluskal_mce_1D2_M19_id_negative.mzML</file>
            <file>L:\MS_data\Corinna_Brungs\pluskal_mce\20230130_mzml_mce_bioactive_negative\20230131_pluskal_mce_1D2_M20_id_negative.mzML</file>
            <file>L:\MS_data\Corinna_Brungs\pluskal_mce\20230130_mzml_mce_bioactive_negative\20230131_pluskal_mce_1D2_M21_id_negative.mzML</file>
            <file>L:\MS_data\Corinna_Brungs\pluskal_mce\20230130_mzml_mce_bioactive_negative\20230131_pluskal_mce_1D2_M22_id_negative.mzML</file>
            <file>L:\MS_data\Corinna_Brungs\pluskal_mce\20230130_mzml_mce_bioactive_negative\20230131_pluskal_mce_1D2_M23_id_negative.mzML</file>
            <file>L:\MS_data\Corinna_Brungs\pluskal_mce\20230130_mzml_mce_bioactive_negative\20230131_pluskal_mce_1D2_M24_id_negative.mzML</file>
            <file>L:\MS_data\Corinna_Brungs\pluskal_mce\20230130_mzml_mce_bioactive_negative\20230131_pluskal_mce_1D2_N1_id_negative.mzML</file>
            <file>L:\MS_data\Corinna_Brungs\pluskal_mce\20230130_mzml_mce_bioactive_negative\20230131_pluskal_mce_1D2_N2_id_negative.mzML</file>
            <file>L:\MS_data\Corinna_Brungs\pluskal_mce\20230130_mzml_mce_bioactive_negative\20230131_pluskal_mce_1D2_N3_id_negative.mzML</file>
            <file>L:\MS_data\Corinna_Brungs\pluskal_mce\20230130_mzml_mce_bioactive_negative\20230131_pluskal_mce_1D2_N4_id_negative.mzML</file>
            <file>L:\MS_data\Corinna_Brungs\pluskal_mce\20230130_mzml_mce_bioactive_negative\20230131_pluskal_mce_1D2_N5_id_negative.mzML</file>
            <file>L:\MS_data\Corinna_Brungs\pluskal_mce\20230130_mzml_mce_bioactive_negative\20230131_pluskal_mce_1D2_N6_id_negative.mzML</file>
            <file>L:\MS_data\Corinna_Brungs\pluskal_mce\20230130_mzml_mce_bioactive_negative\20230131_pluskal_mce_1D2_N7_id_negative.mzML</file>
            <file>L:\MS_data\Corinna_Brungs\pluskal_mce\20230130_mzml_mce_bioactive_negative\20230131_pluskal_mce_1D2_N8_id_negative.mzML</file>
            <file>L:\MS_data\Corinna_Brungs\pluskal_mce\20230130_mzml_mce_bioactive_negative\20230131_pluskal_mce_1D2_N9_id_negative.mzML</file>
            <file>L:\MS_data\Corinna_Brungs\pluskal_mce\20230130_mzml_mce_bioactive_negative\20230131_pluskal_mce_1D2_N10_id_negative.mzML</file>
            <file>L:\MS_data\Corinna_Brungs\pluskal_mce\20230130_mzml_mce_bioactive_negative\20230131_pluskal_mce_1D2_N11_id_negative.mzML</file>
            <file>L:\MS_data\Corinna_Brungs\pluskal_mce\20230130_mzml_mce_bioactive_negative\20230131_pluskal_mce_1D2_N12_id_negative.mzML</file>
            <file>L:\MS_data\Corinna_Brungs\pluskal_mce\20230130_mzml_mce_bioactive_negative\20230131_pluskal_mce_1D2_N13_id_negative.mzML</file>
            <file>L:\MS_data\Corinna_Brungs\pluskal_mce\20230130_mzml_mce_bioactive_negative\20230131_pluskal_mce_1D2_N14_id_negative.mzML</file>
            <file>L:\MS_data\Corinna_Brungs\pluskal_mce\20230130_mzml_mce_bioactive_negative\20230131_pluskal_mce_1D2_N15_id_negative.mzML</file>
            <file>L:\MS_data\Corinna_Brungs\pluskal_mce\20230130_mzml_mce_bioactive_negative\20230131_pluskal_mce_1D2_N16_id_negative.mzML</file>
            <file>L:\MS_data\Corinna_Brungs\pluskal_mce\20230130_mzml_mce_bioactive_negative\20230131_pluskal_mce_1D2_N17_id_negative.mzML</file>
            <file>L:\MS_data\Corinna_Brungs\pluskal_mce\20230130_mzml_mce_bioactive_negative\20230131_pluskal_mce_1D2_N18_id_negative.mzML</file>
            <file>L:\MS_data\Corinna_Brungs\pluskal_mce\20230130_mzml_mce_bioactive_negative\20230131_pluskal_mce_1D2_N19_id_negative.mzML</file>
            <file>L:\MS_data\Corinna_Brungs\pluskal_mce\20230130_mzml_mce_bioactive_negative\20230131_pluskal_mce_1D2_N20_id_negative.mzML</file>
            <file>L:\MS_data\Corinna_Brungs\pluskal_mce\20230130_mzml_mce_bioactive_negative\20230131_pluskal_mce_1D2_N21_id_negative.mzML</file>
            <file>L:\MS_data\Corinna_Brungs\pluskal_mce\20230130_mzml_mce_bioactive_negative\20230131_pluskal_mce_1D2_N22_id_negative.mzML</file>
            <file>L:\MS_data\Corinna_Brungs\pluskal_mce\20230130_mzml_mce_bioactive_negative\20230131_pluskal_mce_1D2_N23_id_negative.mzML</file>
            <file>L:\MS_data\Corinna_Brungs\pluskal_mce\20230130_mzml_mce_bioactive_negative\20230131_pluskal_mce_1D2_N24_id_negative.mzML</file>
            <file>L:\MS_data\Corinna_Brungs\pluskal_mce\20230130_mzml_mce_bioactive_negative\20230131_pluskal_mce_1D2_O1_id_negative.mzML</file>
            <file>L:\MS_data\Corinna_Brungs\pluskal_mce\20230130_mzml_mce_bioactive_negative\20230131_pluskal_mce_1D2_O2_id_negative.mzML</file>
            <file>L:\MS_data\Corinna_Brungs\pluskal_mce\20230130_mzml_mce_bioactive_negative\20230131_pluskal_mce_1D2_O3_id_negative.mzML</file>
            <file>L:\MS_data\Corinna_Brungs\pluskal_mce\20230130_mzml_mce_bioactive_negative\20230131_pluskal_mce_1D2_O4_id_negative.mzML</file>
            <file>L:\MS_data\Corinna_Brungs\pluskal_mce\20230130_mzml_mce_bioactive_negative\20230131_pluskal_mce_1D2_O5_id_negative.mzML</file>
            <file>L:\MS_data\Corinna_Brungs\pluskal_mce\20230130_mzml_mce_bioactive_negative\20230131_pluskal_mce_1D2_O6_id_negative.mzML</file>
            <file>L:\MS_data\Corinna_Brungs\pluskal_mce\20230130_mzml_mce_bioactive_negative\20230131_pluskal_mce_1D2_O7_id_negative.mzML</file>
            <file>L:\MS_data\Corinna_Brungs\pluskal_mce\20230130_mzml_mce_bioactive_negative\20230131_pluskal_mce_1D2_O8_id_negative.mzML</file>
            <file>L:\MS_data\Corinna_Brungs\pluskal_mce\20230130_mzml_mce_bioactive_negative\20230131_pluskal_mce_1D2_O9_id_negative.mzML</file>
            <file>L:\MS_data\Corinna_Brungs\pluskal_mce\20230130_mzml_mce_bioactive_negative\20230131_pluskal_mce_1D2_O10_id_negative.mzML</file>
            <file>L:\MS_data\Corinna_Brungs\pluskal_mce\20230130_mzml_mce_bioactive_negative\20230131_pluskal_mce_1D2_O11_id_negative.mzML</file>
            <file>L:\MS_data\Corinna_Brungs\pluskal_mce\20230130_mzml_mce_bioactive_negative\20230131_pluskal_mce_1D2_O12_id_negative.mzML</file>
            <file>L:\MS_data\Corinna_Brungs\pluskal_mce\20230130_mzml_mce_bioactive_negative\20230131_pluskal_mce_1D2_O13_id_negative.mzML</file>
            <file>L:\MS_data\Corinna_Brungs\pluskal_mce\20230130_mzml_mce_bioactive_negative\20230131_pluskal_mce_1D2_O14_id_negative.mzML</file>
            <file>L:\MS_data\Corinna_Brungs\pluskal_mce\20230130_mzml_mce_bioactive_negative\20230131_pluskal_mce_1D2_O15_id_negative.mzML</file>
            <file>L:\MS_data\Corinna_Brungs\pluskal_mce\20230130_mzml_mce_bioactive_negative\20230131_pluskal_mce_1D2_O16_id_negative.mzML</file>
            <file>L:\MS_data\Corinna_Brungs\pluskal_mce\20230130_mzml_mce_bioactive_negative\20230131_pluskal_mce_1D2_O17_id_negative.mzML</file>
            <file>L:\MS_data\Corinna_Brungs\pluskal_mce\20230130_mzml_mce_bioactive_negative\20230131_pluskal_mce_1D2_O18_id_negative.mzML</file>
            <file>L:\MS_data\Corinna_Brungs\pluskal_mce\20230130_mzml_mce_bioactive_negative\20230131_pluskal_mce_1D2_O19_id_negative.mzML</file>
            <file>L:\MS_data\Corinna_Brungs\pluskal_mce\20230130_mzml_mce_bioactive_negative\20230131_pluskal_mce_1D2_O20_id_negative.mzML</file>
            <file>L:\MS_data\Corinna_Brungs\pluskal_mce\20230130_mzml_mce_bioactive_negative\20230131_pluskal_mce_1D2_O21_id_negative.mzML</file>
            <file>L:\MS_data\Corinna_Brungs\pluskal_mce\20230130_mzml_mce_bioactive_negative\20230131_pluskal_mce_1D2_O22_id_negative.mzML</file>
            <file>L:\MS_data\Corinna_Brungs\pluskal_mce\20230130_mzml_mce_bioactive_negative\20230131_pluskal_mce_1D2_O23_id_negative.mzML</file>
            <file>L:\MS_data\Corinna_Brungs\pluskal_mce\20230130_mzml_mce_bioactive_negative\20230131_pluskal_mce_1D2_O24_id_negative.mzML</file>
            <file>L:\MS_data\Corinna_Brungs\pluskal_mce\20230130_mzml_mce_bioactive_negative\20230131_pluskal_mce_1D2_P1_id_negative.mzML</file>
            <file>L:\MS_data\Corinna_Brungs\pluskal_mce\20230130_mzml_mce_bioactive_negative\20230131_pluskal_mce_1D2_P2_id_negative.mzML</file>
            <file>L:\MS_data\Corinna_Brungs\pluskal_mce\20230130_mzml_mce_bioactive_negative\20230131_pluskal_mce_1D2_P3_id_negative.mzML</file>
            <file>L:\MS_data\Corinna_Brungs\pluskal_mce\20230130_mzml_mce_bioactive_negative\20230131_pluskal_mce_1D2_P4_id_negative.mzML</file>
            <file>L:\MS_data\Corinna_Brungs\pluskal_mce\20230130_mzml_mce_bioactive_negative\20230131_pluskal_mce_1D2_P5_id_negative.mzML</file>
            <file>L:\MS_data\Corinna_Brungs\pluskal_mce\20230130_mzml_mce_bioactive_negative\20230131_pluskal_mce_1D2_P6_id_negative.mzML</file>
            <file>L:\MS_data\Corinna_Brungs\pluskal_mce\20230130_mzml_mce_bioactive_negative\20230131_pluskal_mce_1D2_P7_id_negative.mzML</file>
            <file>L:\MS_data\Corinna_Brungs\pluskal_mce\20230130_mzml_mce_bioactive_negative\20230131_pluskal_mce_1D2_P8_id_negative.mzML</file>
            <file>L:\MS_data\Corinna_Brungs\pluskal_mce\20230130_mzml_mce_bioactive_negative\20230131_pluskal_mce_1D2_P9_id_negative.mzML</file>
            <file>L:\MS_data\Corinna_Brungs\pluskal_mce\20230130_mzml_mce_bioactive_negative\20230131_pluskal_mce_1D2_P10_id_negative.mzML</file>
            <file>L:\MS_data\Corinna_Brungs\pluskal_mce\20230130_mzml_mce_bioactive_negative\20230131_pluskal_mce_1D2_P11_id_negative.mzML</file>
            <file>L:\MS_data\Corinna_Brungs\pluskal_mce\20230130_mzml_mce_bioactive_negative\20230131_pluskal_mce_1D2_P12_id_negative.mzML</file>
            <file>L:\MS_data\Corinna_Brungs\pluskal_mce\20230130_mzml_mce_bioactive_negative\20230131_pluskal_mce_1D2_P13_id_negative.mzML</file>
            <file>L:\MS_data\Corinna_Brungs\pluskal_mce\20230130_mzml_mce_bioactive_negative\20230131_pluskal_mce_1D2_P14_id_negative.mzML</file>
            <file>L:\MS_data\Corinna_Brungs\pluskal_mce\20230130_mzml_mce_bioactive_negative\20230131_pluskal_mce_1D2_P15_id_negative.mzML</file>
            <file>L:\MS_data\Corinna_Brungs\pluskal_mce\20230130_mzml_mce_bioactive_negative\20230131_pluskal_mce_1D2_P16_id_negative.mzML</file>
            <file>L:\MS_data\Corinna_Brungs\pluskal_mce\20230130_mzml_mce_bioactive_negative\20230131_pluskal_mce_1D2_P17_id_negative.mzML</file>
            <file>L:\MS_data\Corinna_Brungs\pluskal_mce\20230130_mzml_mce_bioactive_negative\20230131_pluskal_mce_1D2_P18_id_negative.mzML</file>
            <file>L:\MS_data\Corinna_Brungs\pluskal_mce\20230130_mzml_mce_bioactive_negative\20230131_pluskal_mce_1D2_P19_id_negative.mzML</file>
            <file>L:\MS_data\Corinna_Brungs\pluskal_mce\20230130_mzml_mce_bioactive_negative\20230131_pluskal_mce_1D2_P20_id_negative.mzML</file>
            <file>L:\MS_data\Corinna_Brungs\pluskal_mce\20230130_mzml_mce_bioactive_negative\20230131_pluskal_mce_1D2_P21_id_negative.mzML</file>
            <file>L:\MS_data\Corinna_Brungs\pluskal_mce\20230130_mzml_mce_bioactive_negative\20230131_pluskal_mce_1D2_P22_id_negative.mzML</file>
            <file>L:\MS_data\Corinna_Brungs\pluskal_mce\20230130_mzml_mce_bioactive_negative\20230131_pluskal_mce_1D2_P23_id_negative.mzML</file>
            <file>L:\MS_data\Corinna_Brungs\pluskal_mce\20230130_mzml_mce_bioactive_negative\20230131_pluskal_mce_1D2_P24_id_negative.mzML</file>
            <file>L:\MS_data\Corinna_Brungs\pluskal_mce\20230130_mzml_mce_bioactive_negative\20230201_pluskal_mce_1D3_A1_id_negative.mzML</file>
            <file>L:\MS_data\Corinna_Brungs\pluskal_mce\20230130_mzml_mce_bioactive_negative\20230201_pluskal_mce_1D3_A2_id_negative.mzML</file>
            <file>L:\MS_data\Corinna_Brungs\pluskal_mce\20230130_mzml_mce_bioactive_negative\20230201_pluskal_mce_1D3_A3_id_negative.mzML</file>
            <file>L:\MS_data\Corinna_Brungs\pluskal_mce\20230130_mzml_mce_bioactive_negative\20230201_pluskal_mce_1D3_A4_id_negative.mzML</file>
            <file>L:\MS_data\Corinna_Brungs\pluskal_mce\20230130_mzml_mce_bioactive_negative\20230201_pluskal_mce_1D3_A5_id_negative.mzML</file>
            <file>L:\MS_data\Corinna_Brungs\pluskal_mce\20230130_mzml_mce_bioactive_negative\20230201_pluskal_mce_1D3_A6_id_negative.mzML</file>
            <file>L:\MS_data\Corinna_Brungs\pluskal_mce\20230130_mzml_mce_bioactive_negative\20230201_pluskal_mce_1D3_A7_id_negative.mzML</file>
            <file>L:\MS_data\Corinna_Brungs\pluskal_mce\20230130_mzml_mce_bioactive_negative\20230201_pluskal_mce_1D3_A8_id_negative.mzML</file>
            <file>L:\MS_data\Corinna_Brungs\pluskal_mce\20230130_mzml_mce_bioactive_negative\20230201_pluskal_mce_1D3_A9_id_negative.mzML</file>
            <file>L:\MS_data\Corinna_Brungs\pluskal_mce\20230130_mzml_mce_bioactive_negative\20230201_pluskal_mce_1D3_A10_id_negative.mzML</file>
            <file>L:\MS_data\Corinna_Brungs\pluskal_mce\20230130_mzml_mce_bioactive_negative\20230201_pluskal_mce_1D3_A11_id_negative.mzML</file>
            <file>L:\MS_data\Corinna_Brungs\pluskal_mce\20230130_mzml_mce_bioactive_negative\20230201_pluskal_mce_1D3_A12_id_negative.mzML</file>
            <file>L:\MS_data\Corinna_Brungs\pluskal_mce\20230130_mzml_mce_bioactive_negative\20230201_pluskal_mce_1D3_A13_id_negative.mzML</file>
            <file>L:\MS_data\Corinna_Brungs\pluskal_mce\20230130_mzml_mce_bioactive_negative\20230201_pluskal_mce_1D3_A14_id_negative.mzML</file>
            <file>L:\MS_data\Corinna_Brungs\pluskal_mce\20230130_mzml_mce_bioactive_negative\20230201_pluskal_mce_1D3_A15_id_negative.mzML</file>
            <file>L:\MS_data\Corinna_Brungs\pluskal_mce\20230130_mzml_mce_bioactive_negative\20230201_pluskal_mce_1D3_A16_id_negative.mzML</file>
            <file>L:\MS_data\Corinna_Brungs\pluskal_mce\20230130_mzml_mce_bioactive_negative\20230201_pluskal_mce_1D3_A17_id_negative.mzML</file>
            <file>L:\MS_data\Corinna_Brungs\pluskal_mce\20230130_mzml_mce_bioactive_negative\20230201_pluskal_mce_1D3_A18_id_negative.mzML</file>
            <file>L:\MS_data\Corinna_Brungs\pluskal_mce\20230130_mzml_mce_bioactive_negative\20230201_pluskal_mce_1D3_A19_id_negative.mzML</file>
            <file>L:\MS_data\Corinna_Brungs\pluskal_mce\20230130_mzml_mce_bioactive_negative\20230201_pluskal_mce_1D3_A20_id_negative.mzML</file>
            <file>L:\MS_data\Corinna_Brungs\pluskal_mce\20230130_mzml_mce_bioactive_negative\20230201_pluskal_mce_1D3_A21_id_negative.mzML</file>
            <file>L:\MS_data\Corinna_Brungs\pluskal_mce\20230130_mzml_mce_bioactive_negative\20230201_pluskal_mce_1D3_A22_id_negative.mzML</file>
            <file>L:\MS_data\Corinna_Brungs\pluskal_mce\20230130_mzml_mce_bioactive_negative\20230201_pluskal_mce_1D3_A23_id_negative.mzML</file>
            <file>L:\MS_data\Corinna_Brungs\pluskal_mce\20230130_mzml_mce_bioactive_negative\20230201_pluskal_mce_1D3_A24_id_negative.mzML</file>
            <file>L:\MS_data\Corinna_Brungs\pluskal_mce\20230130_mzml_mce_bioactive_negative\20230201_pluskal_mce_1D3_B1_id_negative.mzML</file>
            <file>L:\MS_data\Corinna_Brungs\pluskal_mce\20230130_mzml_mce_bioactive_negative\20230201_pluskal_mce_1D3_B2_id_negative.mzML</file>
            <file>L:\MS_data\Corinna_Brungs\pluskal_mce\20230130_mzml_mce_bioactive_negative\20230201_pluskal_mce_1D3_B3_id_negative.mzML</file>
            <file>L:\MS_data\Corinna_Brungs\pluskal_mce\20230130_mzml_mce_bioactive_negative\20230201_pluskal_mce_1D3_B4_id_negative.mzML</file>
            <file>L:\MS_data\Corinna_Brungs\pluskal_mce\20230130_mzml_mce_bioactive_negative\20230201_pluskal_mce_1D3_B5_id_negative.mzML</file>
            <file>L:\MS_data\Corinna_Brungs\pluskal_mce\20230130_mzml_mce_bioactive_negative\20230201_pluskal_mce_1D3_B6_id_negative.mzML</file>
            <file>L:\MS_data\Corinna_Brungs\pluskal_mce\20230130_mzml_mce_bioactive_negative\20230201_pluskal_mce_1D3_B7_id_negative.mzML</file>
            <file>L:\MS_data\Corinna_Brungs\pluskal_mce\20230130_mzml_mce_bioactive_negative\20230201_pluskal_mce_1D3_B8_id_negative.mzML</file>
            <file>L:\MS_data\Corinna_Brungs\pluskal_mce\20230130_mzml_mce_bioactive_negative\20230201_pluskal_mce_1D3_B9_id_negative.mzML</file>
            <file>L:\MS_data\Corinna_Brungs\pluskal_mce\20230130_mzml_mce_bioactive_negative\20230201_pluskal_mce_1D3_B10_id_negative.mzML</file>
            <file>L:\MS_data\Corinna_Brungs\pluskal_mce\20230130_mzml_mce_bioactive_negative\20230201_pluskal_mce_1D3_B11_id_negative.mzML</file>
            <file>L:\MS_data\Corinna_Brungs\pluskal_mce\20230130_mzml_mce_bioactive_negative\20230201_pluskal_mce_1D3_B12_id_negative.mzML</file>
            <file>L:\MS_data\Corinna_Brungs\pluskal_mce\20230130_mzml_mce_bioactive_negative\20230201_pluskal_mce_1D3_B13_id_negative.mzML</file>
            <file>L:\MS_data\Corinna_Brungs\pluskal_mce\20230130_mzml_mce_bioactive_negative\20230201_pluskal_mce_1D3_B14_id_negative.mzML</file>
            <file>L:\MS_data\Corinna_Brungs\pluskal_mce\20230130_mzml_mce_bioactive_negative\20230201_pluskal_mce_1D3_B15_id_negative.mzML</file>
            <file>L:\MS_data\Corinna_Brungs\pluskal_mce\20230130_mzml_mce_bioactive_negative\20230201_pluskal_mce_1D3_B16_id_negative.mzML</file>
            <file>L:\MS_data\Corinna_Brungs\pluskal_mce\20230130_mzml_mce_bioactive_negative\20230201_pluskal_mce_1D3_B17_id_negative.mzML</file>
            <file>L:\MS_data\Corinna_Brungs\pluskal_mce\20230130_mzml_mce_bioactive_negative\20230201_pluskal_mce_1D3_B18_id_negative.mzML</file>
            <file>L:\MS_data\Corinna_Brungs\pluskal_mce\20230130_mzml_mce_bioactive_negative\20230201_pluskal_mce_1D3_B19_id_negative.mzML</file>
            <file>L:\MS_data\Corinna_Brungs\pluskal_mce\20230130_mzml_mce_bioactive_negative\20230201_pluskal_mce_1D3_B20_id_negative.mzML</file>
            <file>L:\MS_data\Corinna_Brungs\pluskal_mce\20230130_mzml_mce_bioactive_negative\20230201_pluskal_mce_1D3_B21_id_negative.mzML</file>
            <file>L:\MS_data\Corinna_Brungs\pluskal_mce\20230130_mzml_mce_bioactive_negative\20230201_pluskal_mce_1D3_B22_id_negative.mzML</file>
            <file>L:\MS_data\Corinna_Brungs\pluskal_mce\20230130_mzml_mce_bioactive_negative\20230201_pluskal_mce_1D3_B23_id_negative.mzML</file>
            <file>L:\MS_data\Corinna_Brungs\pluskal_mce\20230130_mzml_mce_bioactive_negative\20230201_pluskal_mce_1D3_B24_id_negative.mzML</file>
            <file>L:\MS_data\Corinna_Brungs\pluskal_mce\20230130_mzml_mce_bioactive_negative\20230201_pluskal_mce_1D3_C1_id_negative.mzML</file>
            <file>L:\MS_data\Corinna_Brungs\pluskal_mce\20230130_mzml_mce_bioactive_negative\20230201_pluskal_mce_1D3_C2_id_negative.mzML</file>
            <file>L:\MS_data\Corinna_Brungs\pluskal_mce\20230130_mzml_mce_bioactive_negative\20230201_pluskal_mce_1D3_C3_id_negative.mzML</file>
            <file>L:\MS_data\Corinna_Brungs\pluskal_mce\20230130_mzml_mce_bioactive_negative\20230201_pluskal_mce_1D3_C4_id_negative.mzML</file>
            <file>L:\MS_data\Corinna_Brungs\pluskal_mce\20230130_mzml_mce_bioactive_negative\20230201_pluskal_mce_1D3_C5_id_negative.mzML</file>
            <file>L:\MS_data\Corinna_Brungs\pluskal_mce\20230130_mzml_mce_bioactive_negative\20230201_pluskal_mce_1D3_C6_id_negative.mzML</file>
            <file>L:\MS_data\Corinna_Brungs\pluskal_mce\20230130_mzml_mce_bioactive_negative\20230201_pluskal_mce_1D3_C7_id_negative.mzML</file>
            <file>L:\MS_data\Corinna_Brungs\pluskal_mce\20230130_mzml_mce_bioactive_negative\20230201_pluskal_mce_1D3_C8_id_negative.mzML</file>
            <file>L:\MS_data\Corinna_Brungs\pluskal_mce\20230130_mzml_mce_bioactive_negative\20230201_pluskal_mce_1D3_C9_id_negative.mzML</file>
            <file>L:\MS_data\Corinna_Brungs\pluskal_mce\20230130_mzml_mce_bioactive_negative\20230201_pluskal_mce_1D3_C10_id_negative.mzML</file>
            <file>L:\MS_data\Corinna_Brungs\pluskal_mce\20230130_mzml_mce_bioactive_negative\20230201_pluskal_mce_1D3_C11_id_negative.mzML</file>
            <file>L:\MS_data\Corinna_Brungs\pluskal_mce\20230130_mzml_mce_bioactive_negative\20230201_pluskal_mce_1D3_C12_id_negative.mzML</file>
            <file>L:\MS_data\Corinna_Brungs\pluskal_mce\20230130_mzml_mce_bioactive_negative\20230201_pluskal_mce_1D3_C13_id_negative.mzML</file>
            <file>L:\MS_data\Corinna_Brungs\pluskal_mce\20230130_mzml_mce_bioactive_negative\20230201_pluskal_mce_1D3_C14_id_negative.mzML</file>
            <file>L:\MS_data\Corinna_Brungs\pluskal_mce\20230130_mzml_mce_bioactive_negative\20230201_pluskal_mce_1D3_C15_id_negative.mzML</file>
            <file>L:\MS_data\Corinna_Brungs\pluskal_mce\20230130_mzml_mce_bioactive_negative\20230201_pluskal_mce_1D3_C16_id_negative.mzML</file>
            <file>L:\MS_data\Corinna_Brungs\pluskal_mce\20230130_mzml_mce_bioactive_negative\20230201_pluskal_mce_1D3_C17_id_negative.mzML</file>
            <file>L:\MS_data\Corinna_Brungs\pluskal_mce\20230130_mzml_mce_bioactive_negative\20230201_pluskal_mce_1D3_C18_id_negative.mzML</file>
            <file>L:\MS_data\Corinna_Brungs\pluskal_mce\20230130_mzml_mce_bioactive_negative\20230201_pluskal_mce_1D3_C19_id_negative.mzML</file>
            <file>L:\MS_data\Corinna_Brungs\pluskal_mce\20230130_mzml_mce_bioactive_negative\20230201_pluskal_mce_1D3_C20_id_negative.mzML</file>
            <file>L:\MS_data\Corinna_Brungs\pluskal_mce\20230130_mzml_mce_bioactive_negative\20230201_pluskal_mce_1D3_C21_id_negative.mzML</file>
            <file>L:\MS_data\Corinna_Brungs\pluskal_mce\20230130_mzml_mce_bioactive_negative\20230201_pluskal_mce_1D3_C22_id_negative.mzML</file>
            <file>L:\MS_data\Corinna_Brungs\pluskal_mce\20230130_mzml_mce_bioactive_negative\20230201_pluskal_mce_1D3_C23_id_negative.mzML</file>
            <file>L:\MS_data\Corinna_Brungs\pluskal_mce\20230130_mzml_mce_bioactive_negative\20230201_pluskal_mce_1D3_C24_id_negative.mzML</file>
            <file>L:\MS_data\Corinna_Brungs\pluskal_mce\20230130_mzml_mce_bioactive_negative\20230201_pluskal_mce_1D3_D1_id_negative.mzML</file>
            <file>L:\MS_data\Corinna_Brungs\pluskal_mce\20230130_mzml_mce_bioactive_negative\20230201_pluskal_mce_1D3_D2_id_negative.mzML</file>
            <file>L:\MS_data\Corinna_Brungs\pluskal_mce\20230130_mzml_mce_bioactive_negative\20230201_pluskal_mce_1D3_D3_id_negative.mzML</file>
            <file>L:\MS_data\Corinna_Brungs\pluskal_mce\20230130_mzml_mce_bioactive_negative\20230201_pluskal_mce_1D3_D4_id_negative.mzML</file>
            <file>L:\MS_data\Corinna_Brungs\pluskal_mce\20230130_mzml_mce_bioactive_negative\20230201_pluskal_mce_1D3_D5_id_negative.mzML</file>
            <file>L:\MS_data\Corinna_Brungs\pluskal_mce\20230130_mzml_mce_bioactive_negative\20230201_pluskal_mce_1D3_D6_id_negative.mzML</file>
            <file>L:\MS_data\Corinna_Brungs\pluskal_mce\20230130_mzml_mce_bioactive_negative\20230201_pluskal_mce_1D3_D7_id_negative.mzML</file>
            <file>L:\MS_data\Corinna_Brungs\pluskal_mce\20230130_mzml_mce_bioactive_negative\20230201_pluskal_mce_1D3_D8_id_negative.mzML</file>
            <file>L:\MS_data\Corinna_Brungs\pluskal_mce\20230130_mzml_mce_bioactive_negative\20230201_pluskal_mce_1D3_D9_id_negative.mzML</file>
            <file>L:\MS_data\Corinna_Brungs\pluskal_mce\20230130_mzml_mce_bioactive_negative\20230201_pluskal_mce_1D3_D10_id_negative.mzML</file>
            <file>L:\MS_data\Corinna_Brungs\pluskal_mce\20230130_mzml_mce_bioactive_negative\20230201_pluskal_mce_1D3_D11_id_negative.mzML</file>
            <file>L:\MS_data\Corinna_Brungs\pluskal_mce\20230130_mzml_mce_bioactive_negative\20230201_pluskal_mce_1D3_D12_id_negative.mzML</file>
            <file>L:\MS_data\Corinna_Brungs\pluskal_mce\20230130_mzml_mce_bioactive_negative\20230201_pluskal_mce_1D3_D13_id_negative.mzML</file>
            <file>L:\MS_data\Corinna_Brungs\pluskal_mce\20230130_mzml_mce_bioactive_negative\20230201_pluskal_mce_1D3_D14_id_negative.mzML</file>
            <file>L:\MS_data\Corinna_Brungs\pluskal_mce\20230130_mzml_mce_bioactive_negative\20230201_pluskal_mce_1D3_D15_id_negative.mzML</file>
            <file>L:\MS_data\Corinna_Brungs\pluskal_mce\20230130_mzml_mce_bioactive_negative\20230201_pluskal_mce_1D3_D16_id_negative.mzML</file>
            <file>L:\MS_data\Corinna_Brungs\pluskal_mce\20230130_mzml_mce_bioactive_negative\20230201_pluskal_mce_1D3_D17_id_negative.mzML</file>
            <file>L:\MS_data\Corinna_Brungs\pluskal_mce\20230130_mzml_mce_bioactive_negative\20230201_pluskal_mce_1D3_D18_id_negative.mzML</file>
            <file>L:\MS_data\Corinna_Brungs\pluskal_mce\20230130_mzml_mce_bioactive_negative\20230201_pluskal_mce_1D3_D19_id_negative.mzML</file>
            <file>L:\MS_data\Corinna_Brungs\pluskal_mce\20230130_mzml_mce_bioactive_negative\20230201_pluskal_mce_1D3_D20_id_negative.mzML</file>
            <file>L:\MS_data\Corinna_Brungs\pluskal_mce\20230130_mzml_mce_bioactive_negative\20230201_pluskal_mce_1D3_D21_id_negative.mzML</file>
            <file>L:\MS_data\Corinna_Brungs\pluskal_mce\20230130_mzml_mce_bioactive_negative\20230201_pluskal_mce_1D3_D22_id_negative.mzML</file>
            <file>L:\MS_data\Corinna_Brungs\pluskal_mce\20230130_mzml_mce_bioactive_negative\20230201_pluskal_mce_1D3_D23_id_negative.mzML</file>
            <file>L:\MS_data\Corinna_Brungs\pluskal_mce\20230130_mzml_mce_bioactive_negative\20230201_pluskal_mce_1D3_D24_id_negative.mzML</file>
            <file>L:\MS_data\Corinna_Brungs\pluskal_mce\20230130_mzml_mce_bioactive_negative\20230201_pluskal_mce_1D3_E1_id_negative.mzML</file>
            <file>L:\MS_data\Corinna_Brungs\pluskal_mce\20230130_mzml_mce_bioactive_negative\20230201_pluskal_mce_1D3_E2_id_negative.mzML</file>
            <file>L:\MS_data\Corinna_Brungs\pluskal_mce\20230130_mzml_mce_bioactive_negative\20230201_pluskal_mce_1D3_E3_id_negative.mzML</file>
            <file>L:\MS_data\Corinna_Brungs\pluskal_mce\20230130_mzml_mce_bioactive_negative\20230201_pluskal_mce_1D3_E4_id_negative.mzML</file>
            <file>L:\MS_data\Corinna_Brungs\pluskal_mce\20230130_mzml_mce_bioactive_negative\20230201_pluskal_mce_1D3_E5_id_negative.mzML</file>
            <file>L:\MS_data\Corinna_Brungs\pluskal_mce\20230130_mzml_mce_bioactive_negative\20230201_pluskal_mce_1D3_E6_id_negative.mzML</file>
            <file>L:\MS_data\Corinna_Brungs\pluskal_mce\20230130_mzml_mce_bioactive_negative\20230201_pluskal_mce_1D3_E7_id_negative.mzML</file>
            <file>L:\MS_data\Corinna_Brungs\pluskal_mce\20230130_mzml_mce_bioactive_negative\20230201_pluskal_mce_1D3_E8_id_negative.mzML</file>
            <file>L:\MS_data\Corinna_Brungs\pluskal_mce\20230130_mzml_mce_bioactive_negative\20230201_pluskal_mce_1D3_E9_id_negative.mzML</file>
            <file>L:\MS_data\Corinna_Brungs\pluskal_mce\20230130_mzml_mce_bioactive_negative\20230201_pluskal_mce_1D3_E10_id_negative.mzML</file>
            <file>L:\MS_data\Corinna_Brungs\pluskal_mce\20230130_mzml_mce_bioactive_negative\20230201_pluskal_mce_1D3_E11_id_negative.mzML</file>
            <file>L:\MS_data\Corinna_Brungs\pluskal_mce\20230130_mzml_mce_bioactive_negative\20230201_pluskal_mce_1D3_E12_id_negative.mzML</file>
            <file>L:\MS_data\Corinna_Brungs\pluskal_mce\20230130_mzml_mce_bioactive_negative\20230201_pluskal_mce_1D3_E13_id_negative.mzML</file>
            <file>L:\MS_data\Corinna_Brungs\pluskal_mce\20230130_mzml_mce_bioactive_negative\20230201_pluskal_mce_1D3_E14_id_negative.mzML</file>
            <file>L:\MS_data\Corinna_Brungs\pluskal_mce\20230130_mzml_mce_bioactive_negative\20230201_pluskal_mce_1D3_E15_id_negative.mzML</file>
            <file>L:\MS_data\Corinna_Brungs\pluskal_mce\20230130_mzml_mce_bioactive_negative\20230201_pluskal_mce_1D3_E16_id_negative.mzML</file>
            <file>L:\MS_data\Corinna_Brungs\pluskal_mce\20230130_mzml_mce_bioactive_negative\20230201_pluskal_mce_1D3_E17_id_negative.mzML</file>
            <file>L:\MS_data\Corinna_Brungs\pluskal_mce\20230130_mzml_mce_bioactive_negative\20230201_pluskal_mce_1D3_E18_id_negative.mzML</file>
            <file>L:\MS_data\Corinna_Brungs\pluskal_mce\20230130_mzml_mce_bioactive_negative\20230201_pluskal_mce_1D3_E19_id_negative.mzML</file>
            <file>L:\MS_data\Corinna_Brungs\pluskal_mce\20230130_mzml_mce_bioactive_negative\20230201_pluskal_mce_1D3_E20_id_negative.mzML</file>
            <file>L:\MS_data\Corinna_Brungs\pluskal_mce\20230130_mzml_mce_bioactive_negative\20230201_pluskal_mce_1D3_E21_id_negative.mzML</file>
            <file>L:\MS_data\Corinna_Brungs\pluskal_mce\20230130_mzml_mce_bioactive_negative\20230201_pluskal_mce_1D3_E22_id_negative.mzML</file>
            <file>L:\MS_data\Corinna_Brungs\pluskal_mce\20230130_mzml_mce_bioactive_negative\20230201_pluskal_mce_1D3_E23_id_negative.mzML</file>
            <file>L:\MS_data\Corinna_Brungs\pluskal_mce\20230130_mzml_mce_bioactive_negative\20230201_pluskal_mce_1D3_E24_id_negative.mzML</file>
            <file>L:\MS_data\Corinna_Brungs\pluskal_mce\20230130_mzml_mce_bioactive_negative\20230201_pluskal_mce_1D3_F1_id_negative.mzML</file>
            <file>L:\MS_data\Corinna_Brungs\pluskal_mce\20230130_mzml_mce_bioactive_negative\20230201_pluskal_mce_1D3_F2_id_negative.mzML</file>
            <file>L:\MS_data\Corinna_Brungs\pluskal_mce\20230130_mzml_mce_bioactive_negative\20230201_pluskal_mce_1D3_F3_id_negative.mzML</file>
            <file>L:\MS_data\Corinna_Brungs\pluskal_mce\20230130_mzml_mce_bioactive_negative\20230201_pluskal_mce_1D3_F4_id_negative.mzML</file>
            <file>L:\MS_data\Corinna_Brungs\pluskal_mce\20230130_mzml_mce_bioactive_negative\20230201_pluskal_mce_1D3_F5_id_negative.mzML</file>
            <file>L:\MS_data\Corinna_Brungs\pluskal_mce\20230130_mzml_mce_bioactive_negative\20230201_pluskal_mce_1D3_F6_id_negative.mzML</file>
            <file>L:\MS_data\Corinna_Brungs\pluskal_mce\20230130_mzml_mce_bioactive_negative\20230201_pluskal_mce_1D3_F7_id_negative.mzML</file>
            <file>L:\MS_data\Corinna_Brungs\pluskal_mce\20230130_mzml_mce_bioactive_negative\20230201_pluskal_mce_1D3_F8_id_negative.mzML</file>
            <file>L:\MS_data\Corinna_Brungs\pluskal_mce\20230130_mzml_mce_bioactive_negative\20230201_pluskal_mce_1D3_F9_id_negative.mzML</file>
            <file>L:\MS_data\Corinna_Brungs\pluskal_mce\20230130_mzml_mce_bioactive_negative\20230201_pluskal_mce_1D3_F10_id_negative.mzML</file>
            <file>L:\MS_data\Corinna_Brungs\pluskal_mce\20230130_mzml_mce_bioactive_negative\20230201_pluskal_mce_1D3_F11_id_negative.mzML</file>
            <file>L:\MS_data\Corinna_Brungs\pluskal_mce\20230130_mzml_mce_bioactive_negative\20230201_pluskal_mce_1D3_F12_id_negative.mzML</file>
            <file>L:\MS_data\Corinna_Brungs\pluskal_mce\20230130_mzml_mce_bioactive_negative\20230201_pluskal_mce_1D3_F13_id_negative.mzML</file>
            <file>L:\MS_data\Corinna_Brungs\pluskal_mce\20230130_mzml_mce_bioactive_negative\20230201_pluskal_mce_1D3_F14_id_negative.mzML</file>
            <file>L:\MS_data\Corinna_Brungs\pluskal_mce\20230130_mzml_mce_bioactive_negative\20230201_pluskal_mce_1D3_F15_id_negative.mzML</file>
            <file>L:\MS_data\Corinna_Brungs\pluskal_mce\20230130_mzml_mce_bioactive_negative\20230201_pluskal_mce_1D3_F16_id_negative.mzML</file>
            <file>L:\MS_data\Corinna_Brungs\pluskal_mce\20230130_mzml_mce_bioactive_negative\20230201_pluskal_mce_1D3_F17_id_negative.mzML</file>
            <file>L:\MS_data\Corinna_Brungs\pluskal_mce\20230130_mzml_mce_bioactive_negative\20230201_pluskal_mce_1D3_F18_id_negative.mzML</file>
            <file>L:\MS_data\Corinna_Brungs\pluskal_mce\20230130_mzml_mce_bioactive_negative\20230201_pluskal_mce_1D3_F19_id_negative.mzML</file>
            <file>L:\MS_data\Corinna_Brungs\pluskal_mce\20230130_mzml_mce_bioactive_negative\20230201_pluskal_mce_1D3_F20_id_negative.mzML</file>
            <file>L:\MS_data\Corinna_Brungs\pluskal_mce\20230130_mzml_mce_bioactive_negative\20230201_pluskal_mce_1D3_F21_id_negative.mzML</file>
            <file>L:\MS_data\Corinna_Brungs\pluskal_mce\20230130_mzml_mce_bioactive_negative\20230201_pluskal_mce_1D3_F22_id_negative.mzML</file>
            <file>L:\MS_data\Corinna_Brungs\pluskal_mce\20230130_mzml_mce_bioactive_negative\20230201_pluskal_mce_1D3_F23_id_negative.mzML</file>
            <file>L:\MS_data\Corinna_Brungs\pluskal_mce\20230130_mzml_mce_bioactive_negative\20230201_pluskal_mce_1D3_F24_id_negative.mzML</file>
            <file>L:\MS_data\Corinna_Brungs\pluskal_mce\20230130_mzml_mce_bioactive_negative\20230201_pluskal_mce_1D3_G1_id_negative.mzML</file>
            <file>L:\MS_data\Corinna_Brungs\pluskal_mce\20230130_mzml_mce_bioactive_negative\20230201_pluskal_mce_1D3_G2_id_negative.mzML</file>
            <file>L:\MS_data\Corinna_Brungs\pluskal_mce\20230130_mzml_mce_bioactive_negative\20230201_pluskal_mce_1D3_G3_id_negative.mzML</file>
            <file>L:\MS_data\Corinna_Brungs\pluskal_mce\20230130_mzml_mce_bioactive_negative\20230201_pluskal_mce_1D3_G4_id_negative.mzML</file>
            <file>L:\MS_data\Corinna_Brungs\pluskal_mce\20230130_mzml_mce_bioactive_negative\20230201_pluskal_mce_1D3_G5_id_negative.mzML</file>
            <file>L:\MS_data\Corinna_Brungs\pluskal_mce\20230130_mzml_mce_bioactive_negative\20230201_pluskal_mce_1D3_G6_id_negative.mzML</file>
            <file>L:\MS_data\Corinna_Brungs\pluskal_mce\20230130_mzml_mce_bioactive_negative\20230201_pluskal_mce_1D3_G7_id_negative.mzML</file>
            <file>L:\MS_data\Corinna_Brungs\pluskal_mce\20230130_mzml_mce_bioactive_negative\20230201_pluskal_mce_1D3_G8_id_negative.mzML</file>
            <file>L:\MS_data\Corinna_Brungs\pluskal_mce\20230130_mzml_mce_bioactive_negative\20230201_pluskal_mce_1D3_G9_id_negative.mzML</file>
            <file>L:\MS_data\Corinna_Brungs\pluskal_mce\20230130_mzml_mce_bioactive_negative\20230201_pluskal_mce_1D3_G10_id_negative.mzML</file>
            <file>L:\MS_data\Corinna_Brungs\pluskal_mce\20230130_mzml_mce_bioactive_negative\20230201_pluskal_mce_1D3_G11_id_negative.mzML</file>
            <file>L:\MS_data\Corinna_Brungs\pluskal_mce\20230130_mzml_mce_bioactive_negative\20230201_pluskal_mce_1D3_G12_id_negative.mzML</file>
            <file>L:\MS_data\Corinna_Brungs\pluskal_mce\20230130_mzml_mce_bioactive_negative\20230201_pluskal_mce_1D3_G13_id_negative.mzML</file>
            <file>L:\MS_data\Corinna_Brungs\pluskal_mce\20230130_mzml_mce_bioactive_negative\20230201_pluskal_mce_1D3_G14_id_negative.mzML</file>
            <file>L:\MS_data\Corinna_Brungs\pluskal_mce\20230130_mzml_mce_bioactive_negative\20230201_pluskal_mce_1D3_G15_id_negative.mzML</file>
            <file>L:\MS_data\Corinna_Brungs\pluskal_mce\20230130_mzml_mce_bioactive_negative\20230201_pluskal_mce_1D3_G16_id_negative.mzML</file>
            <file>L:\MS_data\Corinna_Brungs\pluskal_mce\20230130_mzml_mce_bioactive_negative\20230201_pluskal_mce_1D3_G17_id_negative.mzML</file>
            <file>L:\MS_data\Corinna_Brungs\pluskal_mce\20230130_mzml_mce_bioactive_negative\20230201_pluskal_mce_1D3_G18_id_negative.mzML</file>
            <file>L:\MS_data\Corinna_Brungs\pluskal_mce\20230130_mzml_mce_bioactive_negative\20230201_pluskal_mce_1D3_G19_id_negative.mzML</file>
            <file>L:\MS_data\Corinna_Brungs\pluskal_mce\20230130_mzml_mce_bioactive_negative\20230201_pluskal_mce_1D3_G20_id_negative.mzML</file>
            <file>L:\MS_data\Corinna_Brungs\pluskal_mce\20230130_mzml_mce_bioactive_negative\20230201_pluskal_mce_1D3_G21_id_negative.mzML</file>
            <file>L:\MS_data\Corinna_Brungs\pluskal_mce\20230130_mzml_mce_bioactive_negative\20230201_pluskal_mce_1D3_G22_id_negative.mzML</file>
            <file>L:\MS_data\Corinna_Brungs\pluskal_mce\20230130_mzml_mce_bioactive_negative\20230201_pluskal_mce_1D3_G23_id_negative.mzML</file>
            <file>L:\MS_data\Corinna_Brungs\pluskal_mce\20230130_mzml_mce_bioactive_negative\20230201_pluskal_mce_1D3_G24_id_negative.mzML</file>
            <file>L:\MS_data\Corinna_Brungs\pluskal_mce\20230130_mzml_mce_bioactive_negative\20230201_pluskal_mce_1D3_H1_id_negative.mzML</file>
            <file>L:\MS_data\Corinna_Brungs\pluskal_mce\20230130_mzml_mce_bioactive_negative\20230201_pluskal_mce_1D3_H2_id_negative.mzML</file>
            <file>L:\MS_data\Corinna_Brungs\pluskal_mce\20230130_mzml_mce_bioactive_negative\20230201_pluskal_mce_1D3_H3_id_negative.mzML</file>
            <file>L:\MS_data\Corinna_Brungs\pluskal_mce\20230130_mzml_mce_bioactive_negative\20230201_pluskal_mce_1D3_H4_id_negative.mzML</file>
            <file>L:\MS_data\Corinna_Brungs\pluskal_mce\20230130_mzml_mce_bioactive_negative\20230201_pluskal_mce_1D3_H5_id_negative.mzML</file>
            <file>L:\MS_data\Corinna_Brungs\pluskal_mce\20230130_mzml_mce_bioactive_negative\20230201_pluskal_mce_1D3_H6_id_negative.mzML</file>
            <file>L:\MS_data\Corinna_Brungs\pluskal_mce\20230130_mzml_mce_bioactive_negative\20230201_pluskal_mce_1D3_H7_id_negative.mzML</file>
            <file>L:\MS_data\Corinna_Brungs\pluskal_mce\20230130_mzml_mce_bioactive_negative\20230201_pluskal_mce_1D3_H8_id_negative.mzML</file>
            <file>L:\MS_data\Corinna_Brungs\pluskal_mce\20230130_mzml_mce_bioactive_negative\20230201_pluskal_mce_1D3_H9_id_negative.mzML</file>
            <file>L:\MS_data\Corinna_Brungs\pluskal_mce\20230130_mzml_mce_bioactive_negative\20230201_pluskal_mce_1D3_H10_id_negative.mzML</file>
            <file>L:\MS_data\Corinna_Brungs\pluskal_mce\20230130_mzml_mce_bioactive_negative\20230201_pluskal_mce_1D3_H11_id_negative.mzML</file>
            <file>L:\MS_data\Corinna_Brungs\pluskal_mce\20230130_mzml_mce_bioactive_negative\20230201_pluskal_mce_1D3_H12_id_negative.mzML</file>
            <file>L:\MS_data\Corinna_Brungs\pluskal_mce\20230130_mzml_mce_bioactive_negative\20230201_pluskal_mce_1D3_H13_id_negative.mzML</file>
            <file>L:\MS_data\Corinna_Brungs\pluskal_mce\20230130_mzml_mce_bioactive_negative\20230201_pluskal_mce_1D3_H14_id_negative.mzML</file>
            <file>L:\MS_data\Corinna_Brungs\pluskal_mce\20230130_mzml_mce_bioactive_negative\20230201_pluskal_mce_1D3_H15_id_negative.mzML</file>
            <file>L:\MS_data\Corinna_Brungs\pluskal_mce\20230130_mzml_mce_bioactive_negative\20230201_pluskal_mce_1D3_H16_id_negative.mzML</file>
            <file>L:\MS_data\Corinna_Brungs\pluskal_mce\20230130_mzml_mce_bioactive_negative\20230201_pluskal_mce_1D3_H17_id_negative.mzML</file>
            <file>L:\MS_data\Corinna_Brungs\pluskal_mce\20230130_mzml_mce_bioactive_negative\20230201_pluskal_mce_1D3_H18_id_negative.mzML</file>
            <file>L:\MS_data\Corinna_Brungs\pluskal_mce\20230130_mzml_mce_bioactive_negative\20230201_pluskal_mce_1D3_H19_id_negative.mzML</file>
            <file>L:\MS_data\Corinna_Brungs\pluskal_mce\20230130_mzml_mce_bioactive_negative\20230201_pluskal_mce_1D3_H20_id_negative.mzML</file>
            <file>L:\MS_data\Corinna_Brungs\pluskal_mce\20230130_mzml_mce_bioactive_negative\20230201_pluskal_mce_1D3_H21_id_negative.mzML</file>
            <file>L:\MS_data\Corinna_Brungs\pluskal_mce\20230130_mzml_mce_bioactive_negative\20230201_pluskal_mce_1D3_H22_id_negative.mzML</file>
            <file>L:\MS_data\Corinna_Brungs\pluskal_mce\20230130_mzml_mce_bioactive_negative\20230201_pluskal_mce_1D3_H23_id_negative.mzML</file>
            <file>L:\MS_data\Corinna_Brungs\pluskal_mce\20230130_mzml_mce_bioactive_negative\20230201_pluskal_mce_1D3_H24_id_negative.mzML</file>
            <file>L:\MS_data\Corinna_Brungs\pluskal_mce\20230130_mzml_mce_bioactive_negative\20230201_pluskal_mce_1D3_I1_id_negative.mzML</file>
            <file>L:\MS_data\Corinna_Brungs\pluskal_mce\20230130_mzml_mce_bioactive_negative\20230201_pluskal_mce_1D3_I2_id_negative.mzML</file>
            <file>L:\MS_data\Corinna_Brungs\pluskal_mce\20230130_mzml_mce_bioactive_negative\20230201_pluskal_mce_1D3_I3_id_negative.mzML</file>
            <file>L:\MS_data\Corinna_Brungs\pluskal_mce\20230130_mzml_mce_bioactive_negative\20230201_pluskal_mce_1D3_I4_id_negative.mzML</file>
            <file>L:\MS_data\Corinna_Brungs\pluskal_mce\20230130_mzml_mce_bioactive_negative\20230201_pluskal_mce_1D3_I5_id_negative.mzML</file>
            <file>L:\MS_data\Corinna_Brungs\pluskal_mce\20230130_mzml_mce_bioactive_negative\20230201_pluskal_mce_1D3_I6_id_negative.mzML</file>
            <file>L:\MS_data\Corinna_Brungs\pluskal_mce\20230130_mzml_mce_bioactive_negative\20230201_pluskal_mce_1D3_I7_id_negative.mzML</file>
            <file>L:\MS_data\Corinna_Brungs\pluskal_mce\20230130_mzml_mce_bioactive_negative\20230201_pluskal_mce_1D3_I8_id_negative.mzML</file>
            <file>L:\MS_data\Corinna_Brungs\pluskal_mce\20230130_mzml_mce_bioactive_negative\20230201_pluskal_mce_1D3_I9_id_negative.mzML</file>
            <file>L:\MS_data\Corinna_Brungs\pluskal_mce\20230130_mzml_mce_bioactive_negative\20230201_pluskal_mce_1D3_I10_id_negative.mzML</file>
            <file>L:\MS_data\Corinna_Brungs\pluskal_mce\20230130_mzml_mce_bioactive_negative\20230201_pluskal_mce_1D3_I11_id_negative.mzML</file>
            <file>L:\MS_data\Corinna_Brungs\pluskal_mce\20230130_mzml_mce_bioactive_negative\20230201_pluskal_mce_1D3_I12_id_negative.mzML</file>
            <file>L:\MS_data\Corinna_Brungs\pluskal_mce\20230130_mzml_mce_bioactive_negative\20230201_pluskal_mce_1D3_I13_id_negative.mzML</file>
            <file>L:\MS_data\Corinna_Brungs\pluskal_mce\20230130_mzml_mce_bioactive_negative\20230201_pluskal_mce_1D3_I14_id_negative.mzML</file>
            <file>L:\MS_data\Corinna_Brungs\pluskal_mce\20230130_mzml_mce_bioactive_negative\20230201_pluskal_mce_1D3_I15_id_negative.mzML</file>
            <file>L:\MS_data\Corinna_Brungs\pluskal_mce\20230130_mzml_mce_bioactive_negative\20230201_pluskal_mce_1D3_I16_id_negative.mzML</file>
            <file>L:\MS_data\Corinna_Brungs\pluskal_mce\20230130_mzml_mce_bioactive_negative\20230201_pluskal_mce_1D3_I17_id_negative.mzML</file>
            <file>L:\MS_data\Corinna_Brungs\pluskal_mce\20230130_mzml_mce_bioactive_negative\20230201_pluskal_mce_1D3_I18_id_negative.mzML</file>
            <file>L:\MS_data\Corinna_Brungs\pluskal_mce\20230130_mzml_mce_bioactive_negative\20230201_pluskal_mce_1D3_I19_id_negative.mzML</file>
            <file>L:\MS_data\Corinna_Brungs\pluskal_mce\20230130_mzml_mce_bioactive_negative\20230201_pluskal_mce_1D3_I20_id_negative.mzML</file>
            <file>L:\MS_data\Corinna_Brungs\pluskal_mce\20230130_mzml_mce_bioactive_negative\20230201_pluskal_mce_1D3_I21_id_negative.mzML</file>
            <file>L:\MS_data\Corinna_Brungs\pluskal_mce\20230130_mzml_mce_bioactive_negative\20230201_pluskal_mce_1D3_I22_id_negative.mzML</file>
            <file>L:\MS_data\Corinna_Brungs\pluskal_mce\20230130_mzml_mce_bioactive_negative\20230201_pluskal_mce_1D3_I23_id_negative.mzML</file>
            <file>L:\MS_data\Corinna_Brungs\pluskal_mce\20230130_mzml_mce_bioactive_negative\20230201_pluskal_mce_1D3_I24_id_negative.mzML</file>
            <file>L:\MS_data\Corinna_Brungs\pluskal_mce\20230130_mzml_mce_bioactive_negative\20230201_pluskal_mce_1D3_J1_id_negative.mzML</file>
            <file>L:\MS_data\Corinna_Brungs\pluskal_mce\20230130_mzml_mce_bioactive_negative\20230201_pluskal_mce_1D3_J2_id_negative.mzML</file>
            <file>L:\MS_data\Corinna_Brungs\pluskal_mce\20230130_mzml_mce_bioactive_negative\20230201_pluskal_mce_1D3_J3_id_negative.mzML</file>
            <file>L:\MS_data\Corinna_Brungs\pluskal_mce\20230130_mzml_mce_bioactive_negative\20230201_pluskal_mce_1D3_J4_id_negative.mzML</file>
            <file>L:\MS_data\Corinna_Brungs\pluskal_mce\20230130_mzml_mce_bioactive_negative\20230201_pluskal_mce_1D3_J5_id_negative.mzML</file>
            <file>L:\MS_data\Corinna_Brungs\pluskal_mce\20230130_mzml_mce_bioactive_negative\20230201_pluskal_mce_1D3_J6_id_negative.mzML</file>
            <file>L:\MS_data\Corinna_Brungs\pluskal_mce\20230130_mzml_mce_bioactive_negative\20230201_pluskal_mce_1D3_J7_id_negative.mzML</file>
            <file>L:\MS_data\Corinna_Brungs\pluskal_mce\20230130_mzml_mce_bioactive_negative\20230201_pluskal_mce_1D3_J8_id_negative.mzML</file>
            <file>L:\MS_data\Corinna_Brungs\pluskal_mce\20230130_mzml_mce_bioactive_negative\20230201_pluskal_mce_1D3_J9_id_negative.mzML</file>
            <file>L:\MS_data\Corinna_Brungs\pluskal_mce\20230130_mzml_mce_bioactive_negative\20230201_pluskal_mce_1D3_J10_id_negative.mzML</file>
            <file>L:\MS_data\Corinna_Brungs\pluskal_mce\20230130_mzml_mce_bioactive_negative\20230201_pluskal_mce_1D3_J11_id_negative.mzML</file>
            <file>L:\MS_data\Corinna_Brungs\pluskal_mce\20230130_mzml_mce_bioactive_negative\20230201_pluskal_mce_1D3_J12_id_negative.mzML</file>
            <file>L:\MS_data\Corinna_Brungs\pluskal_mce\20230130_mzml_mce_bioactive_negative\20230201_pluskal_mce_1D3_J13_id_negative.mzML</file>
            <file>L:\MS_data\Corinna_Brungs\pluskal_mce\20230130_mzml_mce_bioactive_negative\20230201_pluskal_mce_1D3_J14_id_negative.mzML</file>
            <file>L:\MS_data\Corinna_Brungs\pluskal_mce\20230130_mzml_mce_bioactive_negative\20230201_pluskal_mce_1D3_J15_id_negative.mzML</file>
            <file>L:\MS_data\Corinna_Brungs\pluskal_mce\20230130_mzml_mce_bioactive_negative\20230201_pluskal_mce_1D3_J16_id_negative.mzML</file>
            <file>L:\MS_data\Corinna_Brungs\pluskal_mce\20230130_mzml_mce_bioactive_negative\20230201_pluskal_mce_1D3_J17_id_negative.mzML</file>
            <file>L:\MS_data\Corinna_Brungs\pluskal_mce\20230130_mzml_mce_bioactive_negative\20230201_pluskal_mce_1D3_J18_id_negative.mzML</file>
            <file>L:\MS_data\Corinna_Brungs\pluskal_mce\20230130_mzml_mce_bioactive_negative\20230201_pluskal_mce_1D3_J19_id_negative.mzML</file>
            <file>L:\MS_data\Corinna_Brungs\pluskal_mce\20230130_mzml_mce_bioactive_negative\20230201_pluskal_mce_1D3_J20_id_negative.mzML</file>
            <file>L:\MS_data\Corinna_Brungs\pluskal_mce\20230130_mzml_mce_bioactive_negative\20230201_pluskal_mce_1D3_J21_id_negative.mzML</file>
            <file>L:\MS_data\Corinna_Brungs\pluskal_mce\20230130_mzml_mce_bioactive_negative\20230201_pluskal_mce_1D3_J22_id_negative.mzML</file>
            <file>L:\MS_data\Corinna_Brungs\pluskal_mce\20230130_mzml_mce_bioactive_negative\20230201_pluskal_mce_1D3_J23_id_negative.mzML</file>
            <file>L:\MS_data\Corinna_Brungs\pluskal_mce\20230130_mzml_mce_bioactive_negative\20230201_pluskal_mce_1D3_J24_id_negative.mzML</file>
            <file>L:\MS_data\Corinna_Brungs\pluskal_mce\20230130_mzml_mce_bioactive_negative\20230201_pluskal_mce_1D3_K1_id_negative.mzML</file>
            <file>L:\MS_data\Corinna_Brungs\pluskal_mce\20230130_mzml_mce_bioactive_negative\20230201_pluskal_mce_1D3_K2_id_negative.mzML</file>
            <file>L:\MS_data\Corinna_Brungs\pluskal_mce\20230130_mzml_mce_bioactive_negative\20230201_pluskal_mce_1D3_K3_id_negative.mzML</file>
            <file>L:\MS_data\Corinna_Brungs\pluskal_mce\20230130_mzml_mce_bioactive_negative\20230201_pluskal_mce_1D3_K4_id_negative.mzML</file>
            <file>L:\MS_data\Corinna_Brungs\pluskal_mce\20230130_mzml_mce_bioactive_negative\20230201_pluskal_mce_1D3_K5_id_negative.mzML</file>
            <file>L:\MS_data\Corinna_Brungs\pluskal_mce\20230130_mzml_mce_bioactive_negative\20230201_pluskal_mce_1D3_K6_id_negative.mzML</file>
            <file>L:\MS_data\Corinna_Brungs\pluskal_mce\20230130_mzml_mce_bioactive_negative\20230201_pluskal_mce_1D3_K7_id_negative.mzML</file>
            <file>L:\MS_data\Corinna_Brungs\pluskal_mce\20230130_mzml_mce_bioactive_negative\20230201_pluskal_mce_1D3_K8_id_negative.mzML</file>
            <file>L:\MS_data\Corinna_Brungs\pluskal_mce\20230130_mzml_mce_bioactive_negative\20230201_pluskal_mce_1D3_K9_id_negative.mzML</file>
            <file>L:\MS_data\Corinna_Brungs\pluskal_mce\20230130_mzml_mce_bioactive_negative\20230201_pluskal_mce_1D3_K10_id_negative.mzML</file>
            <file>L:\MS_data\Corinna_Brungs\pluskal_mce\20230130_mzml_mce_bioactive_negative\20230201_pluskal_mce_1D3_K11_id_negative.mzML</file>
            <file>L:\MS_data\Corinna_Brungs\pluskal_mce\20230130_mzml_mce_bioactive_negative\20230201_pluskal_mce_1D3_K12_id_negative.mzML</file>
            <file>L:\MS_data\Corinna_Brungs\pluskal_mce\20230130_mzml_mce_bioactive_negative\20230201_pluskal_mce_1D3_K13_id_negative.mzML</file>
            <file>L:\MS_data\Corinna_Brungs\pluskal_mce\20230130_mzml_mce_bioactive_negative\20230201_pluskal_mce_1D3_K14_id_negative.mzML</file>
            <file>L:\MS_data\Corinna_Brungs\pluskal_mce\20230130_mzml_mce_bioactive_negative\20230201_pluskal_mce_1D3_K15_id_negative.mzML</file>
            <file>L:\MS_data\Corinna_Brungs\pluskal_mce\20230130_mzml_mce_bioactive_negative\20230201_pluskal_mce_1D3_K16_id_negative.mzML</file>
            <file>L:\MS_data\Corinna_Brungs\pluskal_mce\20230130_mzml_mce_bioactive_negative\20230201_pluskal_mce_1D3_K17_id_negative.mzML</file>
            <file>L:\MS_data\Corinna_Brungs\pluskal_mce\20230130_mzml_mce_bioactive_negative\20230201_pluskal_mce_1D3_K18_id_negative.mzML</file>
            <file>L:\MS_data\Corinna_Brungs\pluskal_mce\20230130_mzml_mce_bioactive_negative\20230201_pluskal_mce_1D3_K19_id_negative.mzML</file>
            <file>L:\MS_data\Corinna_Brungs\pluskal_mce\20230130_mzml_mce_bioactive_negative\20240409_pluskal_mce_1D3_K16_id_MSn_negative.mzML</file>
            <file>L:\MS_data\Corinna_Brungs\pluskal_mce\20230130_mzml_mce_bioactive_negative\20240409_pluskal_mce_1D3_K17_id_MSn_negative.mzML</file>
            <file>L:\MS_data\Corinna_Brungs\pluskal_mce\20230130_mzml_mce_bioactive_negative\20240409_pluskal_mce_1D3_K18_id_MSn_negative.mzML</file>
            <file>L:\MS_data\Corinna_Brungs\pluskal_mce\20230130_mzml_mce_bioactive_negative\20240409_pluskal_mce_1D3_K19_id_MSn_negative.mzML</file>
            <file>L:\MS_data\Corinna_Brungs\pluskal_mce\20230130_mzml_mce_bioactive_negative\20240409_pluskal_mce_1D3_K20_id_MSn_negative.mzML</file>
            <file>L:\MS_data\Corinna_Brungs\pluskal_mce\20230130_mzml_mce_bioactive_negative\20240409_pluskal_mce_1D3_K21_id_MSn_negative.mzML</file>
            <file>L:\MS_data\Corinna_Brungs\pluskal_mce\20230130_mzml_mce_bioactive_negative\20240409_pluskal_mce_1D3_K22_id_MSn_negative.mzML</file>
            <file>L:\MS_data\Corinna_Brungs\pluskal_mce\20230130_mzml_mce_bioactive_negative\20240409_pluskal_mce_1D3_K23_id_MSn_negative.mzML</file>
            <file>L:\MS_data\Corinna_Brungs\pluskal_mce\20230130_mzml_mce_bioactive_negative\20240409_pluskal_mce_1D3_K24_id_MSn_negative.mzML</file>
            <file>L:\MS_data\Corinna_Brungs\pluskal_mce\20230130_mzml_mce_bioactive_negative\20240409_pluskal_mce_1D3_L1_id_MSn_negative.mzML</file>
            <file>L:\MS_data\Corinna_Brungs\pluskal_mce\20230130_mzml_mce_bioactive_negative\20240409_pluskal_mce_1D3_L2_id_MSn_negative.mzML</file>
            <file>L:\MS_data\Corinna_Brungs\pluskal_mce\20230130_mzml_mce_bioactive_negative\20240409_pluskal_mce_1D3_L3_id_MSn_negative.mzML</file>
            <file>L:\MS_data\Corinna_Brungs\pluskal_mce\20230130_mzml_mce_bioactive_negative\20240409_pluskal_mce_1D3_L4_id_MSn_negative.mzML</file>
            <file>L:\MS_data\Corinna_Brungs\pluskal_mce\20230130_mzml_mce_bioactive_negative\20240409_pluskal_mce_1D3_L5_id_MSn_negative.mzML</file>
            <file>L:\MS_data\Corinna_Brungs\pluskal_mce\20230130_mzml_mce_bioactive_negative\20240409_pluskal_mce_1D3_L6_id_MSn_negative.mzML</file>
            <file>L:\MS_data\Corinna_Brungs\pluskal_mce\20230130_mzml_mce_bioactive_negative\20240409_pluskal_mce_1D3_L7_id_MSn_negative.mzML</file>
            <file>L:\MS_data\Corinna_Brungs\pluskal_mce\20230130_mzml_mce_bioactive_negative\20240409_pluskal_mce_1D3_L8_id_MSn_negative.mzML</file>
            <file>L:\MS_data\Corinna_Brungs\pluskal_mce\20230130_mzml_mce_bioactive_negative\20240409_pluskal_mce_1D3_L9_id_MSn_negative.mzML</file>
            <file>L:\MS_data\Corinna_Brungs\pluskal_mce\20230130_mzml_mce_bioactive_negative\20240409_pluskal_mce_1D3_L10_id_MSn_negative.mzML</file>
            <file>L:\MS_data\Corinna_Brungs\pluskal_mce\20230130_mzml_mce_bioactive_negative\20240409_pluskal_mce_1D3_L11_id_MSn_negative.mzML</file>
            <file>L:\MS_data\Corinna_Brungs\pluskal_mce\20230130_mzml_mce_bioactive_negative\20240409_pluskal_mce_1D3_L12_id_MSn_negative.mzML</file>
            <file>L:\MS_data\Corinna_Brungs\pluskal_mce\20230130_mzml_mce_bioactive_negative\20240409_pluskal_mce_1D3_L13_id_MSn_negative.mzML</file>
            <file>L:\MS_data\Corinna_Brungs\pluskal_mce\20230130_mzml_mce_bioactive_negative\20240409_pluskal_mce_1D3_L14_id_MSn_negative.mzML</file>
            <file>L:\MS_data\Corinna_Brungs\pluskal_mce\20230130_mzml_mce_bioactive_negative\20240409_pluskal_mce_1D3_L15_id_MSn_negative.mzML</file>
            <file>L:\MS_data\Corinna_Brungs\pluskal_mce\20230130_mzml_mce_bioactive_negative\20240409_pluskal_mce_1D3_L16_id_MSn_negative.mzML</file>
            <file>L:\MS_data\Corinna_Brungs\pluskal_mce\20230130_mzml_mce_bioactive_negative\20240409_pluskal_mce_1D3_L17_id_MSn_negative.mzML</file>
            <file>L:\MS_data\Corinna_Brungs\pluskal_mce\20230130_mzml_mce_bioactive_negative\20240409_pluskal_mce_1D3_L18_id_MSn_negative.mzML</file>
            <file>L:\MS_data\Corinna_Brungs\pluskal_mce\20230130_mzml_mce_bioactive_negative\20240409_pluskal_mce_1D3_L19_id_MSn_negative.mzML</file>
        </parameter>
        <parameter name="Advanced import" selected="false">
            <parameter name="Scan filters" selected="false">
                <parameter name="Scan number"/>
                <parameter name="Base Filtering Integer"/>
                <parameter name="Retention time"/>
                <parameter name="Mobility"/>
                <parameter name="MS level filter" selected="All MS levels">1</parameter>
                <parameter name="Scan definition"/>
                <parameter name="Polarity">Any</parameter>
                <parameter name="Spectrum type">ANY</parameter>
            </parameter>
            <parameter name="Crop MS1 m/z" selected="false"/>
            <parameter name="MS1 detector (Advanced)" selected="false" selected_item="Centroid">
                <module name="Factor of lowest signal">
                    <parameter name="Noise factor">2.5</parameter>
                </module>
                <module name="Auto">
                    <parameter name="Noise level">1000.0</parameter>
                </module>
                <module name="Centroid">
                    <parameter name="Noise level">2000.0</parameter>
                </module>
                <module name="Exact mass">
                    <parameter name="Noise level">1000.0</parameter>
                </module>
                <module name="Local maxima">
                    <parameter name="Noise level"/>
                </module>
                <module name="Recursive threshold">
                    <parameter name="Noise level"/>
                    <parameter name="Min m/z peak width"/>
                    <parameter name="Max m/z peak width"/>
                </module>
                <module name="Wavelet transform">
                    <parameter name="Noise level"/>
                    <parameter name="Scale level"/>
                    <parameter name="Wavelet window size (%)"/>
                </module>
            </parameter>
            <parameter name="MS2 detector (Advanced)" selected="false" selected_item="Centroid">
                <module name="Factor of lowest signal">
                    <parameter name="Noise factor">2.5</parameter>
                </module>
                <module name="Auto">
                    <parameter name="Noise level">1000.0</parameter>
                </module>
                <module name="Centroid">
                    <parameter name="Noise level">2000.0</parameter>
                </module>
                <module name="Exact mass">
                    <parameter name="Noise level">1000.0</parameter>
                </module>
                <module name="Local maxima">
                    <parameter name="Noise level"/>
                </module>
                <module name="Recursive threshold">
                    <parameter name="Noise level"/>
                    <parameter name="Min m/z peak width"/>
                    <parameter name="Max m/z peak width"/>
                </module>
                <module name="Wavelet transform">
                    <parameter name="Noise level"/>
                    <parameter name="Scale level"/>
                    <parameter name="Wavelet window size (%)"/>
                </module>
            </parameter>
            <parameter name="Denormalize fragment scans (traps)">false</parameter>
        </parameter>
        <parameter name="Metadata file" selected="false"/>
        <parameter name="Spectral library files"/>
    </batchstep>
    <batchstep method="io.github.mzmine.modules.dataprocessing.featdet_massdetection.MassDetectionModule" parameter_version="1">
        <parameter name="Raw data files" type="BATCH_LAST_FILES"/>
        <parameter name="Scan filters" selected="false">
            <parameter name="Scan number"/>
            <parameter name="Base Filtering Integer"/>
            <parameter name="Retention time"/>
            <parameter name="Mobility"/>
            <parameter name="MS level filter" selected="All MS levels">1</parameter>
            <parameter name="Scan definition"/>
            <parameter name="Polarity">Any</parameter>
            <parameter name="Spectrum type">ANY</parameter>
        </parameter>
        <parameter name="Scan types (IMS)">All scan types</parameter>
        <parameter name="Denormalize fragment scans (traps)">true</parameter>
        <parameter name="Mass detector" selected_item="Factor of lowest signal">
            <module name="Factor of lowest signal">
                <parameter name="Noise factor">2.5</parameter>
            </module>
            <module name="Auto">
                <parameter name="Noise level">10000.0</parameter>
            </module>
            <module name="Centroid">
                <parameter name="Noise level">2000.0</parameter>
            </module>
            <module name="Exact mass">
                <parameter name="Noise level">1000.0</parameter>
            </module>
            <module name="Local maxima">
                <parameter name="Noise level"/>
            </module>
            <module name="Recursive threshold">
                <parameter name="Noise level"/>
                <parameter name="Min m/z peak width"/>
                <parameter name="Max m/z peak width"/>
            </module>
            <module name="Wavelet transform">
                <parameter name="Noise level"/>
                <parameter name="Scale level"/>
                <parameter name="Wavelet window size (%)"/>
            </module>
        </parameter>
    </batchstep>
    <batchstep method="io.github.mzmine.modules.dataprocessing.filter_scan_signals.ScanSignalRemovalModule" parameter_version="1">
        <parameter name="Raw data files" type="BATCH_LAST_FILES"/>
        <parameter name="Scan filters" selected="true">
            <parameter name="Scan number"/>
            <parameter name="Base Filtering Integer"/>
            <parameter name="Retention time"/>
            <parameter name="Mobility"/>
            <parameter name="MS level filter" selected="MSn, level ≥ 2">3</parameter>
            <parameter name="Scan definition"/>
            <parameter name="Polarity">Any</parameter>
            <parameter name="Spectrum type">ANY</parameter>
        </parameter>
        <parameter name="Exclude m/z ranges">149.666-149.737,173.509-173.538</parameter>
    </batchstep>
    <batchstep method="io.github.mzmine.modules.dataprocessing.featdet_msn_tree.MsnTreeFeatureDetectionModule" parameter_version="1">
        <parameter name="Raw data files" type="BATCH_LAST_FILES"/>
        <parameter name="EIC scans" selected="true">
            <parameter name="Scan number"/>
            <parameter name="Base Filtering Integer"/>
            <parameter name="Retention time"/>
            <parameter name="Mobility"/>
            <parameter name="MS level filter" selected="MS1, level = 1">1</parameter>
            <parameter name="Scan definition"/>
            <parameter name="Polarity">Any</parameter>
            <parameter name="Spectrum type">ANY</parameter>
        </parameter>
        <parameter name="m/z tolerance (scan-to-scan)">
            <absolutetolerance>0.004</absolutetolerance>
            <ppmtolerance>10.0</ppmtolerance>
        </parameter>
        <parameter name="Suffix">msn trees</parameter>
    </batchstep>
    <batchstep method="io.github.mzmine.modules.dataprocessing.id_localcsvsearch.LocalCSVDatabaseSearchModule" parameter_version="1">
        <parameter name="Feature lists" type="BATCH_LAST_FEATURELISTS"/>
        <parameter name="Database file">
            <current_file>D:\Corinna\metadata\mcebio_cleaned.tsv</current_file>
        </parameter>
        <parameter name="Field separator">\t</parameter>
        <parameter name="Columns">
            <importtype column="monoisotopic_mass" datatype="io.github.mzmine.datamodel.features.types.numbers.NeutralMassType" selected="true"/>
            <importtype column="mz" datatype="io.github.mzmine.datamodel.features.types.numbers.PrecursorMZType" selected="false"/>
            <importtype column="rt" datatype="io.github.mzmine.datamodel.features.types.numbers.RTType" selected="false"/>
            <importtype column="formula" datatype="io.github.mzmine.datamodel.features.types.annotations.formula.FormulaType" selected="true"/>
            <importtype column="smiles" datatype="io.github.mzmine.datamodel.features.types.annotations.SmilesStructureType" selected="true"/>
            <importtype column="inchi" datatype="io.github.mzmine.datamodel.features.types.annotations.InChIStructureType" selected="true"/>
            <importtype column="inchikey" datatype="io.github.mzmine.datamodel.features.types.annotations.InChIKeyStructureType" selected="true"/>
            <importtype column="compound_name" datatype="io.github.mzmine.datamodel.features.types.annotations.CompoundNameType" selected="true"/>
            <importtype column="CCS" datatype="io.github.mzmine.datamodel.features.types.numbers.CCSType" selected="false"/>
            <importtype column="mobility" datatype="io.github.mzmine.datamodel.features.types.numbers.MobilityType" selected="false"/>
            <importtype column="comment" datatype="io.github.mzmine.datamodel.features.types.annotations.CommentType" selected="false"/>
            <importtype column="adduct" datatype="io.github.mzmine.datamodel.features.types.annotations.iin.IonTypeType" selected="false"/>
            <importtype column="pubchem_cid" datatype="io.github.mzmine.modules.dataprocessing.id_localcsvsearch.PubChemIdType" selected="true"/>
            <importtype column="molecular_class" datatype="io.github.mzmine.datamodel.features.types.annotations.compounddb.MolecularClassType" selected="false"/>
        </parameter>
        <parameter name="m/z tolerance">
            <absolutetolerance>0.0015</absolutetolerance>
            <ppmtolerance>8.0</ppmtolerance>
        </parameter>
        <parameter name="Retention time tolerance" unit="MINUTES">9999999.0</parameter>
        <parameter name="Mobility time tolerance">0.01</parameter>
        <parameter name="CCS tolerance (%)">0.05</parameter>
        <parameter name="Use isotope matcher" selected="false">
            <parameter name="Isotope m/z tolerance">
                <absolutetolerance>0.005</absolutetolerance>
                <ppmtolerance>10.0</ppmtolerance>
            </parameter>
            <parameter name="Minimum isotope intensity (%)">0.05</parameter>
            <parameter name="Minimum isotope score">0.0</parameter>
        </parameter>
        <parameter name="Use adducts" selected="true">
            <parameter name="Maximum charge">1</parameter>
            <parameter name="Maximum molecules/cluster">1</parameter>
            <parameter name="Adducts">
                <adduct_type selected="true">
                    <subpart charge="-1" mass_difference="5.4858E-4" mol_formula="" name="e" type="ADDUCT"/>
                </adduct_type>
                <adduct_type selected="true">
                    <subpart charge="-1" mass_difference="-1.007276" mol_formula="H" name="H" type="ADDUCT"/>
                </adduct_type>
                <adduct_type selected="false">
                    <subpart charge="-1" mass_difference="-1.007276" mol_formula="H" name="H" type="ADDUCT"/>
                    <subpart charge="-1" mass_difference="-1.007276" mol_formula="H" name="H" type="ADDUCT"/>
                    <subpart charge="1" mass_difference="22.989218" mol_formula="Na" name="Na" type="ADDUCT"/>
                </adduct_type>
                <adduct_type selected="false">
                    <subpart charge="1" mass_difference="22.989218" mol_formula="Na" name="Na" type="ADDUCT"/>
                </adduct_type>
                <adduct_type selected="true">
                    <subpart charge="-1" mass_difference="34.969401" mol_formula="Cl" name="Cl" type="ADDUCT"/>
                </adduct_type>
                <adduct_type selected="false">
                    <subpart charge="-1" mass_difference="78.918886" mol_formula="Br" name="Br" type="ADDUCT"/>
                </adduct_type>
                <adduct_type selected="true">
                    <subpart charge="-1" mass_difference="44.99820285" mol_formula="HCO2" name="FA" type="ADDUCT"/>
                </adduct_type>
                <adduct_type selected="true">
                    <subpart charge="-1" mass_difference="0.0" mol_formula="" name="e" type="ADDUCT"/>
                </adduct_type>
                <modification_type selected="false">
                    <subpart charge="0" mass_difference="-18.010565" mol_formula="H2O" name="H2O" type="NEUTRAL_LOSS"/>
                </modification_type>
                <modification_type selected="false">
                    <subpart charge="0" mass_difference="-18.010565" mol_formula="H2O" name="H2O" type="NEUTRAL_LOSS"/>
                    <subpart charge="0" mass_difference="-18.010565" mol_formula="H2O" name="H2O" type="NEUTRAL_LOSS"/>
                </modification_type>
                <modification_type selected="false">
                    <subpart charge="0" mass_difference="-18.010565" mol_formula="H2O" name="H2O" type="NEUTRAL_LOSS"/>
                    <subpart charge="0" mass_difference="-18.010565" mol_formula="H2O" name="H2O" type="NEUTRAL_LOSS"/>
                    <subpart charge="0" mass_difference="-18.010565" mol_formula="H2O" name="H2O" type="NEUTRAL_LOSS"/>
                </modification_type>
                <modification_type selected="false">
                    <subpart charge="0" mass_difference="-18.010565" mol_formula="H2O" name="H2O" type="NEUTRAL_LOSS"/>
                    <subpart charge="0" mass_difference="-18.010565" mol_formula="H2O" name="H2O" type="NEUTRAL_LOSS"/>
                    <subpart charge="0" mass_difference="-18.010565" mol_formula="H2O" name="H2O" type="NEUTRAL_LOSS"/>
                    <subpart charge="0" mass_difference="-18.010565" mol_formula="H2O" name="H2O" type="NEUTRAL_LOSS"/>
                </modification_type>
                <modification_type selected="false">
                    <subpart charge="0" mass_difference="-18.010565" mol_formula="H2O" name="H2O" type="NEUTRAL_LOSS"/>
                    <subpart charge="0" mass_difference="-18.010565" mol_formula="H2O" name="H2O" type="NEUTRAL_LOSS"/>
                    <subpart charge="0" mass_difference="-18.010565" mol_formula="H2O" name="H2O" type="NEUTRAL_LOSS"/>
                    <subpart charge="0" mass_difference="-18.010565" mol_formula="H2O" name="H2O" type="NEUTRAL_LOSS"/>
                    <subpart charge="0" mass_difference="-18.010565" mol_formula="H2O" name="H2O" type="NEUTRAL_LOSS"/>
                </modification_type>
                <modification_type selected="false">
                    <subpart charge="0" mass_difference="-17.026549" mol_formula="NH3" name="NH3" type="NEUTRAL_LOSS"/>
                </modification_type>
                <modification_type selected="false">
                    <subpart charge="0" mass_difference="15.99491462" mol_formula="O" name="O" type="CLUSTER"/>
                </modification_type>
                <modification_type selected="false">
                    <subpart charge="0" mass_difference="-27.994915" mol_formula="CO" name="CO" type="NEUTRAL_LOSS"/>
                </modification_type>
                <modification_type selected="false">
                    <subpart charge="0" mass_difference="-43.989829" mol_formula="CO2" name="CO2" type="NEUTRAL_LOSS"/>
                </modification_type>
                <modification_type selected="false">
                    <subpart charge="0" mass_difference="-28.031301" mol_formula="C2H4" name="C2H4" type="NEUTRAL_LOSS"/>
                </modification_type>
                <modification_type selected="false">
                    <subpart charge="0" mass_difference="46.005479" mol_formula="CHOOH" name="HFA" type="CLUSTER"/>
                </modification_type>
                <modification_type selected="false">
                    <subpart charge="0" mass_difference="60.021129" mol_formula="CH3COOH" name="HAc" type="CLUSTER"/>
                </modification_type>
                <modification_type selected="false">
                    <subpart charge="0" mass_difference="32.026215" mol_formula="CH3OH" name="MeOH" type="CLUSTER"/>
                </modification_type>
                <modification_type selected="false">
                    <subpart charge="0" mass_difference="41.026549" mol_formula="CH3CN" name="ACN" type="CLUSTER"/>
                </modification_type>
                <modification_type selected="false">
                    <subpart charge="0" mass_difference="60.058064" mol_formula="C3H8O" name="IsoProp" type="CLUSTER"/>
                </modification_type>
            </parameter>
        </parameter>
        <parameter name="Filter filename header" selected="true">unique_sample_id</parameter>
        <parameter name="Append comment fields"/>
    </batchstep>
    <batchstep method="io.github.mzmine.modules.io.spectraldbsubmit.batch.LibraryBatchGenerationModule" parameter_version="1">
        <parameter name="Feature lists" type="BATCH_LAST_FEATURELISTS"/>
        <parameter name="Export file">
            <current_file>D:\Corinna\MSn_library\20241003_mcebio_neg_ms2</current_file>
        </parameter>
        <parameter name="Export format">mgf</parameter>
        <parameter name="MS level filter" selected="MS2, level = 2">3</parameter>
        <parameter name="Metadata">
            <parameter name="description">MCEBIO</parameter>
            <parameter name="Dataset ID">MSV000094528</parameter>
            <parameter name="INSTRUMENT_NAME">Orbitrap ID-X</parameter>
            <parameter name="INSTRUMENT">Orbitrap</parameter>
            <parameter name="Ion mobility">none</parameter>
            <parameter name="IONSOURCE">ESI</parameter>
            <parameter name="ACQUISITION">Commercial</parameter>
            <parameter name="PI">Tomas Pluskal</parameter>
            <parameter name="DATACOLLECTOR">Corinna Brungs</parameter>
            <parameter name="IONMODE" selected="false">Positive</parameter>
        </parameter>
        <parameter name="m/z tolerance (merging)" selected="true">
            <absolutetolerance>0.002</absolutetolerance>
            <ppmtolerance>10.0</ppmtolerance>
        </parameter>
        <parameter name="Handle chimeric spectra" selected="true">
            <parameter name="Target ion m/z tolerance">
                <absolutetolerance>0.002</absolutetolerance>
                <ppmtolerance>10.0</ppmtolerance>
            </parameter>
            <parameter name="Precursor m/z isolation tolerance">
                <absolutetolerance>0.6</absolutetolerance>
                <ppmtolerance>5.0</ppmtolerance>
            </parameter>
            <parameter name="Minimum precursor purity (%)">0.75</parameter>
            <parameter name="Chimeric spectra">flag</parameter>
        </parameter>
        <parameter name="Quality parameters">
            <parameter name="Minimum number of signals" selected="true">2</parameter>
            <parameter name="Minimum explained signals (%)" selected="false">0.2</parameter>
            <parameter name="Minimum explained intensity (%)" selected="false">0.35</parameter>
            <parameter name="Formula m/z tolerance">
                <absolutetolerance>0.002</absolutetolerance>
                <ppmtolerance>10.0</ppmtolerance>
            </parameter>
            <parameter name="Export explained signals only">false</parameter>
            <parameter name="Match compound and feature list name">false</parameter>
        </parameter>
    </batchstep>
    <batchstep method="io.github.mzmine.modules.io.spectraldbsubmit.batch.LibraryBatchGenerationModule" parameter_version="1">
        <parameter name="Feature lists" type="BATCH_LAST_FEATURELISTS"/>
        <parameter name="Export file">
            <current_file>D:\Corinna\MSn_library\20241003_mcebio_neg_msn</current_file>
        </parameter>
        <parameter name="Export format">mgf</parameter>
        <parameter name="MS level filter" selected="MSn, level ≥ 2">3</parameter>
        <parameter name="Metadata">
            <parameter name="description">MCEBIO</parameter>
            <parameter name="Dataset ID">MSV000094528</parameter>
            <parameter name="INSTRUMENT_NAME">Orbitrap ID-X</parameter>
            <parameter name="INSTRUMENT">Orbitrap</parameter>
            <parameter name="Ion mobility">none</parameter>
            <parameter name="IONSOURCE">ESI</parameter>
            <parameter name="ACQUISITION">Commercial</parameter>
            <parameter name="PI">Tomas Pluskal</parameter>
            <parameter name="DATACOLLECTOR">Corinna Brungs</parameter>
            <parameter name="IONMODE" selected="false">Positive</parameter>
        </parameter>
        <parameter name="m/z tolerance (merging)" selected="true">
            <absolutetolerance>0.002</absolutetolerance>
            <ppmtolerance>10.0</ppmtolerance>
        </parameter>
        <parameter name="Handle chimeric spectra" selected="true">
            <parameter name="Target ion m/z tolerance">
                <absolutetolerance>0.002</absolutetolerance>
                <ppmtolerance>10.0</ppmtolerance>
            </parameter>
            <parameter name="Precursor m/z isolation tolerance">
                <absolutetolerance>0.6</absolutetolerance>
                <ppmtolerance>5.0</ppmtolerance>
            </parameter>
            <parameter name="Minimum precursor purity (%)">0.75</parameter>
            <parameter name="Chimeric spectra">flag</parameter>
        </parameter>
        <parameter name="Quality parameters">
            <parameter name="Minimum number of signals" selected="true">2</parameter>
            <parameter name="Minimum explained signals (%)" selected="false">0.2</parameter>
            <parameter name="Minimum explained intensity (%)" selected="false">0.35</parameter>
            <parameter name="Formula m/z tolerance">
                <absolutetolerance>0.002</absolutetolerance>
                <ppmtolerance>10.0</ppmtolerance>
            </parameter>
            <parameter name="Export explained signals only">false</parameter>
            <parameter name="Match compound and feature list name">false</parameter>
        </parameter>
    </batchstep>
    <batchstep method="io.github.mzmine.modules.io.spectraldbsubmit.batch.LibraryBatchGenerationModule" parameter_version="1">
        <parameter name="Feature lists" type="BATCH_LAST_FEATURELISTS"/>
        <parameter name="Export file">
            <current_file>D:\Corinna\MSn_library\20241003_mcebio_neg_ms2</current_file>
        </parameter>
        <parameter name="Export format">MZmine json (recommended)</parameter>
        <parameter name="MS level filter" selected="MS2, level = 2">3</parameter>
        <parameter name="Metadata">
            <parameter name="description">MCEBIO</parameter>
            <parameter name="Dataset ID">MSV000094528</parameter>
            <parameter name="INSTRUMENT_NAME">Orbitrap ID-X</parameter>
            <parameter name="INSTRUMENT">Orbitrap</parameter>
            <parameter name="Ion mobility">none</parameter>
            <parameter name="IONSOURCE">ESI</parameter>
            <parameter name="ACQUISITION">Commercial</parameter>
            <parameter name="PI">Tomas Pluskal</parameter>
            <parameter name="DATACOLLECTOR">Corinna Brungs</parameter>
            <parameter name="IONMODE" selected="false">Positive</parameter>
        </parameter>
        <parameter name="m/z tolerance (merging)" selected="true">
            <absolutetolerance>0.002</absolutetolerance>
            <ppmtolerance>10.0</ppmtolerance>
        </parameter>
        <parameter name="Handle chimeric spectra" selected="true">
            <parameter name="Target ion m/z tolerance">
                <absolutetolerance>0.002</absolutetolerance>
                <ppmtolerance>10.0</ppmtolerance>
            </parameter>
            <parameter name="Precursor m/z isolation tolerance">
                <absolutetolerance>0.6</absolutetolerance>
                <ppmtolerance>5.0</ppmtolerance>
            </parameter>
            <parameter name="Minimum precursor purity (%)">0.75</parameter>
            <parameter name="Chimeric spectra">flag</parameter>
        </parameter>
        <parameter name="Quality parameters">
            <parameter name="Minimum number of signals" selected="true">2</parameter>
            <parameter name="Minimum explained signals (%)" selected="false">0.2</parameter>
            <parameter name="Minimum explained intensity (%)" selected="false">0.35</parameter>
            <parameter name="Formula m/z tolerance">
                <absolutetolerance>0.002</absolutetolerance>
                <ppmtolerance>10.0</ppmtolerance>
            </parameter>
            <parameter name="Export explained signals only">false</parameter>
            <parameter name="Match compound and feature list name">false</parameter>
        </parameter>
    </batchstep>
    <batchstep method="io.github.mzmine.modules.io.spectraldbsubmit.batch.LibraryBatchGenerationModule" parameter_version="1">
        <parameter name="Feature lists" type="BATCH_LAST_FEATURELISTS"/>
        <parameter name="Export file">
            <current_file>D:\Corinna\MSn_library\20241003_mcebio_neg_msn</current_file>
        </parameter>
        <parameter name="Export format">MZmine json (recommended)</parameter>
        <parameter name="MS level filter" selected="MSn, level ≥ 2">3</parameter>
        <parameter name="Metadata">
            <parameter name="description">MCEBIO</parameter>
            <parameter name="Dataset ID">MSV000094528</parameter>
            <parameter name="INSTRUMENT_NAME">Orbitrap ID-X</parameter>
            <parameter name="INSTRUMENT">Orbitrap</parameter>
            <parameter name="Ion mobility">none</parameter>
            <parameter name="IONSOURCE">ESI</parameter>
            <parameter name="ACQUISITION">Commercial</parameter>
            <parameter name="PI">Tomas Pluskal</parameter>
            <parameter name="DATACOLLECTOR">Corinna Brungs</parameter>
            <parameter name="IONMODE" selected="false">Positive</parameter>
        </parameter>
        <parameter name="m/z tolerance (merging)" selected="true">
            <absolutetolerance>0.002</absolutetolerance>
            <ppmtolerance>10.0</ppmtolerance>
        </parameter>
        <parameter name="Handle chimeric spectra" selected="true">
            <parameter name="Target ion m/z tolerance">
                <absolutetolerance>0.002</absolutetolerance>
                <ppmtolerance>10.0</ppmtolerance>
            </parameter>
            <parameter name="Precursor m/z isolation tolerance">
                <absolutetolerance>0.6</absolutetolerance>
                <ppmtolerance>5.0</ppmtolerance>
            </parameter>
            <parameter name="Minimum precursor purity (%)">0.75</parameter>
            <parameter name="Chimeric spectra">flag</parameter>
        </parameter>
        <parameter name="Quality parameters">
            <parameter name="Minimum number of signals" selected="true">2</parameter>
            <parameter name="Minimum explained signals (%)" selected="false">0.2</parameter>
            <parameter name="Minimum explained intensity (%)" selected="false">0.35</parameter>
            <parameter name="Formula m/z tolerance">
                <absolutetolerance>0.002</absolutetolerance>
                <ppmtolerance>10.0</ppmtolerance>
            </parameter>
            <parameter name="Export explained signals only">false</parameter>
            <parameter name="Match compound and feature list name">false</parameter>
        </parameter>
    </batchstep>
</batch>
