# Supplementary material for: MSnLib: efficient generation of open multi-stage fragmentation mass spectral libraries
Source: Nat Methods. 2025 Sep 15;22(10):2028–31. doi: 10.1038/s41592-025-02813-0 (PMC12510872; doi:10.1038/s41592-025-02813-0)
Supplement: Supplementary file 9 — mzwizard configuration file for mzmine [file 41592_2025_2813_MOESM9_ESM.mzmwizard]

<?xml version="1.0" encoding="UTF-8"?><wizard>
    <wiz_part part="DATA_IMPORT" preset="Data">
        <parameter name="Metadata file" selected="false"/>
        <parameter name="File names">
            <file>Z:\MS_data\Corinna_Brungs\pluskal_mce\mzml_pos\method_comparison\20220601_100AGC_pluskal_mce_1D1_A11_id.mzML</file>
            <file>Z:\MS_data\Corinna_Brungs\pluskal_mce\mzml_pos\method_comparison\20220601_100AGC_pluskal_mce_1D1_A12_id.mzML</file>
            <file>Z:\MS_data\Corinna_Brungs\pluskal_mce\mzml_pos\method_comparison\20220601_100AGC_pluskal_mce_1D1_A13_id.mzML</file>
            <file>Z:\MS_data\Corinna_Brungs\pluskal_mce\mzml_pos\method_comparison\20220601_100AGC_pluskal_mce_1D1_A14_id.mzML</file>
            <file>Z:\MS_data\Corinna_Brungs\pluskal_mce\mzml_pos\method_comparison\20220601_100AGC_pluskal_mce_1D1_A15_id.mzML</file>
            <file>Z:\MS_data\Corinna_Brungs\pluskal_mce\mzml_pos\method_comparison\20220601_100AGC_pluskal_mce_1D1_A16_id.mzML</file>
            <file>Z:\MS_data\Corinna_Brungs\pluskal_mce\mzml_pos\method_comparison\20220601_100AGC_pluskal_mce_1D1_A17_id.mzML</file>
            <file>Z:\MS_data\Corinna_Brungs\pluskal_mce\mzml_pos\method_comparison\20220601_100AGC_pluskal_mce_1D1_A18_id.mzML</file>
            <file>Z:\MS_data\Corinna_Brungs\pluskal_mce\mzml_pos\method_comparison\20220601_100AGC_pluskal_mce_1D1_A19_id.mzML</file>
            <file>Z:\MS_data\Corinna_Brungs\pluskal_mce\mzml_pos\method_comparison\20220601_100AGC_pluskal_mce_1D1_A20_id.mzML</file>
            <file>Z:\MS_data\Corinna_Brungs\pluskal_mce\mzml_pos\method_comparison\20220601_100AGC_pluskal_mce_1D1_A21_id.mzML</file>
            <file>Z:\MS_data\Corinna_Brungs\pluskal_mce\mzml_pos\method_comparison\20220601_100AGC_pluskal_mce_1D1_A22_id.mzML</file>
            <file>Z:\MS_data\Corinna_Brungs\pluskal_mce\mzml_pos\method_comparison\20220601_100AGC_pluskal_mce_1D1_A23_id.mzML</file>
            <file>Z:\MS_data\Corinna_Brungs\pluskal_mce\mzml_pos\method_comparison\20220601_100AGC_pluskal_mce_1D1_A24_id.mzML</file>
            <file>Z:\MS_data\Corinna_Brungs\pluskal_mce\mzml_pos\method_comparison\20220601_100AGC_pluskal_mce_1D1_A2_id.mzML</file>
            <file>Z:\MS_data\Corinna_Brungs\pluskal_mce\mzml_pos\method_comparison\20220601_100AGC_pluskal_mce_1D1_A3_id.mzML</file>
            <file>Z:\MS_data\Corinna_Brungs\pluskal_mce\mzml_pos\method_comparison\20220601_100AGC_pluskal_mce_1D1_A4_id.mzML</file>
            <file>Z:\MS_data\Corinna_Brungs\pluskal_mce\mzml_pos\method_comparison\20220601_100AGC_pluskal_mce_1D1_A5_id.mzML</file>
            <file>Z:\MS_data\Corinna_Brungs\pluskal_mce\mzml_pos\method_comparison\20220601_100AGC_pluskal_mce_1D1_A6_id.mzML</file>
            <file>Z:\MS_data\Corinna_Brungs\pluskal_mce\mzml_pos\method_comparison\20220601_100AGC_pluskal_mce_1D1_A7_id.mzML</file>
            <file>Z:\MS_data\Corinna_Brungs\pluskal_mce\mzml_pos\method_comparison\20220601_100AGC_pluskal_mce_1D1_A8_id.mzML</file>
            <file>Z:\MS_data\Corinna_Brungs\pluskal_mce\mzml_pos\method_comparison\20220601_100AGC_pluskal_mce_1D1_A9_id.mzML</file>
            <file>Z:\MS_data\Corinna_Brungs\pluskal_mce\mzml_pos\method_comparison\20220601_pluskal_mce_1D1_A11_id.mzML</file>
            <file>Z:\MS_data\Corinna_Brungs\pluskal_mce\mzml_pos\method_comparison\20220601_pluskal_mce_1D1_A12_id.mzML</file>
            <file>Z:\MS_data\Corinna_Brungs\pluskal_mce\mzml_pos\method_comparison\20220601_pluskal_mce_1D1_A13_id.mzML</file>
            <file>Z:\MS_data\Corinna_Brungs\pluskal_mce\mzml_pos\method_comparison\20220601_pluskal_mce_1D1_A14_id.mzML</file>
            <file>Z:\MS_data\Corinna_Brungs\pluskal_mce\mzml_pos\method_comparison\20220601_pluskal_mce_1D1_A15_id.mzML</file>
            <file>Z:\MS_data\Corinna_Brungs\pluskal_mce\mzml_pos\method_comparison\20220601_pluskal_mce_1D1_A16_id.mzML</file>
            <file>Z:\MS_data\Corinna_Brungs\pluskal_mce\mzml_pos\method_comparison\20220601_pluskal_mce_1D1_A17_id.mzML</file>
            <file>Z:\MS_data\Corinna_Brungs\pluskal_mce\mzml_pos\method_comparison\20220601_pluskal_mce_1D1_A18_id.mzML</file>
            <file>Z:\MS_data\Corinna_Brungs\pluskal_mce\mzml_pos\method_comparison\20220601_pluskal_mce_1D1_A19_id.mzML</file>
            <file>Z:\MS_data\Corinna_Brungs\pluskal_mce\mzml_pos\method_comparison\20220601_pluskal_mce_1D1_A20_id.mzML</file>
            <file>Z:\MS_data\Corinna_Brungs\pluskal_mce\mzml_pos\method_comparison\20220601_pluskal_mce_1D1_A21_id.mzML</file>
            <file>Z:\MS_data\Corinna_Brungs\pluskal_mce\mzml_pos\method_comparison\20220601_pluskal_mce_1D1_A22_id.mzML</file>
            <file>Z:\MS_data\Corinna_Brungs\pluskal_mce\mzml_pos\method_comparison\20220601_pluskal_mce_1D1_A23_id.mzML</file>
            <file>Z:\MS_data\Corinna_Brungs\pluskal_mce\mzml_pos\method_comparison\20220601_pluskal_mce_1D1_A24_id.mzML</file>
            <file>Z:\MS_data\Corinna_Brungs\pluskal_mce\mzml_pos\method_comparison\20220601_pluskal_mce_1D1_A2_id.mzML</file>
            <file>Z:\MS_data\Corinna_Brungs\pluskal_mce\mzml_pos\method_comparison\20220601_pluskal_mce_1D1_A3_id.mzML</file>
            <file>Z:\MS_data\Corinna_Brungs\pluskal_mce\mzml_pos\method_comparison\20220601_pluskal_mce_1D1_A4_id.mzML</file>
            <file>Z:\MS_data\Corinna_Brungs\pluskal_mce\mzml_pos\method_comparison\20220601_pluskal_mce_1D1_A5_id.mzML</file>
            <file>Z:\MS_data\Corinna_Brungs\pluskal_mce\mzml_pos\method_comparison\20220601_pluskal_mce_1D1_A6_id.mzML</file>
            <file>Z:\MS_data\Corinna_Brungs\pluskal_mce\mzml_pos\method_comparison\20220601_pluskal_mce_1D1_A7_id.mzML</file>
            <file>Z:\MS_data\Corinna_Brungs\pluskal_mce\mzml_pos\method_comparison\20220601_pluskal_mce_1D1_A8_id.mzML</file>
            <file>Z:\MS_data\Corinna_Brungs\pluskal_mce\mzml_pos\method_comparison\20220601_pluskal_mce_1D1_A9_id.mzML</file>
            <file>Z:\MS_data\Corinna_Brungs\pluskal_mce\mzml_pos\method_comparison\20220613_100AGC_60000Res_pluskal_mce_1D1_A11_id.mzML</file>
            <file>Z:\MS_data\Corinna_Brungs\pluskal_mce\mzml_pos\method_comparison\20220613_100AGC_60000Res_pluskal_mce_1D1_A12_id.mzML</file>
            <file>Z:\MS_data\Corinna_Brungs\pluskal_mce\mzml_pos\method_comparison\20220613_100AGC_60000Res_pluskal_mce_1D1_A13_id.mzML</file>
            <file>Z:\MS_data\Corinna_Brungs\pluskal_mce\mzml_pos\method_comparison\20220613_100AGC_60000Res_pluskal_mce_1D1_A14_id.mzML</file>
            <file>Z:\MS_data\Corinna_Brungs\pluskal_mce\mzml_pos\method_comparison\20220613_100AGC_60000Res_pluskal_mce_1D1_A15_id.mzML</file>
            <file>Z:\MS_data\Corinna_Brungs\pluskal_mce\mzml_pos\method_comparison\20220613_100AGC_60000Res_pluskal_mce_1D1_A16_id.mzML</file>
            <file>Z:\MS_data\Corinna_Brungs\pluskal_mce\mzml_pos\method_comparison\20220613_100AGC_60000Res_pluskal_mce_1D1_A17_id.mzML</file>
            <file>Z:\MS_data\Corinna_Brungs\pluskal_mce\mzml_pos\method_comparison\20220613_100AGC_60000Res_pluskal_mce_1D1_A18_id.mzML</file>
            <file>Z:\MS_data\Corinna_Brungs\pluskal_mce\mzml_pos\method_comparison\20220613_100AGC_60000Res_pluskal_mce_1D1_A19_id.mzML</file>
            <file>Z:\MS_data\Corinna_Brungs\pluskal_mce\mzml_pos\method_comparison\20220613_100AGC_60000Res_pluskal_mce_1D1_A20_id.mzML</file>
            <file>Z:\MS_data\Corinna_Brungs\pluskal_mce\mzml_pos\method_comparison\20220613_100AGC_60000Res_pluskal_mce_1D1_A21_id.mzML</file>
            <file>Z:\MS_data\Corinna_Brungs\pluskal_mce\mzml_pos\method_comparison\20220613_100AGC_60000Res_pluskal_mce_1D1_A22_id.mzML</file>
            <file>Z:\MS_data\Corinna_Brungs\pluskal_mce\mzml_pos\method_comparison\20220613_100AGC_60000Res_pluskal_mce_1D1_A23_id.mzML</file>
            <file>Z:\MS_data\Corinna_Brungs\pluskal_mce\mzml_pos\method_comparison\20220613_100AGC_60000Res_pluskal_mce_1D1_A24_id.mzML</file>
            <file>Z:\MS_data\Corinna_Brungs\pluskal_mce\mzml_pos\method_comparison\20220613_100AGC_60000Res_pluskal_mce_1D1_A2_id.mzML</file>
            <file>Z:\MS_data\Corinna_Brungs\pluskal_mce\mzml_pos\method_comparison\20220613_100AGC_60000Res_pluskal_mce_1D1_A3_id.mzML</file>
            <file>Z:\MS_data\Corinna_Brungs\pluskal_mce\mzml_pos\method_comparison\20220613_100AGC_60000Res_pluskal_mce_1D1_A4_id.mzML</file>
            <file>Z:\MS_data\Corinna_Brungs\pluskal_mce\mzml_pos\method_comparison\20220613_100AGC_60000Res_pluskal_mce_1D1_A5_id.mzML</file>
            <file>Z:\MS_data\Corinna_Brungs\pluskal_mce\mzml_pos\method_comparison\20220613_100AGC_60000Res_pluskal_mce_1D1_A6_id.mzML</file>
            <file>Z:\MS_data\Corinna_Brungs\pluskal_mce\mzml_pos\method_comparison\20220613_100AGC_60000Res_pluskal_mce_1D1_A7_id.mzML</file>
            <file>Z:\MS_data\Corinna_Brungs\pluskal_mce\mzml_pos\method_comparison\20220613_100AGC_60000Res_pluskal_mce_1D1_A8_id.mzML</file>
            <file>Z:\MS_data\Corinna_Brungs\pluskal_mce\mzml_pos\method_comparison\20220613_100AGC_60000Res_pluskal_mce_1D1_A9_id.mzML</file>
        </parameter>
    </wiz_part>
    <wiz_part part="ION_INTERFACE" preset="FLOW_INJECT">
        <parameter name="Minimum consecutive scans">3</parameter>
    </wiz_part>
    <wiz_part part="IMS" preset="NO_IMS">
        <parameter name="IMS active">false</parameter>
        <parameter name="Smoothing">true</parameter>
        <parameter name="IMS type">none</parameter>
        <parameter name="Minimum consecutive scans">5</parameter>
        <parameter name="Approximate feature FWHM">0.01</parameter>
    </wiz_part>
    <wiz_part part="MS" preset="Orbitrap">
        <parameter name="Ion mode">Positive</parameter>
        <parameter choices="ABSOLUTE_NOISE_LEVEL,FACTOR_OF_LOWEST_SIGNAL" ms1_level="2.5" msn_level="2.5" name="Noise threshold" selected_value="FACTOR_OF_LOWEST_SIGNAL"/>
        <parameter name="Minimum feature height">50000.0</parameter>
        <parameter name="m/z tolerance (scan-to-scan)">
            <absolutetolerance>0.004</absolutetolerance>
            <ppmtolerance>10.0</ppmtolerance>
        </parameter>
        <parameter name="m/z tolerance (intra-sample)">
            <absolutetolerance>0.0015</absolutetolerance>
            <ppmtolerance>3.0</ppmtolerance>
        </parameter>
        <parameter name="m/z tolerance (sample-to-sample)">
            <absolutetolerance>0.0015</absolutetolerance>
            <ppmtolerance>8.0</ppmtolerance>
        </parameter>
    </wiz_part>
    <wiz_part part="FILTER" preset="Filters">
        <parameter name="Original feature list">KEEP</parameter>
        <parameter name="Min samples per aligned feature">
            <abs>1</abs>
            <rel>0.0</rel>
        </parameter>
        <parameter name="Only keep features with 13C">false</parameter>
    </wiz_part>
    <wiz_part part="ANNOTATION" preset="Annotation">
        <parameter name="Local compound database search" selected="true">
            <parameter name="Database file">
                <current_file>C:\git\msn_library\data\library\mce_library_all_cleaned.tsv</current_file>
                <last_file>C:\git\msn_library\data\library\mce_library_all_cleaned.tsv</last_file>
                <last_file>C:\git\msn_library\data\iocb_libraries\radim_enamine\ML9687624_10k_cleaned.tsv</last_file>
                <last_file>C:\git\msn_library\data\iocb_libraries\Veverka_group\enamine_molport_combined.tsv</last_file>
                <last_file>C:\git\msn_library\data\nih\nih_library_new_headers_cleaned.tsv</last_file>
            </parameter>
            <parameter name="Use precursor m/z">as calculated from neutral mass (or formula/smiles) + ions</parameter>
            <parameter name="Filename column (for library generation)" selected="true">unique_sample_id</parameter>
            <parameter name="Columns">
                <importtype column="monoisotopic_mass" datatype="io.github.mzmine.datamodel.features.types.numbers.NeutralMassType" selected="true"/>
                <importtype column="mz" datatype="io.github.mzmine.datamodel.features.types.numbers.PrecursorMZType" selected="false"/>
                <importtype column="rt" datatype="io.github.mzmine.datamodel.features.types.numbers.RTType" selected="false"/>
                <importtype column="formula" datatype="io.github.mzmine.datamodel.features.types.annotations.formula.FormulaType" selected="true"/>
                <importtype column="smiles" datatype="io.github.mzmine.datamodel.features.types.annotations.SmilesStructureType" selected="true"/>
                <importtype column="inchi" datatype="io.github.mzmine.datamodel.features.types.annotations.InChIStructureType" selected="true"/>
                <importtype column="inchikey" datatype="io.github.mzmine.datamodel.features.types.annotations.InChIKeyStructureType" selected="true"/>
                <importtype column="compound_name" datatype="io.github.mzmine.datamodel.features.types.annotations.CompoundNameType" selected="true"/>
                <importtype column="CCS" datatype="io.github.mzmine.datamodel.features.types.numbers.CCSType" selected="false"/>
                <importtype column="mobility" datatype="io.github.mzmine.datamodel.features.types.numbers.MobilityType" selected="false"/>
                <importtype column="comment" datatype="io.github.mzmine.datamodel.features.types.annotations.CommentType" selected="false"/>
                <importtype column="adduct" datatype="io.github.mzmine.datamodel.features.types.annotations.iin.IonTypeType" selected="false"/>
                <importtype column="PubChemCID" datatype="io.github.mzmine.modules.dataprocessing.id_localcsvsearch.PubChemIdType" selected="false"/>
                <importtype column="molecular_class" datatype="io.github.mzmine.datamodel.features.types.annotations.compounddb.MolecularClassType" selected="false"/>
            </parameter>
        </parameter>
        <parameter name="Annotate lipids">false</parameter>
        <parameter name="Spectral library files"/>
    </wiz_part>
    <wiz_part part="WORKFLOW" preset="LIBRARY_GENERATION">
        <parameter name="Metadata">
            <parameter name="description"/>
            <parameter name="Dataset ID"/>
            <parameter name="INSTRUMENT_NAME"/>
            <parameter name="INSTRUMENT">Orbitrap</parameter>
            <parameter name="Ion mobility">none</parameter>
            <parameter name="IONSOURCE">LC-ESI</parameter>
            <parameter name="ACQUISITION">Crude</parameter>
            <parameter name="PI"/>
            <parameter name="DATACOLLECTOR"/>
            <parameter name="IONMODE" selected="false">Positive</parameter>
        </parameter>
        <parameter name="Export path">
            <current_file>C:\Program Files\mzmine\path</current_file>
            <last_file>C:\Program Files\mzmine\path</last_file>
        </parameter>
        <parameter name="Export for molecular networking (e.g., GNPS, FBMN, IIMN, MetGem)">false</parameter>
        <parameter name="Export for SIRIUS">false</parameter>
        <parameter name="Apply spectral networking (FBMN/IIMN)">false</parameter>
    </wiz_part>
</wizard>
