# Supplementary material for: MSnLib: efficient generation of open multi-stage fragmentation mass spectral libraries
Source: Nat Methods. 2025 Sep 15;22(10):2028–31. doi: 10.1038/s41592-025-02813-0 (PMC12510872; doi:10.1038/s41592-025-02813-0)
Supplement: Supplementary file 11 — Statistics of the seven analyzed libraries [file 41592_2025_2813_MOESM11_ESM.tsv]

file	best_scan_collision_energy_15.0	best_scan_collision_energy_20.0	best_scan_collision_energy_30.0	best_scan_collision_energy_40.0	best_scan_collision_energy_45.0	best_scan_collision_energy_60.0	best_scan_collision_energy_75.0	best_scan_mslevel_2	best_scan_mslevel_3	best_scan_mslevel_4	best_scan_mslevel_5	best_scan_ionmode_Negative:mslevel_2	best_scan_ionmode_Negative:mslevel_3	best_scan_ionmode_Negative:mslevel_4	best_scan_ionmode_Negative:mslevel_5	mslevel_2	mslevel_3	mslevel_4	mslevel_5	spectype_ALL_ENERGIES	spectype_ALL_MSN_TO_PSEUDO_MS2	spectype_SAME_ENERGY	spectype_SINGLE_BEST_SCAN	adduct_[M+Cl]-	adduct_[M+FA]-	adduct_[M-H]-	adduct_[M]-	quality_chimeric_CHIMERIC	quality_chimeric_MISSING_MAIN_SIGNAL	quality_chimeric_PASSED	other_matched_compounds_1	best_scan_ionmode_Positive:mslevel_2	best_scan_ionmode_Positive:mslevel_3	best_scan_ionmode_Positive:mslevel_4	best_scan_ionmode_Positive:mslevel_5	adduct_[M+H-2H2O]+	adduct_[M+H-H2O]+	adduct_[M+H]+	adduct_[M+NH4]+	adduct_[M+Na]+	adduct_[M-H2O]+	adduct_[M]+	other_matched_compounds_2
20241003_enamdisc_neg_msn.mgf	3832	42235	2631	32608	1631	35941	2	23805	64310	30228	537	23805	64310	30228	537	48313	107103	48280	933	46461	7623	31665	118880	12547	37980	153988	114	2668	8	201953	622	0	0	0	0	0	0	0	0	0	0	0	0
20241003_enamdisc_pos_msn.mgf	2813	111639	6173	110158	2109	113350	6	31463	152514	153508	8763	0	0	0	0	68287	261846	255483	14950	128516	10142	115660	346248	0	0	0	0	5456	25	595085	10342	31463	152514	153508	8763	720	8595	582759	2666	2982	1207	1637	0
20241003_enammol_neg_msn.mgf	1044	10945	985	8192	66	8846	0	6033	16262	7652	131	6033	16262	7652	131	12825	28652	13076	217	11488	2004	11200	30078	1027	625	53118	0	902	0	53868	550	0	0	0	0	0	0	0	0	0	0	0	0
20241003_enammol_pos_msn.mgf	690	35195	1838	33080	1249	34645	7	11000	50658	43429	1617	0	0	0	0	24352	91846	79584	3084	38851	3540	49771	106704	0	0	0	0	3945	71	194850	3230	11000	50658	43429	1617	865	14828	177281	1234	2803	412	1443	0
20241003_mcebio_neg_msn.mgf	2867	25998	2111	20308	1181	23006	20	18416	42277	14306	492	18416	42277	14306	492	37147	69444	22979	834	31268	6373	17272	75491	10606	18357	100940	501	2069	38	128297	1574	0	0	0	0	0	0	0	0	0	0	0	0
20241003_mcebio_pos_msn.mgf	1800	68761	3320	71243	2287	75862	105	22874	93154	94145	13205	0	0	0	0	48251	153951	150009	22209	86206	7786	57050	223378	0	0	0	0	6669	56	367695	3828	22874	93154	94145	13205	1681	7050	348867	3174	1274	223	12151	0
20241003_mcedrug_neg_msn.mgf	764	8192	616	6438	266	7107	9	4948	12944	5275	225	4948	12944	5275	225	10985	23964	9466	405	9602	1648	10178	23392	3314	6813	34677	16	247	1	44572	300	0	0	0	0	0	0	0	0	0	0	0	0
20241003_mcedrug_pos_msn.mgf	629	20303	1110	20842	568	21964	7	6690	28696	26367	3670	0	0	0	0	15268	52957	48209	6955	25328	2180	30458	65423	0	0	0	0	1023	0	122366	0	6690	28696	26367	3670	542	3907	112430	1090	246	39	5135	0
20241003_mcescaf_neg_msn.mgf	1247	15135	963	12500	531	13784	0	8253	22958	12275	674	8253	22958	12275	674	16648	37855	20019	1182	17360	2729	11455	44160	4069	10431	61132	72	915	3	74786	742	0	0	0	0	0	0	0	0	0	0	0	0
20241003_mcescaf_pos_msn.mgf	786	46430	2204	48050	1228	50441	8	12530	58223	70364	8030	0	0	0	0	26283	95574	108143	13033	55108	4194	34584	149147	0	0	0	0	3349	58	239626	3480	12530	58223	70364	8030	362	3217	236424	421	733	356	1520	0
20241003_nihnp_neg_msn.mgf	1036	18145	1205	15733	549	16402	3	8412	26433	16829	1399	8412	26433	16829	1399	17097	40966	25234	2272	21363	2841	8292	53073	2434	20537	62432	166	1065	9	84495	2320	0	0	0	0	0	0	0	0	0	0	0	93
20241003_nihnp_pos_msn.mgf	1921	23030	924	21441	284	23130	3	9285	34135	25043	2270	0	0	0	0	19241	57919	41575	4102	27485	3081	21538	70733	0	0	0	0	1284	0	121553	4388	9285	34135	25043	2270	1856	9289	68566	40622	1906	33	565	246
20241003_otavapep_neg_msn.mgf	320	7116	653	5897	82	6268	0	3163	11079	5764	330	3163	11079	5764	330	6040	16622	8731	534	7984	1082	2525	20336	583	2854	28490	0	415	0	31512	610	0	0	0	0	0	0	0	0	0	0	0	0
20241003_otavapep_pos_msn.mgf	480	12432	488	12705	114	13377	0	3259	15032	19525	1780	0	0	0	0	6670	24079	29497	2877	14569	1098	7860	39596	0	0	0	0	638	0	62485	1582	3259	15032	19525	1780	0	507	61781	287	144	113	291	0
Summary	20229	445556	25221	419195	12145	444123	170	170131	628675	524710	43123	73030	196263	92329	3788	357407	1062778	860285	73587	521589	56321	409508	1366639	34580	97597	494777	869	30645	269	2323143	33568	97101	432412	432381	39335	6026	47393	1588108	49494	10088	2383	22742	339
