# Supplementary material for: MSnLib: efficient generation of open multi-stage fragmentation mass spectral libraries
Source: Nat Methods. 2025 Sep 15;22(10):2028–31. doi: 10.1038/s41592-025-02813-0 (PMC12510872; doi:10.1038/s41592-025-02813-0)
Supplement: Supplementary file 12 — mzmine batch file for analysis of MassIVE dataset MSV000096589 [file 41592_2025_2813_MOESM12_ESM.mzbatch]

<?xml version="1.0" encoding="UTF-8"?><batch mzmine_version="4.4.3">
    <batchstep method="io.github.mzmine.modules.io.import_rawdata_all.AllSpectralDataImportModule" parameter_version="1">
        <parameter name="File names">
            <file>D:\corinna\dataset\drug_metabolism\mzML_rerun\group1_B9T0.mzML</file>
            <file>D:\corinna\dataset\drug_metabolism\mzML_rerun\group1_B9T72.mzML</file>
            <file>D:\corinna\dataset\drug_metabolism\mzML_rerun\group1_B10T0.mzML</file>
            <file>D:\corinna\dataset\drug_metabolism\mzML_rerun\group1_B10T72.mzML</file>
            <file>D:\corinna\dataset\drug_metabolism\mzML_rerun\group1_B11T0.mzML</file>
            <file>D:\corinna\dataset\drug_metabolism\mzML_rerun\group1_B11T72.mzML</file>
            <file>D:\corinna\dataset\drug_metabolism\mzML_rerun\group1_B2T0.mzML</file>
            <file>D:\corinna\dataset\drug_metabolism\mzML_rerun\group1_B2T72.mzML</file>
            <file>D:\corinna\dataset\drug_metabolism\mzML_rerun\group1_B3T0.mzML</file>
            <file>D:\corinna\dataset\drug_metabolism\mzML_rerun\group1_B3T72.mzML</file>
            <file>D:\corinna\dataset\drug_metabolism\mzML_rerun\group1_B4T0.mzML</file>
            <file>D:\corinna\dataset\drug_metabolism\mzML_rerun\group1_B4T72.mzML</file>
            <file>D:\corinna\dataset\drug_metabolism\mzML_rerun\group1_B5T0.mzML</file>
            <file>D:\corinna\dataset\drug_metabolism\mzML_rerun\group1_B5T72.mzML</file>
            <file>D:\corinna\dataset\drug_metabolism\mzML_rerun\group1_B6T0.mzML</file>
            <file>D:\corinna\dataset\drug_metabolism\mzML_rerun\group1_B6T72.mzML</file>
            <file>D:\corinna\dataset\drug_metabolism\mzML_rerun\group1_B7T0.mzML</file>
            <file>D:\corinna\dataset\drug_metabolism\mzML_rerun\group1_B7T72.mzML</file>
            <file>D:\corinna\dataset\drug_metabolism\mzML_rerun\group1_B8T0.mzML</file>
            <file>D:\corinna\dataset\drug_metabolism\mzML_rerun\group1_B8T72.mzML</file>
        </parameter>
        <parameter name="Advanced import" selected="false">
            <parameter name="Scan filters" selected="false">
                <parameter name="Scan number"/>
                <parameter name="Base Filtering Integer"/>
                <parameter name="Retention time"/>
                <parameter name="Mobility"/>
                <parameter name="MS level filter" selected="All MS levels">1</parameter>
                <parameter name="Scan definition"/>
                <parameter name="Polarity">Any</parameter>
                <parameter name="Spectrum type">ANY</parameter>
            </parameter>
            <parameter name="Crop MS1 m/z" selected="false"/>
            <parameter name="MS1 detector (Advanced)" selected="true" selected_item="Factor of lowest signal">
                <module name="Factor of lowest signal">
                    <parameter name="Noise factor">5.0</parameter>
                </module>
                <module name="Auto">
                    <parameter name="Noise level">1000.0</parameter>
                </module>
                <module name="Centroid">
                    <parameter name="Noise level"/>
                </module>
                <module name="Exact mass">
                    <parameter name="Noise level"/>
                </module>
                <module name="Local maxima">
                    <parameter name="Noise level"/>
                </module>
                <module name="Recursive threshold">
                    <parameter name="Noise level"/>
                    <parameter name="Min m/z peak width"/>
                    <parameter name="Max m/z peak width"/>
                </module>
                <module name="Wavelet transform">
                    <parameter name="Noise level"/>
                    <parameter name="Scale level"/>
                    <parameter name="Wavelet window size (%)"/>
                </module>
            </parameter>
            <parameter name="MS2 detector (Advanced)" selected="true" selected_item="Factor of lowest signal">
                <module name="Factor of lowest signal">
                    <parameter name="Noise factor">2.5</parameter>
                </module>
                <module name="Auto">
                    <parameter name="Noise level">1000.0</parameter>
                </module>
                <module name="Centroid">
                    <parameter name="Noise level"/>
                </module>
                <module name="Exact mass">
                    <parameter name="Noise level"/>
                </module>
                <module name="Local maxima">
                    <parameter name="Noise level"/>
                </module>
                <module name="Recursive threshold">
                    <parameter name="Noise level"/>
                    <parameter name="Min m/z peak width"/>
                    <parameter name="Max m/z peak width"/>
                </module>
                <module name="Wavelet transform">
                    <parameter name="Noise level"/>
                    <parameter name="Scale level"/>
                    <parameter name="Wavelet window size (%)"/>
                </module>
            </parameter>
            <parameter name="Denormalize fragment scans (traps)">true</parameter>
        </parameter>
        <parameter name="Metadata file" selected="false">
            <current_file>C:\Corinna\dataset\microbial_workshop_data\metadata_PA.tsv</current_file>
        </parameter>
        <parameter name="Sort and color">true</parameter>
        <parameter name="Spectral library files">
            <file>D:\spectral_databases\spectral_databases\ALL_GNPS_NO_PROPOGATED.json</file>
            <file>D:\spectral_databases\spectral_databases\MassBank_RIKEN.msp</file>
            <file>D:\spectral_databases\spectral_databases\MoNA-export-LC-MS-MS_Positive_Mode.json</file>
            <file>D:\spectral_databases\msnlib\ms2\20241003_mcescaf_pos_ms2.json</file>
            <file>D:\spectral_databases\msnlib\ms2\20241003_nihnp_pos_ms2.json</file>
            <file>D:\spectral_databases\msnlib\ms2\20241003_otavapep_pos_ms2.json</file>
            <file>D:\spectral_databases\msnlib\ms2\20241003_enamdisc_pos_ms2.json</file>
            <file>D:\spectral_databases\msnlib\ms2\20241003_enammol_pos_ms2.json</file>
            <file>D:\spectral_databases\msnlib\ms2\20241003_mcebio_pos_ms2.json</file>
            <file>D:\spectral_databases\msnlib\ms2\20241003_mcedrug_pos_ms2.json</file>
        </parameter>
    </batchstep>
    <batchstep method="io.github.mzmine.modules.dataprocessing.featdet_massdetection.MassDetectionModule" parameter_version="1">
        <parameter name="Raw data files" type="BATCH_LAST_FILES"/>
        <parameter name="Scan filters" selected="true">
            <parameter name="Scan number"/>
            <parameter name="Base Filtering Integer"/>
            <parameter name="Retention time"/>
            <parameter name="Mobility"/>
            <parameter name="MS level filter" selected="MS1, level = 1">1</parameter>
            <parameter name="Scan definition"/>
            <parameter name="Polarity">Any</parameter>
            <parameter name="Spectrum type">ANY</parameter>
        </parameter>
        <parameter name="Scan types (IMS)">All scan types</parameter>
        <parameter name="Denormalize fragment scans (traps)">true</parameter>
        <parameter name="Mass detector" selected_item="Factor of lowest signal">
            <module name="Factor of lowest signal">
                <parameter name="Noise factor">5.0</parameter>
            </module>
            <module name="Auto">
                <parameter name="Noise level">1000.0</parameter>
            </module>
            <module name="Centroid">
                <parameter name="Noise level"/>
            </module>
            <module name="Exact mass">
                <parameter name="Noise level"/>
            </module>
            <module name="Local maxima">
                <parameter name="Noise level"/>
            </module>
            <module name="Recursive threshold">
                <parameter name="Noise level"/>
                <parameter name="Min m/z peak width"/>
                <parameter name="Max m/z peak width"/>
            </module>
            <module name="Wavelet transform">
                <parameter name="Noise level"/>
                <parameter name="Scale level"/>
                <parameter name="Wavelet window size (%)"/>
            </module>
        </parameter>
    </batchstep>
    <batchstep method="io.github.mzmine.modules.dataprocessing.featdet_massdetection.MassDetectionModule" parameter_version="1">
        <parameter name="Raw data files" type="BATCH_LAST_FILES"/>
        <parameter name="Scan filters" selected="true">
            <parameter name="Scan number"/>
            <parameter name="Base Filtering Integer"/>
            <parameter name="Retention time"/>
            <parameter name="Mobility"/>
            <parameter name="MS level filter" selected="MSn, level ≥ 2">3</parameter>
            <parameter name="Scan definition"/>
            <parameter name="Polarity">Any</parameter>
            <parameter name="Spectrum type">ANY</parameter>
        </parameter>
        <parameter name="Scan types (IMS)">All scan types</parameter>
        <parameter name="Denormalize fragment scans (traps)">true</parameter>
        <parameter name="Mass detector" selected_item="Factor of lowest signal">
            <module name="Factor of lowest signal">
                <parameter name="Noise factor">2.5</parameter>
            </module>
            <module name="Auto">
                <parameter name="Noise level">1000.0</parameter>
            </module>
            <module name="Centroid">
                <parameter name="Noise level"/>
            </module>
            <module name="Exact mass">
                <parameter name="Noise level"/>
            </module>
            <module name="Local maxima">
                <parameter name="Noise level"/>
            </module>
            <module name="Recursive threshold">
                <parameter name="Noise level"/>
                <parameter name="Min m/z peak width"/>
                <parameter name="Max m/z peak width"/>
            </module>
            <module name="Wavelet transform">
                <parameter name="Noise level"/>
                <parameter name="Scale level"/>
                <parameter name="Wavelet window size (%)"/>
            </module>
        </parameter>
    </batchstep>
    <batchstep method="io.github.mzmine.modules.dataprocessing.featdet_adapchromatogrambuilder.ModularADAPChromatogramBuilderModule" parameter_version="1">
        <parameter name="Raw data files" type="BATCH_LAST_FILES"/>
        <parameter name="Scan filters" selected="true">
            <parameter name="Scan number"/>
            <parameter name="Base Filtering Integer"/>
            <parameter name="Retention time">
                <min>0.5</min>
                <max>11.0</max>
            </parameter>
            <parameter name="Mobility"/>
            <parameter name="MS level filter" selected="MS1, level = 1">1</parameter>
            <parameter name="Scan definition"/>
            <parameter name="Polarity">+</parameter>
            <parameter name="Spectrum type">ANY</parameter>
        </parameter>
        <parameter name="Minimum consecutive scans">6</parameter>
        <parameter name="Minimum intensity for consecutive scans">100000.0</parameter>
        <parameter name="Minimum absolute height">500000.0</parameter>
        <parameter name="m/z tolerance (scan-to-scan)">
            <absolutetolerance>0.002</absolutetolerance>
            <ppmtolerance>10.0</ppmtolerance>
        </parameter>
        <parameter name="Suffix">eics</parameter>
        <parameter name="Allow single scan chromatograms"/>
    </batchstep>
    <batchstep method="io.github.mzmine.modules.dataprocessing.featdet_smoothing.SmoothingModule" parameter_version="1">
        <parameter name="Feature lists" type="BATCH_LAST_FEATURELISTS"/>
        <parameter name="Smoothing algorithm" selected_item="Savitzky Golay">
            <module name="Loess smoothing">
                <parameter name="Retention time width (scans)" selected="false">5</parameter>
                <parameter name="Mobility width (scans)" selected="false">5</parameter>
            </module>
            <module name="Savitzky Golay">
                <parameter name="Retention time smoothing" selected="true">7</parameter>
                <parameter name="Mobility smoothing" selected="false">5</parameter>
            </module>
        </parameter>
        <parameter name="Original feature list">REMOVE</parameter>
        <parameter name="Suffix">sm</parameter>
    </batchstep>
    <batchstep method="io.github.mzmine.modules.dataprocessing.featdet_chromatogramdeconvolution.minimumsearch.MinimumSearchFeatureResolverModule" parameter_version="2">
        <parameter name="Feature lists" type="BATCH_LAST_FEATURELISTS"/>
        <parameter name="Suffix">r</parameter>
        <parameter name="Original feature list">REMOVE</parameter>
        <parameter name="MS/MS scan pairing" selected="true">
            <parameter name="MS1 to MS2 precursor tolerance (m/z)">
                <absolutetolerance>0.01</absolutetolerance>
                <ppmtolerance>10.0</ppmtolerance>
            </parameter>
            <parameter name="Retention time filter" selected="Use feature edges" unit="MINUTES">0.04</parameter>
            <parameter name="Minimum relative feature height" selected="true">0.25</parameter>
            <parameter name="Minimum required signals" selected="true">1</parameter>
            <parameter name="Limit by ion mobility edges">true</parameter>
            <parameter name="Merge MS/MS spectra (TIMS)">false</parameter>
            <parameter name="Minimum signal intensity (absolute, TIMS)" selected="false">5.0</parameter>
            <parameter name="Minimum signal intensity (relative, TIMS)" selected="false">0.01</parameter>
        </parameter>
        <parameter name="Dimension">Retention time</parameter>
        <parameter name="Chromatographic threshold">0.886</parameter>
        <parameter name="Minimum search range RT/Mobility (absolute)">0.03999999910593033</parameter>
        <parameter name="Minimum relative height">0.0</parameter>
        <parameter name="Minimum absolute height">500000.0</parameter>
        <parameter name="Min ratio of peak top/edge">2.0</parameter>
        <parameter name="Peak duration range (min/mobility)">
            <min>0.0</min>
            <max>1.1999999731779099</max>
        </parameter>
        <parameter name="Minimum scans (data points)">6</parameter>
    </batchstep>
    <batchstep method="io.github.mzmine.modules.dataprocessing.filter_isotopegrouper.IsotopeGrouperModule" parameter_version="1">
        <parameter name="Feature lists" type="BATCH_LAST_FEATURELISTS"/>
        <parameter name="Name suffix">deiso</parameter>
        <parameter name="m/z tolerance (intra-sample)">
            <absolutetolerance>0.0015</absolutetolerance>
            <ppmtolerance>3.0</ppmtolerance>
        </parameter>
        <parameter name="Retention time tolerance" unit="MINUTES">0.04</parameter>
        <parameter name="Mobility tolerance" selected="false">1.0</parameter>
        <parameter name="Monotonic shape">true</parameter>
        <parameter name="Maximum charge">2</parameter>
        <parameter name="Representative isotope">Most intense</parameter>
        <parameter name="Never remove feature with MS2">true</parameter>
        <parameter name="Original feature list">REMOVE</parameter>
    </batchstep>
    <batchstep method="io.github.mzmine.modules.dataprocessing.filter_isotopefinder.IsotopeFinderModule" parameter_version="1">
        <parameter name="Feature lists" type="BATCH_LAST_FEATURELISTS"/>
        <parameter name="Chemical elements">H,C,N,O,S</parameter>
        <parameter name="m/z tolerance (feature-to-scan)">
            <absolutetolerance>0.0015</absolutetolerance>
            <ppmtolerance>3.0</ppmtolerance>
        </parameter>
        <parameter name="Maximum charge of isotope m/z">1</parameter>
        <parameter name="Search in scans">SINGLE MOST INTENSE</parameter>
    </batchstep>
    <batchstep method="io.github.mzmine.modules.dataprocessing.align_join.JoinAlignerModule" parameter_version="1">
        <parameter name="Feature lists" type="BATCH_LAST_FEATURELISTS"/>
        <parameter name="Feature list name">Aligned feature list</parameter>
        <parameter name="m/z tolerance (sample-to-sample)">
            <absolutetolerance>0.0015</absolutetolerance>
            <ppmtolerance>5.0</ppmtolerance>
        </parameter>
        <parameter name="Weight for m/z">3.0</parameter>
        <parameter name="Retention time tolerance" unit="MINUTES">0.1</parameter>
        <parameter name="Weight for RT">1.0</parameter>
        <parameter name="Mobility tolerance" selected="false">1.0</parameter>
        <parameter name="Mobility weight">1.0</parameter>
        <parameter name="Require same charge state">false</parameter>
        <parameter name="Require same ID">false</parameter>
        <parameter name="Compare isotope pattern" selected="false">
            <parameter name="Isotope m/z tolerance">
                <absolutetolerance>0.002</absolutetolerance>
                <ppmtolerance>5.0</ppmtolerance>
            </parameter>
            <parameter name="Minimum absolute intensity">0.0</parameter>
            <parameter name="Minimum score">0.0</parameter>
        </parameter>
        <parameter name="Compare spectra similarity" selected="false">
            <parameter name="Spectral m/z tolerance">
                <absolutetolerance>0.001</absolutetolerance>
                <ppmtolerance>10.0</ppmtolerance>
            </parameter>
            <parameter name="MS level">2</parameter>
            <parameter name="Compare spectra similarity" selected_item="Weighted cosine similarity">
                <module name="Weighted cosine similarity">
                    <parameter name="Weights">MassBank (mz^2 * I^0.5)</parameter>
                    <parameter name="Minimum  cos similarity">0.7</parameter>
                    <parameter name="Handle unmatched signals">KEEP ALL AND MATCH TO ZERO</parameter>
                </module>
                <module name="Composite cosine identity (e.g., GC-EI-MS; similar to NIST search)">
                    <parameter name="Weights">MassBank (mz^2 * I^0.5)</parameter>
                    <parameter name="Minimum  cos similarity">0.7</parameter>
                    <parameter name="Handle unmatched signals">KEEP ALL AND MATCH TO ZERO</parameter>
                </module>
            </parameter>
        </parameter>
        <parameter name="Original feature list">REMOVE</parameter>
    </batchstep>
    <batchstep method="io.github.mzmine.modules.dataprocessing.filter_rowsfilter.RowsFilterModule" parameter_version="2">
        <parameter name="Feature lists" type="BATCH_LAST_FEATURELISTS"/>
        <parameter name="Name suffix">13C peak</parameter>
        <parameter name="Minimum aligned features (samples)" selected="true">
            <abs>2</abs>
            <rel>0.0</rel>
        </parameter>
        <parameter name="Minimum features in an isotope pattern" selected="false">2</parameter>
        <parameter name="Validate 13C isotope pattern" selected="true">
            <parameter name="m/z tolerance">
                <absolutetolerance>0.0015</absolutetolerance>
                <ppmtolerance>3.0</ppmtolerance>
            </parameter>
            <parameter name="Max charge">2</parameter>
            <parameter name="Estimate minimum carbon">true</parameter>
            <parameter name="Remove if 13C">true</parameter>
            <parameter name="Exclude isotopes">O</parameter>
        </parameter>
        <parameter name="Remove redundant isotope rows">false</parameter>
        <parameter name="m/z" selected="false"/>
        <parameter name="Retention time" selected="false"/>
        <parameter name="features duration range" selected="false">
            <min>0.0</min>
            <max>3.0</max>
        </parameter>
        <parameter name="Chromatographic FWHM" selected="false">
            <min>0.0</min>
            <max>1.0</max>
        </parameter>
        <parameter name="Charge" selected="false">
            <min>1</min>
            <max>2</max>
        </parameter>
        <parameter name="Kendrick mass defect" selected="false">
            <parameter name="Kendrick mass defect">
                <min>0.0</min>
                <max>1.0</max>
            </parameter>
            <parameter name="Kendrick mass base"/>
            <parameter name="Shift">0.0</parameter>
            <parameter name="Charge">1</parameter>
            <parameter name="Divisor">1</parameter>
            <parameter name="Use Remainder of Kendrick mass">false</parameter>
        </parameter>
        <parameter name="Parameter">No parameters defined</parameter>
        <parameter name="Only identified?">false</parameter>
        <parameter name="Text in identity" selected="false"/>
        <parameter name="Text in comment" selected="false"/>
        <parameter name="Keep or remove rows">Keep rows that match all criteria</parameter>
        <parameter name="Feature with MS2 scan">false</parameter>
        <parameter name="Never remove feature with MS2">true</parameter>
        <parameter name="Never remove annotated rows">false</parameter>
        <parameter name="Reset the feature number ID">false</parameter>
        <parameter name="Mass defect" selected="false"/>
        <parameter name="Original feature list">REMOVE</parameter>
    </batchstep>
    <batchstep method="io.github.mzmine.modules.dataprocessing.gapfill_peakfinder.multithreaded.MultiThreadPeakFinderModule" parameter_version="1">
        <parameter name="Feature lists" type="BATCH_LAST_FEATURELISTS"/>
        <parameter name="Name suffix">gaps</parameter>
        <parameter name="Intensity tolerance">0.2</parameter>
        <parameter name="m/z tolerance (sample-to-sample)">
            <absolutetolerance>0.002</absolutetolerance>
            <ppmtolerance>10.0</ppmtolerance>
        </parameter>
        <parameter name="Retention time tolerance" unit="MINUTES">0.1</parameter>
        <parameter name="Minimum scans (data points)">3</parameter>
        <parameter name="Original feature list">REMOVE</parameter>
    </batchstep>
    <batchstep method="io.github.mzmine.modules.dataprocessing.filter_duplicatefilter.DuplicateFilterModule" parameter_version="1">
        <parameter name="Feature lists" type="BATCH_LAST_FEATURELISTS"/>
        <parameter name="Name suffix">dup</parameter>
        <parameter name="Filter mode">NEW AVERAGE</parameter>
        <parameter name="m/z tolerance">
            <absolutetolerance>8.0E-4</absolutetolerance>
            <ppmtolerance>1.5</ppmtolerance>
        </parameter>
        <parameter name="RT tolerance" unit="MINUTES">0.03</parameter>
        <parameter name="Mobility tolerance" selected="false">1.0</parameter>
        <parameter name="Require same identification">false</parameter>
        <parameter name="Original feature list">REMOVE</parameter>
    </batchstep>
    <batchstep method="io.github.mzmine.modules.dataprocessing.id_spectral_library_match.SpectralLibrarySearchModule" parameter_version="2">
        <parameter name="Feature lists" type="BATCH_LAST_FEATURELISTS"/>
        <parameter name="Spectral libraries" type="SPECIFIC">
            <specific_file>D:\spectral_databases\spectral_databases\MoNA-export-LC-MS-MS_Positive_Mode.json</specific_file>
            <specific_file>D:\spectral_databases\spectral_databases\MassBank_RIKEN.msp</specific_file>
            <specific_file>D:\spectral_databases\spectral_databases\ALL_GNPS_NO_PROPOGATED.json</specific_file>
        </parameter>
        <parameter name="Scans for matching">MS level ≥ 2 (merged)</parameter>
        <parameter name="Precursor m/z tolerance">
            <absolutetolerance>0.01</absolutetolerance>
            <ppmtolerance>20.0</ppmtolerance>
        </parameter>
        <parameter name="Spectral m/z tolerance">
            <absolutetolerance>0.01</absolutetolerance>
            <ppmtolerance>20.0</ppmtolerance>
        </parameter>
        <parameter name="Remove precursor">true</parameter>
        <parameter name="Minimum  matched signals">6</parameter>
        <parameter name="Similarity" selected_item="Weighted cosine similarity">
            <module name="Weighted cosine similarity">
                <parameter name="Weights">SQRT (mz^0 * I^0.5)</parameter>
                <parameter name="Minimum  cos similarity">0.85</parameter>
                <parameter name="Handle unmatched signals">KEEP ALL AND MATCH TO ZERO</parameter>
            </module>
            <module name="Composite cosine identity (e.g., GC-EI-MS; similar to NIST search)">
                <parameter name="Weights">MassBank (mz^2 * I^0.5)</parameter>
                <parameter name="Minimum  cos similarity">0.7</parameter>
                <parameter name="Handle unmatched signals">KEEP ALL AND MATCH TO ZERO</parameter>
            </module>
        </parameter>
        <parameter name="Advanced" selected="false">
            <parameter name="Retention time tolerance" selected="false"/>
            <parameter name="CCS tolerance [%]" selected="false">0.05</parameter>
            <parameter name="13C deisotoping" selected="false">
                <parameter name="m/z tolerance">
                    <absolutetolerance>0.001</absolutetolerance>
                    <ppmtolerance>5.0</ppmtolerance>
                </parameter>
                <parameter name="Monotonic shape">false</parameter>
                <parameter name="Maximum charge"/>
            </parameter>
            <parameter name="Min matched isotope signals" selected="false">3</parameter>
            <parameter name="Crop spectra to m/z overlap">false</parameter>
        </parameter>
    </batchstep>
    <batchstep method="io.github.mzmine.modules.dataprocessing.filter_rowsfilter.RowsFilterModule" parameter_version="2">
        <parameter name="Feature lists" type="BATCH_LAST_FEATURELISTS"/>
        <parameter name="Name suffix">openlib</parameter>
        <parameter name="Minimum aligned features (samples)" selected="false">
            <abs>1</abs>
            <rel>0.0</rel>
        </parameter>
        <parameter name="Minimum features in an isotope pattern" selected="false">2</parameter>
        <parameter name="Validate 13C isotope pattern" selected="false">
            <parameter name="m/z tolerance">
                <absolutetolerance>5.0E-4</absolutetolerance>
                <ppmtolerance>10.0</ppmtolerance>
            </parameter>
            <parameter name="Max charge">1</parameter>
            <parameter name="Estimate minimum carbon">true</parameter>
            <parameter name="Remove if 13C">true</parameter>
            <parameter name="Exclude isotopes">H,C,N,O,S</parameter>
        </parameter>
        <parameter name="Remove redundant isotope rows">false</parameter>
        <parameter name="m/z" selected="false"/>
        <parameter name="Retention time" selected="false"/>
        <parameter name="features duration range" selected="false">
            <min>0.0</min>
            <max>3.0</max>
        </parameter>
        <parameter name="Chromatographic FWHM" selected="false">
            <min>0.0</min>
            <max>1.0</max>
        </parameter>
        <parameter name="Charge" selected="false">
            <min>1</min>
            <max>2</max>
        </parameter>
        <parameter name="Kendrick mass defect" selected="false">
            <parameter name="Kendrick mass defect">
                <min>0.0</min>
                <max>1.0</max>
            </parameter>
            <parameter name="Kendrick mass base"/>
            <parameter name="Shift">0.0</parameter>
            <parameter name="Charge">1</parameter>
            <parameter name="Divisor">1</parameter>
            <parameter name="Use Remainder of Kendrick mass">false</parameter>
        </parameter>
        <parameter name="Parameter">No parameters defined</parameter>
        <parameter name="Only identified?">true</parameter>
        <parameter name="Text in identity" selected="false"/>
        <parameter name="Text in comment" selected="false"/>
        <parameter name="Keep or remove rows">Keep rows that match all criteria</parameter>
        <parameter name="Feature with MS2 scan">false</parameter>
        <parameter name="Never remove feature with MS2">false</parameter>
        <parameter name="Never remove annotated rows">false</parameter>
        <parameter name="Reset the feature number ID">false</parameter>
        <parameter name="Mass defect" selected="false"/>
        <parameter name="Original feature list">KEEP</parameter>
    </batchstep>
    <batchstep method="io.github.mzmine.modules.dataprocessing.filter_rowsfilter.RowsFilterModule" parameter_version="2">
        <parameter name="Feature lists" type="NAME_PATTERN">
            <name_pattern>*dup</name_pattern>
        </parameter>
        <parameter name="Name suffix">unmatched</parameter>
        <parameter name="Minimum aligned features (samples)" selected="false">
            <abs>1</abs>
            <rel>0.0</rel>
        </parameter>
        <parameter name="Minimum features in an isotope pattern" selected="false">2</parameter>
        <parameter name="Validate 13C isotope pattern" selected="false">
            <parameter name="m/z tolerance">
                <absolutetolerance>5.0E-4</absolutetolerance>
                <ppmtolerance>10.0</ppmtolerance>
            </parameter>
            <parameter name="Max charge">1</parameter>
            <parameter name="Estimate minimum carbon">true</parameter>
            <parameter name="Remove if 13C">true</parameter>
            <parameter name="Exclude isotopes">H,C,N,O,S</parameter>
        </parameter>
        <parameter name="Remove redundant isotope rows">false</parameter>
        <parameter name="m/z" selected="false"/>
        <parameter name="Retention time" selected="false"/>
        <parameter name="features duration range" selected="false">
            <min>0.0</min>
            <max>3.0</max>
        </parameter>
        <parameter name="Chromatographic FWHM" selected="false">
            <min>0.0</min>
            <max>1.0</max>
        </parameter>
        <parameter name="Charge" selected="false">
            <min>1</min>
            <max>2</max>
        </parameter>
        <parameter name="Kendrick mass defect" selected="false">
            <parameter name="Kendrick mass defect">
                <min>0.0</min>
                <max>1.0</max>
            </parameter>
            <parameter name="Kendrick mass base"/>
            <parameter name="Shift">0.0</parameter>
            <parameter name="Charge">1</parameter>
            <parameter name="Divisor">1</parameter>
            <parameter name="Use Remainder of Kendrick mass">false</parameter>
        </parameter>
        <parameter name="Parameter">No parameters defined</parameter>
        <parameter name="Only identified?">true</parameter>
        <parameter name="Text in identity" selected="false"/>
        <parameter name="Text in comment" selected="false"/>
        <parameter name="Keep or remove rows">Remove rows that match all criteria</parameter>
        <parameter name="Feature with MS2 scan">false</parameter>
        <parameter name="Never remove feature with MS2">false</parameter>
        <parameter name="Never remove annotated rows">false</parameter>
        <parameter name="Reset the feature number ID">false</parameter>
        <parameter name="Mass defect" selected="false"/>
        <parameter name="Original feature list">KEEP</parameter>
    </batchstep>
    <batchstep method="io.github.mzmine.modules.dataprocessing.id_spectral_library_match.SpectralLibrarySearchModule" parameter_version="2">
        <parameter name="Feature lists" type="BATCH_LAST_FEATURELISTS"/>
        <parameter name="Spectral libraries" type="SPECIFIC">
            <specific_file>D:\spectral_databases\msnlib\ms2\20241003_mcescaf_pos_ms2.json</specific_file>
            <specific_file>D:\spectral_databases\msnlib\ms2\20241003_nihnp_pos_ms2.json</specific_file>
            <specific_file>D:\spectral_databases\msnlib\ms2\20241003_otavapep_pos_ms2.json</specific_file>
            <specific_file>D:\spectral_databases\msnlib\ms2\20241003_enamdisc_pos_ms2.json</specific_file>
            <specific_file>D:\spectral_databases\msnlib\ms2\20241003_enammol_pos_ms2.json</specific_file>
            <specific_file>D:\spectral_databases\msnlib\ms2\20241003_mcebio_pos_ms2.json</specific_file>
            <specific_file>D:\spectral_databases\msnlib\ms2\20241003_mcedrug_pos_ms2.json</specific_file>
        </parameter>
        <parameter name="Scans for matching">MS level ≥ 2 (merged)</parameter>
        <parameter name="Precursor m/z tolerance">
            <absolutetolerance>0.01</absolutetolerance>
            <ppmtolerance>20.0</ppmtolerance>
        </parameter>
        <parameter name="Spectral m/z tolerance">
            <absolutetolerance>0.01</absolutetolerance>
            <ppmtolerance>20.0</ppmtolerance>
        </parameter>
        <parameter name="Remove precursor">true</parameter>
        <parameter name="Minimum  matched signals">6</parameter>
        <parameter name="Similarity" selected_item="Weighted cosine similarity">
            <module name="Weighted cosine similarity">
                <parameter name="Weights">SQRT (mz^0 * I^0.5)</parameter>
                <parameter name="Minimum  cos similarity">0.85</parameter>
                <parameter name="Handle unmatched signals">KEEP ALL AND MATCH TO ZERO</parameter>
            </module>
            <module name="Composite cosine identity (e.g., GC-EI-MS; similar to NIST search)">
                <parameter name="Weights">MassBank (mz^2 * I^0.5)</parameter>
                <parameter name="Minimum  cos similarity">0.7</parameter>
                <parameter name="Handle unmatched signals">KEEP ALL AND MATCH TO ZERO</parameter>
            </module>
        </parameter>
        <parameter name="Advanced" selected="false">
            <parameter name="Retention time tolerance" selected="false"/>
            <parameter name="CCS tolerance [%]" selected="false">0.05</parameter>
            <parameter name="13C deisotoping" selected="false">
                <parameter name="m/z tolerance">
                    <absolutetolerance>0.001</absolutetolerance>
                    <ppmtolerance>5.0</ppmtolerance>
                </parameter>
                <parameter name="Monotonic shape">false</parameter>
                <parameter name="Maximum charge"/>
            </parameter>
            <parameter name="Min matched isotope signals" selected="false">3</parameter>
            <parameter name="Crop spectra to m/z overlap">false</parameter>
        </parameter>
    </batchstep>
    <batchstep method="io.github.mzmine.modules.dataprocessing.filter_rowsfilter.RowsFilterModule" parameter_version="2">
        <parameter name="Feature lists" type="BATCH_LAST_FEATURELISTS"/>
        <parameter name="Name suffix">add_msnlib</parameter>
        <parameter name="Minimum aligned features (samples)" selected="false">
            <abs>1</abs>
            <rel>0.0</rel>
        </parameter>
        <parameter name="Minimum features in an isotope pattern" selected="false">2</parameter>
        <parameter name="Validate 13C isotope pattern" selected="false">
            <parameter name="m/z tolerance">
                <absolutetolerance>5.0E-4</absolutetolerance>
                <ppmtolerance>10.0</ppmtolerance>
            </parameter>
            <parameter name="Max charge">1</parameter>
            <parameter name="Estimate minimum carbon">true</parameter>
            <parameter name="Remove if 13C">true</parameter>
            <parameter name="Exclude isotopes">H,C,N,O,S</parameter>
        </parameter>
        <parameter name="Remove redundant isotope rows">false</parameter>
        <parameter name="m/z" selected="false"/>
        <parameter name="Retention time" selected="false"/>
        <parameter name="features duration range" selected="false">
            <min>0.0</min>
            <max>3.0</max>
        </parameter>
        <parameter name="Chromatographic FWHM" selected="false">
            <min>0.0</min>
            <max>1.0</max>
        </parameter>
        <parameter name="Charge" selected="false">
            <min>1</min>
            <max>2</max>
        </parameter>
        <parameter name="Kendrick mass defect" selected="false">
            <parameter name="Kendrick mass defect">
                <min>0.0</min>
                <max>1.0</max>
            </parameter>
            <parameter name="Kendrick mass base"/>
            <parameter name="Shift">0.0</parameter>
            <parameter name="Charge">1</parameter>
            <parameter name="Divisor">1</parameter>
            <parameter name="Use Remainder of Kendrick mass">false</parameter>
        </parameter>
        <parameter name="Parameter">No parameters defined</parameter>
        <parameter name="Only identified?">true</parameter>
        <parameter name="Text in identity" selected="false"/>
        <parameter name="Text in comment" selected="false"/>
        <parameter name="Keep or remove rows">Keep rows that match all criteria</parameter>
        <parameter name="Feature with MS2 scan">false</parameter>
        <parameter name="Never remove feature with MS2">false</parameter>
        <parameter name="Never remove annotated rows">false</parameter>
        <parameter name="Reset the feature number ID">false</parameter>
        <parameter name="Mass defect" selected="false"/>
        <parameter name="Original feature list">KEEP</parameter>
    </batchstep>
    <batchstep method="io.github.mzmine.modules.io.export_compoundAnnotations_csv.CompoundAnnotationsCSVExportModule" parameter_version="1">
        <parameter name="Feature lists" type="BATCH_LAST_FEATURELISTS"/>
        <parameter name="Filename">
            <current_file>D:\corinna\mzmine_results\paper_microbe_drugs_dataset\unmatched_openlib_msnlib_6_sig_85_cosine.csv</current_file>
            <last_file>D:\corinna\mzmine_results\paper_microbe_drugs_dataset\unmatched_openlib_msnlib_6_sig_85_cosine.csv</last_file>
        </parameter>
        <parameter name="Top N per method">20</parameter>
    </batchstep>
    <batchstep method="io.github.mzmine.modules.io.export_features_all_speclib_matches.ExportAllIdsGraphicalModule" parameter_version="1">
        <parameter name="Feature lists" type="BATCH_LAST_FEATURELISTS"/>
        <parameter name="Export directory">D:\corinna\mzmine_results\paper_microbe_drugs_dataset\6sig_85_cosine</parameter>
        <parameter name="Number of matches to export">5</parameter>
        <parameter name="DPI scaling factor">4</parameter>
        <parameter name="Export spectral library matches">true</parameter>
        <parameter name="Export lipid matches">false</parameter>
        <parameter name="Export shapes">false</parameter>
        <parameter name="Export mobilograms">false</parameter>
        <parameter name="Export feature images">false</parameter>
        <parameter name="Export pdf">true</parameter>
        <parameter name="Export png (⚠ freezes GUI)">true</parameter>
        <parameter name="Chart export parameters">
            <parameter name="Path">
                <current_file>D:\corinna\mzmine_results\paper_microbe_drugs_dataset\6sig_85_cosine</current_file>
                <last_file>D:\corinna\mzmine_results\paper_microbe_drugs_dataset\6sig_85_cosine</last_file>
            </parameter>
            <parameter name="Unit">CM</parameter>
            <parameter name="Format">PNG</parameter>
            <parameter name="Fixed size for">Chart</parameter>
            <parameter name="Width">15.0</parameter>
            <parameter name="Height" selected="true">8.0</parameter>
            <parameter name="Resolution (dpi)">500.0</parameter>
            <parameter name="Transparency">1.0</parameter>
            <parameter name="Chart parameters">
                <parameter name="Show title">true</parameter>
                <parameter name="Change title" selected="false"/>
                <parameter name="Show subtitle">true</parameter>
                <parameter name="Show legends">true</parameter>
                <parameter name="Change x" selected="false">x</parameter>
                <parameter name="Change y" selected="false">y</parameter>
                <parameter name="Data line width">1.0</parameter>
                <parameter name="Background">1.0,1.0,1.0,1.0</parameter>
                <parameter name="Master">
                    <font>Arial,Regular,11.0</font>
                    <color>0.0,0.0,0.0,1.0</color>
                </parameter>
                <parameter name="Title">
                    <font>System Bold,Bold,11.0</font>
                    <color>0.0,0.0,0.0,1.0</color>
                </parameter>
                <parameter name="Subtitles">
                    <font>System Bold,Bold,11.0</font>
                    <color>0.0,0.0,0.0,1.0</color>
                </parameter>
                <parameter name="Axis Labels">
                    <font>Arial,Regular,9.0</font>
                    <color>0.0,0.0,0.0,1.0</color>
                </parameter>
                <parameter name="Item Labels">
                    <font>Arial,Regular,9.0</font>
                    <color>0.0,0.0,0.0,1.0</color>
                </parameter>
                <parameter name="X grid" selected="false">0.0,0.0,0.0,1.0</parameter>
                <parameter name="Y grid" selected="false">0.0,0.0,0.0,1.0</parameter>
                <parameter name="Show x axis">true</parameter>
                <parameter name="Show y axis">true</parameter>
            </parameter>
            <parameter name="Color palette" selected="1">
                <palette name="Normal" negative_color="0xce1729ff" neutral_color="0x808080ff" positive_color="0x388e3cff">[0x000000ff, 0xe69f00ff, 0x56b4e9ff, 0x009e73ff, 0xf0e442ff, 0x0072b2ff, 0xd55e00ff, 0xbf2c84ff]</palette>
                <palette name="Deuteranopia" negative_color="0xd55e00ff" neutral_color="0x808080ff" positive_color="0x0072b2ff">[0x000000ff, 0xe69f00ff, 0x56b4e9ff, 0x009e73ff, 0xf0e442ff, 0x0072b2ff, 0xd55e00ff, 0xbf2c84ff]</palette>
                <palette name="Protanopia" negative_color="0xd55e00ff" neutral_color="0x808080ff" positive_color="0x0072b2ff">[0x000000ff, 0xe69f00ff, 0x56b4e9ff, 0xb38c70ff, 0xffd44dff, 0x0071aaff, 0x9c6727ff, 0x6583a3ff]</palette>
                <palette name="Tritanopia" negative_color="0xd55e00ff" neutral_color="0x808080ff" positive_color="0x0072b2ff">[0x000000ff, 0xff8695ff, 0x00b7caff, 0x368d96ff, 0xffccd3ff, 0x007787ff, 0xea4761ff, 0xca7b84ff]</palette>
            </parameter>
        </parameter>
    </batchstep>
</batch>
