# Supplementary material for: MSnLib: efficient generation of open multi-stage fragmentation mass spectral libraries
Source: Nat Methods. 2025 Sep 15;22(10):2028–31. doi: 10.1038/s41592-025-02813-0 (PMC12510872; doi:10.1038/s41592-025-02813-0)
Supplement: Supplementary file 13 — Results of the annotation of MassIVE dataset MSV000096589 [file 41592_2025_2813_MOESM13_ESM.tsv]

id	compound_name	adduct	score	precursor_mz	ion_mobility	ccs	rt	mol_formula	smiles	inchi	inchi_key	method	split_inchikey	inchikey_true	split_inchikey_true
1530	gabapentin	[M-H2O+H]+	0.945	154.122645			1.3277866	C9H17NO2	NCC1(CC(=O)O)CCCCC1	InChI=1S/C9H17NO2/c10-7-9(6-8(11)12)4-2-1-3-5-9/h1-7,10H2,(H,11,12)	UGJMXCAKCUNAIE-UHFFFAOYSA-N	spectral_library_annotation	UGJMXCAKCUNAIE	True	True
1421	gabapentin	[M-H2O+H]+	0.975	154.122645			1.3277866	C9H17NO2	NCC1(CC(=O)O)CCCCC1	InChI=1S/C9H17NO2/c10-7-9(6-8(11)12)4-2-1-3-5-9/h1-7,10H2,(H,11,12)	UGJMXCAKCUNAIE-UHFFFAOYSA-N	spectral_library_annotation	UGJMXCAKCUNAIE	True	True
10965	2628280-40-8	[M+H]+	0.889	500.247915			0.6539794	C23H32F3N5O4	CC(C)(C)[C@H](NC(=O)C(F)(F)F)C(=O)N1C[C@H]2[C@@H]([C@H]1C(=O)N[C@H](C#N)C[C@@H]1CCNC1=O)C2(C)C	InChI=1S/C23H32F3N5O4/c1-21(2,3)16(30-20(35)23(24,25)26)19(34)31-10-13-14(22(13,4)5)15(31)18(33)29-12(9-27)8-11-6-7-28-17(11)32/h11-16H,6-8,10H2,1-5H3,(H,28,32)(H,29,33)(H,30,35)/t11-,12-,13-,14-,15-,16+/m0/s1	LIENCHBZNNMNKG-OJFNHCPVSA-N	spectral_library_annotation	LIENCHBZNNMNKG	True	True
9146	Sildenafil (citrate)	[M+H]+	0.892	475.2122			1.3935258	C22H30N6O4S	CCCc1nn(C)c2c1[nH]c(-c1c(OCC)ccc(S(=O)(=O)N3CCN(C)CC3)c1)nc2=O	InChI=1S/C22H30N6O4S/c1-5-7-17-19-20(27(4)25-17)22(29)24-21(23-19)16-14-15(8-9-18(16)32-6-2)33(30,31)28-12-10-26(3)11-13-28/h8-9,14H,5-7,10-13H2,1-4H3,(H,23,24,29)	BNRNXUUZRGQAQC-UHFFFAOYSA-N	spectral_library_annotation	BNRNXUUZRGQAQC	True	True
8609	Olmesartan	[M-H2O+H]+	0.899	429.203355			1.2150649	C24H26N6O3	CCCc1nc(C(C)(C)O)c(C(=O)O)n1Cc1ccc(-c2ccccc2-c2n[nH]nn2)cc1	InChI=1S/C24H26N6O3/c1-4-7-19-25-21(24(2,3)33)20(23(31)32)30(19)14-15-10-12-16(13-11-15)17-8-5-6-9-18(17)22-26-28-29-27-22/h5-6,8-13,33H,4,7,14H2,1-3H3,(H,31,32)(H,26,27,28,29)	VTRAEEWXHOVJFV-UHFFFAOYSA-N	spectral_library_annotation	VTRAEEWXHOVJFV	True	True
7326	TAMSULOSIN	[M+H]+	0.852	409.179169			1.3409863	C20H28N2O5S	CCOc1ccccc1OCCN[C@H](C)Cc1cc(S(N)(=O)=O)c(OC)cc1	InChI=1S/C20H28N2O5S/c1-4-26-17-7-5-6-8-18(17)27-12-11-22-15(2)13-16-9-10-19(25-3)20(14-16)28(21,23)24/h5-10,14-15,22H,4,11-13H2,1-3H3,(H2,21,23,24)/t15-/m1/s1	DRHKJLXJIQTDTD-OAHLLOKOSA-N	spectral_library_annotation	DRHKJLXJIQTDTD	True	True
8452	TAMSULOSIN	[M+H]+	0.945	409.179169			1.3409863	C20H28N2O5S	CCOc1ccccc1OCCN[C@H](C)Cc1cc(S(N)(=O)=O)c(OC)cc1	InChI=1S/C20H28N2O5S/c1-4-26-17-7-5-6-8-18(17)27-12-11-22-15(2)13-16-9-10-19(25-3)20(14-16)28(21,23)24/h5-10,14-15,22H,4,11-13H2,1-3H3,(H2,21,23,24)/t15-/m1/s1	DRHKJLXJIQTDTD-OAHLLOKOSA-N	spectral_library_annotation	DRHKJLXJIQTDTD	True	True
7153	terazosin	[M+H]+	0.868	388.19793			1.9750373	C19H25N5O4	COc1c(OC)cc2c(N)nc(N3CCN(C(=O)C4CCCO4)CC3)nc2c1	InChI=1S/C19H25N5O4/c1-26-15-10-12-13(11-16(15)27-2)21-19(22-17(12)20)24-7-5-23(6-8-24)18(25)14-4-3-9-28-14/h10-11,14H,3-9H2,1-2H3,(H2,20,21,22)	VCKUSRYTPJJLNI-UHFFFAOYSA-N	spectral_library_annotation	VCKUSRYTPJJLNI	True	True
8818	topiramate	[M+NH4]+	0.861	357.132611			0.9660073	C12H21NO8S	CC1(C)O[C@@H]2[C@@H](CO[C@@]3(COS(N)(=O)=O)OC(C)(C)O[C@@H]23)O1	InChI=1S/C12H21NO8S/c1-10(2)18-7-5-16-12(6-17-22(13,14)15)9(8(7)19-10)20-11(3,4)21-12/h7-9H,5-6H2,1-4H3,(H2,13,14,15)/t7-,8-,9+,12+/m1/s1	KJADKKWYZYXHBB-XBWDGYHZSA-N	spectral_library_annotation	KJADKKWYZYXHBB	True	True
9623	ketoconazole	[M+H]+	0.855	531.1560370000001			1.8566272	C26H28Cl2N4O4	CC(=O)N1CCN(c2ccc(OC[C@H]3CO[C@](Cn4ccnc4)(c4c(Cl)cc(Cl)cc4)O3)cc2)CC1	InChI=1S/C26H28Cl2N4O4/c1-19(33)31-10-12-32(13-11-31)21-3-5-22(6-4-21)34-15-23-16-35-26(36-23,17-30-9-8-29-18-30)24-7-2-20(27)14-25(24)28/h2-9,14,18,23H,10-13,15-17H2,1H3/t23-,26-/m0/s1	XMAYWYJOQHXEEK-OZXSUGGESA-N	spectral_library_annotation	XMAYWYJOQHXEEK	True	True
10882	nifedipine	[M-H2O+H]+	0.918	329.113202			1.1734486	C17H18N2O6	COC(=O)C1=C(C)NC(C)=C(C(=O)OC)C1c1ccccc1[N+](=O)[O-]	InChI=1S/C17H18N2O6/c1-9-13(16(20)24-3)15(14(10(2)18-9)17(21)25-4)11-7-5-6-8-12(11)19(22)23/h5-8,15,18H,1-4H3	HYIMSNHJOBLJNT-UHFFFAOYSA-N	spectral_library_annotation	HYIMSNHJOBLJNT	True	True
4947	Saxagliptin	[M+H]+	0.876	316.201953			1.1457611	C18H25N3O2	N#C[C@@H]1C[C@@H]2C[C@@H]2N1C(=O)[C@@H](N)C12CC3CC(CC(O)(C3)C1)C2	InChI=1S/C18H25N3O2/c19-8-13-2-12-3-14(12)21(13)16(22)15(20)17-4-10-1-11(5-17)7-18(23,6-10)9-17/h10-15,23H,1-7,9,20H2/t10?,11?,12-,13+,14+,15-,17?,18?/m1/s1	QGJUIPDUBHWZPV-SGTAVMJGSA-N	spectral_library_annotation	QGJUIPDUBHWZPV	True	True
8294	UFIPRAZOLE	[M+H]+	0.907	330.127074			1.3877993	C17H19N3O2S	COc1cc2c(cc1)nc(SCc1ncc(C)c(OC)c1C)[nH]2	InChI=1S/C17H19N3O2S/c1-10-8-18-15(11(2)16(10)22-4)9-23-17-19-13-6-5-12(21-3)7-14(13)20-17/h5-8H,9H2,1-4H3,(H,19,20)	XURCIPRUUASYLR-UHFFFAOYSA-N	spectral_library_annotation	XURCIPRUUASYLR	False	False
8391	UFIPRAZOLE	[M+H]+	0.9	330.127074			1.3877993	C17H19N3O2S	COc1cc2c(cc1)nc(SCc1ncc(C)c(OC)c1C)[nH]2	InChI=1S/C17H19N3O2S/c1-10-8-18-15(11(2)16(10)22-4)9-23-17-19-13-6-5-12(21-3)7-14(13)20-17/h5-8H,9H2,1-4H3,(H,19,20)	XURCIPRUUASYLR-UHFFFAOYSA-N	spectral_library_annotation	XURCIPRUUASYLR	False	False
8852	lansoprazole	[M-H2O+H]+	0.932	352.072598			1.5057569	C16H14F3N3O2S	Cc1c(OCC(F)(F)F)ccnc1C[S+]([O-])c1nc2ccccc2[nH]1	InChI=1S/C16H14F3N3O2S/c1-10-13(20-7-6-14(10)24-9-16(17,18)19)8-25(23)15-21-11-4-2-3-5-12(11)22-15/h2-7H,8-9H2,1H3,(H,21,22)	MJIHNNLFOKEZEW-UHFFFAOYSA-N	spectral_library_annotation	MJIHNNLFOKEZEW	False	True
7836	omeprazole	[M-H2O+H]+	0.909	328.111428			1.4460391	C17H19N3O3S	COc1ccc2nc([S+]([O-])Cc3ncc(C)c(OC)c3C)[nH]c2c1	InChI=1S/C17H19N3O3S/c1-10-8-18-15(11(2)16(10)23-4)9-24(21)17-19-13-6-5-12(22-3)7-14(13)20-17/h5-8H,9H2,1-4H3,(H,19,20)	SUBDBMMJDZJVOS-UHFFFAOYSA-N	spectral_library_annotation	SUBDBMMJDZJVOS	False	True
666	Phe-ala	[M+H]+	0.904	237.123368			1.098481	C12H16N2O3	C[C@H](NC(=O)[C@@H](N)Cc1ccccc1)C(=O)O	InChI=1S/C12H16N2O3/c1-8(12(16)17)14-11(15)10(13)7-9-5-3-2-4-6-9/h2-6,8,10H,7,13H2,1H3,(H,14,15)(H,16,17)/t8-,10-/m0/s1	MIDZLCFIAINOQN-WPRPVWTQSA-N	spectral_library_annotation	MIDZLCFIAINOQN	False	False
5317	37052-78-1	[M+H]+	0.852	181.04301			1.1484278	C8H8N2OS	COc1cc2c(cc1)[nH]c(=S)[nH]2	InChI=1S/C8H8N2OS/c1-11-5-2-3-6-7(4-5)10-8(12)9-6/h2-4H,1H3,(H2,9,10,12)	KOFBRZWVWJCLGM-UHFFFAOYSA-N	spectral_library_annotation	KOFBRZWVWJCLGM	False	False
3074	N-Acetyltyramine	[M+H]+	0.946	180.101905			0.94919467	C10H13NO2	CC(=O)NCCc1ccc(O)cc1	InChI=1S/C10H13NO2/c1-8(12)11-7-6-9-2-4-10(13)5-3-9/h2-5,13H,6-7H2,1H3,(H,11,12)	ATDWJOOPFDQZNK-UHFFFAOYSA-N	spectral_library_annotation	ATDWJOOPFDQZNK	False	False
606	4,5,6,7-Tetrahydro-1H-benzo[d]imidazole-7-carboxylic acid	[M+H]+	0.871	167.081504			0.7715568	C8H10N2O2	O=C(O)C1CCCc2c1nc[nH]2	InChI=1S/C8H10N2O2/c11-8(12)5-2-1-3-6-7(5)10-4-9-6/h4-5H,1-3H2,(H,9,10)(H,11,12)	QHDJNTMMLRRWHA-UHFFFAOYSA-N	spectral_library_annotation	QHDJNTMMLRRWHA	False	False
3736	Golotimod	[M+H]+	0.89	334.139747			1.0885988	C16H19N3O5	N[C@H](CCC(=O)N[C@@H](Cc1c[nH]c2ccccc12)C(=O)O)C(=O)O	InChI=1S/C16H19N3O5/c17-11(15(21)22)5-6-14(20)19-13(16(23)24)7-9-8-18-12-4-2-1-3-10(9)12/h1-4,8,11,13,18H,5-7,17H2,(H,19,20)(H,21,22)(H,23,24)/t11-,13+/m1/s1	CATMPQFFVNKDEY-YPMHNXCESA-N	spectral_library_annotation	CATMPQFFVNKDEY	False	False
